# Supplementary material for: Time-series transcriptomic analysis of flower tissue during heat stress in heat-resilient and heat-sensitive Brassica napus L
Source: Front Genet. 2026 Jan 12;16:1736538. doi: 10.3389/fgene.2025.1736538 (PMC12832114; doi:10.3389/fgene.2025.1736538)
Supplement: Supplementary file 1 [file Table2.xlsx]

## Sheet: Sheet1
Supplementary Table S2. Analysis of variance for yield traits at the second to fifth reproductive nodes on the main stem of four Brassica napus cultivars: AV-Ruby, Alku, YM11 and ZY821.
	Source of variation
Trait	Cultivar (C)			Treatment (T)			C×T			Residuals
	df	MS		df	MS		df	MS		df	MS
Pod length	3	16.65	***	1	8.11	***	3	1.93	*	88	0.489
Number of seeds per pod	3	451.9	***	1	389.1	***	3	32	ns	87	15.4
Seed yield per pod	3	0.013731	***	1	0.00574	***	3	0.001267	*	87	0.000329
1,000-seed weight	3	8.923	***	1	0.065	ns	3	0.171	ns	16	0.111
