# Supplementary material for: Time-series transcriptomic analysis of flower tissue during heat stress in heat-resilient and heat-sensitive Brassica napus L
Source: Front Genet. 2026 Jan 12;16:1736538. doi: 10.3389/fgene.2025.1736538 (PMC12832114; doi:10.3389/fgene.2025.1736538)
Supplement: Supplementary file 2 [file Table3.xlsx]

## Sheet: Sheet1
Supplementary Table S3. The impact of heat stress at the sencond to fifth reproductive nodes on the main stem of four Brassica napus cultivars: AV-Ruby, Alku, YM11 and ZY821. "% Control" is the percentage of the trait value under heat stress compared to the trait value under control.
	AV-Ruby			Alku			YM11			ZY821
	Control	Heat	% Control	Control	Heat	% Control	Control	Heat	% Control	Control	Heat	% Control
Pod length, cm	6.24±0.34	6.35±0.38	1.019	4.47±0.51	4.11±0.82	0.92	5.68±0.75	4.61±0.59	0.811	5.98±0.56	4.98±1.22	0.831
Number of seeds per pod	26.8±3.9	25.4±2.4	0.947	17.9±1.9	14.8±4.4	0.828	20.2±4.5	15.2±3.2	0.753	22.2±2.5	15.5±6.5	0.697
Seed yield per pod, g	0.103±0.014	0.104±0.014	1.007	0.068±0.010	0.060±0.018	0.885	0.122±0.029	0.096±0.020	0.792	0.081±0.006	0.051±0.024	0.628
1,000-seed weight, g	3.845±0.200	4.087±0.553	1.063	3.780±0.473	4.018±0.272	1.063	6.015±0.131	6.349±0.132	1.056	3.678±0.290	3.280±0.356	0.892
