# Supplementary material for: Time-series transcriptomic analysis of flower tissue during heat stress in heat-resilient and heat-sensitive Brassica napus L
Source: Front Genet. 2026 Jan 12;16:1736538. doi: 10.3389/fgene.2025.1736538 (PMC12832114; doi:10.3389/fgene.2025.1736538)
Supplement: Supplementary file 3 [file Table6.xlsx]

## Sheet: Sheet1
Supplementary Table S6. List of the differentially expressed genes (DEGs) across four cultivars of Brassica napus (AV-Ruby, Alku, YM11, and ZY821) obtained at four time points: day zero of heat treatment (DAT0), DAT1, DAT3, and DAT6.
Cultivar	Time point	Gene ID	p-value	log₂(fold change)	Regulated	Gene function
ZY821	DAT0	BnaA05g06090D	0.00330141	-0.777173	down	Major facilitator superfamily protein
ZY821	DAT0	10644	2.33613e-17	2.79998	up	Unknown
ZY821	DAT0	BnaC02g36410D	0.00531676	-0.980005	down	Esterase/lipase/thioesterase family protein
ZY821	DAT0	BnaC01g36720D	0.00137821	1.0851	up	NTMC2T6.2
ZY821	DAT0	BnaC03g02380D	0.00655418	-0.841298	down	P-loop containing nucleoside triphosphate hydrolases superfamily protein
ZY821	DAT0	BnaC09g43250D	0.000393672	-2.09179	down	TRANSPARENT TESTA 4 (TT4)
ZY821	DAT0	BnaA05g36690D	0.00771751	0.74124	up	RNA methyltransferase family protein
ZY821	DAT0	BnaC03g03430D	0.0037396	-0.665929	down	serine carboxypeptidase-like 35 (scpl35)
ZY821	DAT0	BnaA03g43540D	0.00495402	0.990067	up	CheY-like two-component responsive regulator family protein
ZY821	DAT0	BnaA07g38300D	0.000967646	2.01636	up	Pectin lyase-like superfamily protein
ZY821	DAT0	BnaA07g22860D	0.00274032	1.006	up	PEP1 receptor 1 (PEPR1)
ZY821	DAT0	BnaA03g10700D	0.0041323	0.78788	up	profilin 3 (PRF3)
ZY821	DAT0	BnaC09g46380D	0.000798548	-2.01248	down	RAB GTPase homolog H1E (RABH1e)
ZY821	DAT0	BnaA04g22080D	0.000995295	-0.605654	down	lipid transfer protein 1 (LP1)
ZY821	DAT0	BnaA02g10190D	0.00460572	0.842133	up	SAUR-like auxin-responsive protein family
ZY821	DAT0	BnaA03g36860D	0.00367413	-0.824108	down	ATP sulfurylase 1 (APS1)
ZY821	DAT0	BnaA07g29060D	0.000282447	-1.02857	down	ARM repeat superfamily protein
ZY821	DAT0	BnaAnng07940D	7.07613e-06	1.51602	up	unknown protein
ZY821	DAT0	BnaA02g11840D	0.00355503	-0.819385	down	gamma-tocopherol methyltransferase (G-TMT)
ZY821	DAT0	BnaA02g15250D	0.000214673	0.819646	up	Polyketide cyclase/dehydrase and lipid transport superfamily protein
ZY821	DAT0	BnaC01g13750D	0.000809147	-1.11527	down	Plastid-lipid associated protein PAP / fibrillin family protein
ZY821	DAT0	14447	0.00257259	1.10347	up	Unknown
ZY821	DAT0	BnaA06g27640D	8.25512e-07	1.04371	up	EIN3-binding F box protein 2 (EBF2)
ZY821	DAT0	BnaCnng27280D	0.0041743	-1.19968	down	SAUR-like auxin-responsive protein family
ZY821	DAT0	BnaA09g45400D	0.00266506	1.43438	up	nudix hydrolase homolog 18 (NUDT18)
ZY821	DAT0	BnaAnng35540D	0.00694024	0.785341	up	Homeodomain-like superfamily protein
ZY821	DAT0	BnaA04g28570D	1.4068e-12	2.21132	up	HSP20-like chaperones superfamily protein
ZY821	DAT0	4014	0.00174501	3.05	up	Unknown
ZY821	DAT0	15577	0.000579497	-0.750642	down	Unknown
ZY821	DAT0	BnaA07g18050D	0.000756792	1.27912	up	SHATTERPROOF 1 (SHP1)
ZY821	DAT0	BnaC09g44630D	1.09139e-05	2.96171	up	17.6 kDa class II heat shock protein (HSP17.6II)
ZY821	DAT0	BnaA01g15960D	0.00803461	-0.774103	down	Predicted pyridoxal phosphate-dependent enzyme, YBL036C type
ZY821	DAT0	19617	1.98671e-05	-2.24485	down	Unknown
ZY821	DAT0	BnaC08g02900D	0.0020893	1.82977	up	Family of unknown function (DUF716)
ZY821	DAT0	BnaC04g03400D	0.00846297	-0.748462	down	methylenetetrahydrofolate reductase 2 (MTHFR2)
ZY821	DAT0	BnaA06g09730D	0.0036543	0.880974	up	chaperonin 10 (CPN10)
ZY821	DAT0	BnaA01g27970D	0.00360944	-1.77183	down	unknown protein
ZY821	DAT0	BnaC09g03800D	0.000495931	-2.17087	down	glutamate dehydrogenase 2 (GDH2)
ZY821	DAT0	BnaC03g05820D	0.00648345	1.63097	up	related to AP2 6l (Rap2.6L)
ZY821	DAT0	28820	0.00995596	0.778575	up	Unknown
ZY821	DAT0	25294	0.000229305	-2.28562	down	Unknown
ZY821	DAT0	BnaC09g04840D	0.00357991	-0.694462	down	carboxyesterase 18 (CXE18)
ZY821	DAT0	BnaA07g34040D	0.00601006	-1.16875	down	unknown protein
ZY821	DAT0	BnaC01g13420D	0.00130699	-0.965398	down	APS reductase 3 (APR3)
ZY821	DAT0	BnaA09g04550D	2.05135e-07	4.40464	up	Protein kinase superfamily protein
ZY821	DAT0	BnaC04g14250D	0.000386864	-0.925256	down	Concanavalin A-like lectin protein kinase family protein
ZY821	DAT0	BnaA07g30540D	0.00397885	1.43648	up	phosphate starvation-induced gene 2 (PS2)
ZY821	DAT0	BnaA06g33930D	0.00201471	-1.12696	down	phytochrome kinase substrate 1 (PKS1)
ZY821	DAT0	BnaC09g40460D	0.00500816	0.920751	up	Heavy metal transport/detoxification superfamily protein
ZY821	DAT0	BnaC09g34240D	0.00331775	-0.736515	down	GRAVITROPIC IN THE LIGHT (GIL1)
ZY821	DAT0	4772	0.00489942	-0.82124	down	Unknown
ZY821	DAT0	BnaA03g04290D	0.00285686	1.92056	up	related to AP2 6l (Rap2.6L)
ZY821	DAT0	BnaC04g01080D	0.00976176	1.11647	up	cytokinin response factor 5 (CRF5)
ZY821	DAT0	BnaC09g04640D	0.000182835	1.15238	up	Calcium-dependent lipid-binding (CaLB domain) family protein
ZY821	DAT0	BnaC04g54510D	9.9236e-07	1.96648	up	HSP20-like chaperones superfamily protein
ZY821	DAT0	BnaC04g08360D	1.24708e-06	-0.730942	down	methionine adenosyltransferase 3 (MAT3)
ZY821	DAT0	BnaC05g09770D	5.71719e-05	2.5936	up	ERD (early-responsive to dehydration stress) family protein
ZY821	DAT0	BnaC06g21090D	0.000380321	-0.730856	down	Defensin-like (DEFL) family protein
ZY821	DAT0	BnaA08g21690D	0.000268383	-0.796436	down	high mobility group B2 (HMGB2)
ZY821	DAT0	BnaC02g00930D	0.000205421	1.3228	up	Bifunctional inhibitor/lipid-transfer protein/seed storage 2S albumin superfamily protein
ZY821	DAT0	12025	0.000712278	1.27351	up	Unknown
ZY821	DAT0	BnaA06g31640D	0.00040515	1.29896	up	PMZ
ZY821	DAT0	BnaC05g11220D	0.00620045	1.15827	up	chaperonin 10 (CPN10)
ZY821	DAT0	BnaC06g05910D	0.00944344	0.893569	up	NAC domain containing protein 19 (NAC019)
ZY821	DAT0	BnaC08g09900D	0.00156214	-0.70695	down	20S proteasome beta subunit D1 (PBD1)
ZY821	DAT0	BnaC07g02460D	0.00452666	0.8226	up	heavy metal atpase 4 (HMA4)
ZY821	DAT0	BnaA09g05270D	0.00230297	-0.697416	down	carboxyesterase 18 (CXE18)
ZY821	DAT0	BnaC02g04180D	1.06687e-18	2.60093	up	17.6 kDa class II heat shock protein (HSP17.6II)
ZY821	DAT0	BnaC06g36360D	0.000498457	2.64785	up	HVA22-like protein G (HVA22G)
ZY821	DAT0	BnaC02g38260D	0.000171691	0.992414	up	unknown protein
ZY821	DAT0	BnaC08g45070D	0.000139602	-0.795736	down	unknown protein
ZY821	DAT0	BnaA04g08110D	0.00138913	1.89672	up	Eukaryotic aspartyl protease family protein
ZY821	DAT0	BnaC04g16180D	0.00229399	1.55415	up	cold shock domain protein 3 (CSP3)
ZY821	DAT0	16568	0.00864433	-1.4117	down	Unknown
ZY821	DAT0	BnaCnng68980D	0.00503148	2.43491	up	beta-galactosidase 4 (BGAL4)
ZY821	DAT0	27094	9.0433e-05	1.97839	up	Unknown
ZY821	DAT0	BnaC04g38340D	0.00561261	1.87895	up	FUNCTIONS IN: molecular_function unknown
ZY821	DAT0	BnaC03g49150D	0.00122316	1.0507	up	Haloacid dehalogenase-like hydrolase (HAD) superfamily protein
ZY821	DAT0	BnaC04g34970D	0.00817607	1.38183	up	arabinogalactan protein 2 (AGP2)
ZY821	DAT0	BnaA03g25850D	0.00104933	-1.28661	down	cytochrome P450, family 705, subfamily A, polypeptide 3 (CYP705A3)
ZY821	DAT0	BnaA03g10490D	0.00604417	-0.728429	down	unknown protein
ZY821	DAT0	BnaC01g11150D	0.00079489	-0.835139	down	BRASSINOSTEROID-INSENSITIVE 2 (BIN2)
ZY821	DAT0	BnaA09g30420D	1.7349e-05	2.31137	up	HSP20-like chaperones superfamily protein
ZY821	DAT0	BnaAnng32550D	0.00229139	0.884017	up	heat-shock protein 70T-2 (HSP70T-2)
ZY821	DAT0	BnaA03g25830D	0.00258	-1.35031	down	cytochrome P450, family 705, subfamily A, polypeptide 18 (CYP705A18)
ZY821	DAT0	BnaC07g35040D	9.34419e-05	1.0768	up	P-glycoprotein 9 (PGP9)
ZY821	DAT0	BnaC01g31190D	0.00348963	-1.0048	down	indole-3-acetic acid inducible 2 (IAA2)
ZY821	DAT0	BnaA02g34110D	0.00396936	0.638144	up	metacaspase 3 (MC3)
ZY821	DAT0	BnaA10g27920D	0.000425202	1.75535	up	alpha/beta-Hydrolases superfamily protein
ZY821	DAT0	BnaCnng20480D	1.51368e-06	2.12806	up	alpha/beta-Hydrolases superfamily protein
ZY821	DAT0	BnaA03g10420D	0.00179145	0.961091	up	Nucleotide/sugar transporter family protein
ZY821	DAT0	BnaC04g15550D	5.79877e-05	4.57748	up	Protein of unknown function (DUF1635)
ZY821	DAT0	BnaC05g42040D	0.00136178	-1.10436	down	RING/U-box superfamily protein
ZY821	DAT0	BnaA07g26360D	0.00414481	1.28439	up	Zn-dependent exopeptidases superfamily protein
ZY821	DAT0	BnaC09g16220D	0.000267623	-2.2093	down	Late embryogenesis abundant (LEA) protein-related
ZY821	DAT0	BnaC09g47340D	0.0087816	-0.8015	down	ATP synthase alpha/beta family protein
ZY821	DAT0	BnaA09g33150D	6.19182e-06	-1.05042	down	unknown protein
ZY821	DAT0	BnaC02g46550D	0.00881547	-1.20675	down	zinc-finger protein 1 (ZFP1)
ZY821	DAT0	BnaC07g38740D	0.00268489	-1.02546	down	Protein of unknown function, DUF538
ZY821	DAT0	BnaA07g38460D	0.00214285	-0.725557	down	lupeol synthase 2 (LUP2)
ZY821	DAT0	BnaC05g12240D	0.000109614	1.56645	up	heat shock protein 70B (Hsp70b)
ZY821	DAT0	BnaCnng43470D	0.00680927	-1.24545	down	glycerol-3-phosphate acyltransferase 6 (GPAT6)
ZY821	DAT0	BnaA05g00740D	0.0037213	1.01945	up	REQUIRES HIGH BORON 1 (BOR1)
ZY821	DAT0	BnaA06g21090D	0.00218539	0.930736	up	NAC domain containing protein 62 (NAC062)
ZY821	DAT0	9603	0.000594339	-0.93395	down	Unknown
ZY821	DAT0	BnaC09g45670D	0.00014734	-4.27129	down	Eukaryotic aspartyl protease family protein
ZY821	DAT0	BnaC04g50490D	0.000640623	1.19758	up	Remorin family protein
ZY821	DAT0	BnaC03g59660D	0.000864864	0.713662	up	early-responsive to dehydration 4 (ERD4)
ZY821	DAT0	28506	0.00440765	1.12434	up	Unknown
ZY821	DAT0	BnaC06g12160D	5.07143e-08	-1.34028	down	WSD1
ZY821	DAT0	BnaC03g21590D	0.00472602	-1.03243	down	annexin 4 (ANNAT4)
ZY821	DAT0	BnaC02g42100D	2.54616e-06	3.81464	up	soluble N-ethylmaleimide-sensitive factor adaptor protein 33 (SNAP33)
ZY821	DAT0	BnaC05g09910D	3.82679e-09	3.57258	up	Protein of unknown function (DUF1262)
ZY821	DAT0	BnaA10g21360D	0.00441567	1.16377	up	Peptidase S24/S26A/S26B/S26C family protein
ZY821	DAT0	15129	0.00651471	0.89279	up	Unknown
ZY821	DAT0	BnaC05g33160D	0.00835323	2.17648	up	Haloacid dehalogenase-like hydrolase (HAD) superfamily protein
ZY821	DAT0	BnaA07g12280D	0.00337514	0.778255	up	Disease resistance protein (CC-NBS-LRR class) family
ZY821	DAT0	BnaA03g36210D	0.00845052	-0.90242	down	BEST Arabidopsis thaliana protein match is: hydroxyproline-rich glycoprotein family protein (TAIR:AT2G25930.1)
ZY821	DAT0	BnaC03g05240D	7.90998e-12	3.73155	up	17.6 kDa class II heat shock protein (HSP17.6II)
ZY821	DAT0	BnaA07g33310D	0.00163604	-0.936763	down	alcohol dehydrogenase 1 (ADH1)
ZY821	DAT0	BnaC03g72310D	0.00126948	-0.958392	down	FUNCTIONS IN: molecular_function unknown
ZY821	DAT0	BnaC02g44790D	0.00536987	0.968402	up	SAUR-like auxin-responsive protein family
ZY821	DAT0	BnaA02g10130D	0.00887607	2.50471	up	Late embryogenesis abundant (LEA) hydroxyproline-rich glycoprotein family
ZY821	DAT0	BnaA05g01650D	0.00372042	-0.997974	down	Late embryogenesis abundant (LEA) hydroxyproline-rich glycoprotein family
ZY821	DAT0	BnaA09g53400D	0.000335528	-1.11473	down	Protein of unknown function, DUF617
ZY821	DAT0	BnaC02g15270D	1.31237e-07	1.75423	up	LOW-TEMPERATURE-INDUCED 65 (LTI65)
ZY821	DAT0	BnaC06g21280D	0.000655828	2.55019	up	ATHSP22.0
ZY821	DAT0	BnaC06g40170D	0.00404307	1.28504	up	WRKY DNA-binding protein 40 (WRKY40)
ZY821	DAT0	BnaC04g39860D	0.0010075	-1.96855	down	PRESSED FLOWER (PRS)
ZY821	DAT0	BnaC09g16810D	0.00599171	1.53231	up	Calcineurin-like metallo-phosphoesterase superfamily protein
ZY821	DAT0	BnaA09g32110D	0.000113341	1.1408	up	lipid transfer protein 5 (LTP5)
ZY821	DAT0	BnaA07g30360D	8.76789e-06	1.87546	up	P-loop containing nucleoside triphosphate hydrolases superfamily protein
ZY821	DAT0	BnaA08g10860D	0.00960914	-0.766009	down	plasma membrane intrinsic protein 3 (PIP3)
ZY821	DAT0	20859	0.00379855	0.707743	up	Unknown
ZY821	DAT0	BnaAnng13860D	0.00204478	-1.01483	down	oligopeptide transporter 1 (OPT6)
ZY821	DAT0	BnaC07g49750D	0.00764858	1.02122	up	Peptidoglycan-binding LysM domain-containing protein
ZY821	DAT0	BnaC04g41130D	0.00454733	1.44471	up	cinnamate-4-hydroxylase (C4H)
ZY821	DAT0	BnaC08g48310D	0.00865287	-1.35453	down	alpha/beta-Hydrolases superfamily protein
ZY821	DAT0	BnaA04g17560D	0.000490273	1.25015	up	cinnamate-4-hydroxylase (C4H)
ZY821	DAT0	BnaC09g30120D	0.000130101	2.54426	up	Unknown
ZY821	DAT0	BnaC08g35620D	5.41372e-06	1.44022	up	DNAJ heat shock N-terminal domain-containing protein
ZY821	DAT0	BnaCnng29300D	0.000300047	1.91272	up	sodium/calcium exchanger family protein / calcium-binding EF hand family protein
ZY821	DAT0	BnaA02g23670D	0.00716883	1.46778	up	Leucine-rich repeat protein kinase family protein
ZY821	DAT0	BnaC03g71410D	0.00465739	0.593726	up	SCARFACE (SFC)
ZY821	DAT0	BnaC01g30760D	0.00254528	-1.11336	down	unknown protein
ZY821	DAT0	BnaC08g25050D	0.00277063	-0.783166	down	Late embryogenesis abundant (LEA) hydroxyproline-rich glycoprotein family
ZY821	DAT0	BnaC05g17990D	0.00122308	2.11742	up	HSP20-like chaperones superfamily protein
ZY821	DAT0	BnaC01g01050D	0.00165617	-1.17329	down	elicitor-activated gene 3-1 (ELI3-1)
ZY821	DAT0	BnaC07g22040D	6.79593e-05	2.96543	up	ribonuclease 1 (RNS1)
ZY821	DAT0	BnaA06g25890D	0.000524802	-1.08441	down	phosphate transporter 3
ZY821	DAT0	BnaA08g07440D	4.08832e-22	2.64788	up	ZPR1 zinc-finger domain protein
ZY821	DAT0	BnaA03g32700D	2.74396e-05	-1.65003	down	unknown protein
ZY821	DAT0	BnaC05g13540D	0.0063502	-1.00039	down	jasmonate-zim-domain protein 5 (JAZ5)
ZY821	DAT0	BnaC06g36880D	6.28557e-05	1.63309	up	EARLY RESPONSE TO DEHYDRATION 14 (ERD14)
ZY821	DAT0	BnaAnng05900D	0.00548274	1.18377	up	Bifunctional inhibitor/lipid-transfer protein/seed storage 2S albumin superfamily protein
ZY821	DAT0	BnaC09g45530D	6.48635e-06	-3.18051	down	Plant protein of unknown function (DUF868)
ZY821	DAT0	BnaC02g41710D	0.003161	-0.960705	down	serine carboxypeptidase-like 34 (SCPL34)
ZY821	DAT0	BnaC04g39340D	0.00400979	-0.750006	down	prephenate dehydratase 1 (PD1)
ZY821	DAT0	BnaCnng64640D	0.00236595	0.97894	up	unknown protein
ZY821	DAT0	BnaC04g45700D	0.00617246	-1.02314	down	AUXIN RESISTANT 1 (AUX1)
ZY821	DAT0	BnaC09g40440D	0.00213438	1.35224	up	unknown protein
ZY821	DAT0	BnaA04g23570D	0.000377471	1.48381	up	FUNCTIONS IN: molecular_function unknown
ZY821	DAT0	BnaCnng46610D	0.00278778	-1.24691	down	NAD(P)-binding Rossmann-fold superfamily protein
ZY821	DAT0	BnaC03g57050D	0.0052544	1.49296	up	Leucine-rich repeat protein kinase family protein
ZY821	DAT0	BnaA08g25600D	0.00625008	-0.729048	down	ATP-citrate lyase A-1 (ACLA-1)
ZY821	DAT0	BnaA05g22420D	0.00293926	2.24134	up	glutamine synthetase 1.3 (GLN1.3)
ZY821	DAT0	BnaA08g31360D	0.00292227	0.728649	up	chaperonin 10 (CPN10)
ZY821	DAT0	BnaCnng67450D	0.00563186	-0.761798	down	Protein of unknown function (DUF607)
ZY821	DAT0	BnaA04g26980D	0.007974	-1.11625	down	sequence-specific DNA binding transcription factors
ZY821	DAT0	BnaC03g76640D	0.00445386	-1.07957	down	BR enhanced expression 2 (BEE2)
ZY821	DAT0	BnaC01g10520D	0.00823426	-0.750147	down	BR-signaling kinase 2 (BSK2)
ZY821	DAT0	BnaA01g12440D	0.00128005	-1.66382	down	sterol 4-alpha methyl oxidase 1-3 (SMO1-3)
ZY821	DAT0	BnaA05g08660D	0.00809858	0.942623	up	EID1-like 3 (EDL3)
ZY821	DAT0	BnaC08g34610D	0.00855429	1.0761	up	Late embryogenesis abundant protein, group 6
ZY821	DAT0	BnaC01g17770D	0.0035045	-0.893601	down	OSBP(oxysterol binding protein)-related protein 4B (ORP4B)
ZY821	DAT0	BnaC03g11160D	0.00463127	-0.895503	down	plasma membrane intrinsic protein 2
ZY821	DAT0	BnaC08g23940D	1.54537e-07	-1.15227	down	unknown protein
ZY821	DAT0	BnaC02g27570D	0.00139119	0.796565	up	F-box family protein
ZY821	DAT0	BnaA03g23240D	0.00472963	1.52057	up	Predicted AT-hook DNA-binding family protein
ZY821	DAT0	BnaCnng23520D	5.17134e-12	2.67052	up	LATE EMBRYOGENESIS ABUNDANT 14 (LEA14)
ZY821	DAT0	BnaA08g00340D	0.00677931	3.0707	up	seed imbibition 1 (SIP1)
ZY821	DAT0	BnaA09g48850D	1.27918e-06	1.82808	up	Remorin family protein
ZY821	DAT0	BnaAnng26510D	0.00247111	-0.608368	down	fatty acyl-ACP thioesterases B (FATB)
ZY821	DAT0	BnaA01g23820D	0.00736352	-1.05962	down	unknown protein
ZY821	DAT0	BnaC05g39430D	0.00465424	-1.11702	down	GDSL-motif lipase 4 (GLIP4)
ZY821	DAT0	BnaC04g40580D	1.7103e-17	2.12642	up	HSP20-like chaperones superfamily protein
ZY821	DAT0	BnaC05g07350D	0.00588873	1.09628	up	histidine acid phosphatase family protein
ZY821	DAT0	BnaA01g15250D	0.00475555	1.43672	up	ABA INSENSITIVE 1 (ABI1)
ZY821	DAT0	BnaC07g24800D	0.00381879	0.885681	up	ATPase E1-E2 type family protein / haloacid dehalogenase-like hydrolase family protein
ZY821	DAT0	BnaC09g46430D	0.00089711	-1.51585	down	ARM-repeat/Tetratricopeptide repeat (TPR)-like protein
ZY821	DAT0	BnaC06g43740D	0.00343439	-0.833558	down	PIN-FORMED 3 (PIN3)
ZY821	DAT0	BnaC08g39040D	0.00137083	-1.05178	down	phosphatidyl serine synthase family protein
ZY821	DAT0	BnaC06g33810D	2.04092e-11	3.29352	up	P-loop containing nucleoside triphosphate hydrolases superfamily protein
ZY821	DAT0	BnaA03g06330D	0.00129756	-1.84916	down	Zinc-binding dehydrogenase family protein
ZY821	DAT0	BnaA09g06300D	0.00756021	1.22602	up	unknown protein
ZY821	DAT0	BnaC01g40980D	0.00019247	-0.601469	down	early-responsive to dehydration 3 (ERD3)
ZY821	DAT0	BnaC09g09800D	0.00306342	2.78871	up	cytochrome P450, family 71, subfamily B, polypeptide 2 (CYP71B2)
ZY821	DAT0	BnaA01g27570D	1.93103e-05	1.40021	up	ethylene-responsive element binding protein (EBP)
ZY821	DAT0	BnaCnng75520D	0.0078296	0.913763	up	ribosomal protein 1 (RP1)
ZY821	DAT0	BnaA09g42180D	0.00126522	1.41914	up	Late embryogenesis abundant protein, group 6
ZY821	DAT0	BnaCnng52620D	0.00468252	1.00432	up	Calcium-binding EF-hand family protein
ZY821	DAT0	BnaC03g04340D	0.000142724	-0.935391	down	kinesin like protein for actin based chloroplast movement 1 (KAC1)
ZY821	DAT0	BnaA10g27930D	0.00560765	1.74794	up	alpha/beta-Hydrolases superfamily protein
ZY821	DAT0	BnaA05g12530D	0.00456561	2.14351	up	HSP20-like chaperones superfamily protein
ZY821	DAT0	27664	0.000676064	2.5669	up	Unknown
ZY821	DAT0	27665	0.00647197	2.17436	up	Unknown
ZY821	DAT0	26391	5.41985e-05	0.939858	up	Unknown
ZY821	DAT0	BnaA01g13610D	0.000929899	-1.09626	down	Protein of unknown function, DUF538
ZY821	DAT0	BnaA02g19970D	0.00350339	2.50753	up	Lactoylglutathione lyase / glyoxalase I family protein
ZY821	DAT0	BnaA06g26410D	0.000275022	1.1815	up	FUNCTIONS IN: molecular_function unknown
ZY821	DAT0	BnaC05g11890D	0.0018172	1.52156	up	pleiotropic drug resistance 12 (PDR12)
ZY821	DAT0	BnaA02g08480D	0.00324081	1.00857	up	beta-galactosidase 4 (BGAL4)
ZY821	DAT0	2055	1.38924e-06	-1.72445	down	Unknown
ZY821	DAT0	BnaA03g18840D	0.00722148	-1.85896	down	EARLY FLOWERING 4 (ELF4)
ZY821	DAT0	BnaC03g71690D	0.000545049	-1.1716	down	unknown protein
ZY821	DAT0	BnaC05g00790D	0.00820711	0.658683	up	IQ-domain 18 (IQD18)
ZY821	DAT0	BnaC04g01510D	0.00657545	0.600682	up	P-loop containing nucleoside triphosphate hydrolases superfamily protein
ZY821	DAT0	BnaA03g33520D	0.00242588	-1.04794	down	cytochrome P450, family 72, subfamily A, polypeptide 14 (CYP72A14)
ZY821	DAT0	BnaA08g05650D	0.00237294	-1.60694	down	Bifunctional inhibitor/lipid-transfer protein/seed storage 2S albumin superfamily protein
ZY821	DAT0	BnaA09g09350D	1.69789e-08	1.73922	up	Chaperone DnaJ-domain superfamily protein
ZY821	DAT0	BnaA04g09660D	0.00811223	1.17097	up	Ribosomal protein S4
ZY821	DAT0	BnaC06g42900D	0.00523067	-0.746261	down	Fatty acid/sphingolipid desaturase
ZY821	DAT0	BnaC07g39340D	0.000128762	-3.1832	down	Fe superoxide dismutase 1 (FSD1)
ZY821	DAT0	BnaA07g34920D	0.00138913	0.805113	up	ALTERED PHLOEM DEVELOPMENT (APL)
ZY821	DAT0	BnaCnng00360D	0.00111961	-0.763424	down	Sodium Bile acid symporter family
ZY821	DAT0	BnaC03g47550D	0.0067497	-0.829532	down	phosphate transporter 3
ZY821	DAT0	BnaC03g08260D	0.00147451	-0.89739	down	PHYTOENE SYNTHASE (PSY)
ZY821	DAT0	BnaA08g29360D	0.00716644	-0.70067	down	20S proteasome beta subunit D1 (PBD1)
ZY821	DAT0	BnaC09g04990D	0.000396808	-1.306	down	Protein of unknown function, DUF617
ZY821	DAT0	BnaA09g12650D	0.00456014	-0.962261	down	O-methyltransferase family protein
ZY821	DAT0	BnaC04g26670D	0.000407237	1.44031	up	Arabidopsis Inositol phosphorylceramide synthase 1 (AtIPCS1)
ZY821	DAT0	21084	0.001113	1.2352	up	Unknown
ZY821	DAT0	BnaC04g35770D	0.00940349	0.947594	up	WRKY DNA-binding protein 15 (WRKY15)
ZY821	DAT0	BnaC09g46310D	3.26611e-05	-2.73781	down	RAB GTPase homolog A4A (RABA4a)
ZY821	DAT0	BnaC05g36380D	0.000840669	-1.58997	down	Unknown
ZY821	DAT0	BnaC06g21690D	0.000449428	1.62355	up	calmodulin-like 38 (CML38)
ZY821	DAT0	BnaA01g19040D	0.00635757	0.850258	up	Bax inhibitor-1 family protein
ZY821	DAT0	BnaA07g05630D	0.00411902	0.683494	up	Serinc-domain containing serine and sphingolipid biosynthesis protein
ZY821	DAT0	BnaC03g37680D	0.00613551	1.60961	up	heat shock protein 70 (HSP70)
ZY821	DAT0	BnaC03g23130D	0.0012653	1.45294	up	calmodulin 5 (CAM5)
ZY821	DAT0	BnaAnng02650D	0.00595631	-0.6895	down	Subunits of heterodimeric actin filament capping protein Capz superfamily
ZY821	DAT0	BnaC09g42450D	0.00420656	0.61684	up	casein lytic proteinase B3 (CLPB3)
ZY821	DAT0	BnaCnng40680D	0.00117388	0.845673	up	elongation factor P (EF-P) family protein
ZY821	DAT0	BnaC02g48590D	9.61131e-05	1.89325	up	CHY-type/CTCHY-type/RING-type Zinc finger protein
ZY821	DAT0	BnaA06g31240D	0.00755661	0.753621	up	unknown protein
ZY821	DAT0	BnaC06g31020D	3.26113e-05	-1.30326	down	glutathione S-transferase TAU 12 (GSTU12)
ZY821	DAT0	BnaCnng53540D	0.00459482	-0.903783	down	Protein of unknown function (DUF1195)
ZY821	DAT0	BnaC09g45990D	9.5947e-06	-3.67453	down	Glycosyl hydrolase family protein
ZY821	DAT0	BnaC05g22090D	0.00398271	1.37299	up	Unknown
ZY821	DAT0	BnaA08g22330D	3.69432e-05	-1.44401	down	Major facilitator superfamily protein
ZY821	DAT0	BnaC05g14840D	0.0073525	1.38991	up	NEP-interacting protein 2 (NIP2)
ZY821	DAT0	BnaC09g39140D	0.0093569	1.61815	up	beta-amylase 3 (BMY3)
ZY821	DAT0	BnaA06g09590D	0.00644457	2.53242	up	MAC/Perforin domain-containing protein
ZY821	DAT0	BnaC01g04460D	0.0023289	-0.701441	down	ECERIFERUM 4 (CER4)
ZY821	DAT0	BnaC08g13910D	0.00829154	1.99055	up	LRR XI-23
ZY821	DAT0	BnaA02g26980D	0.00048125	2.23264	up	At17.1
ZY821	DAT0	BnaCnng02370D	0.00871133	-0.600288	down	ANTR2
ZY821	DAT0	BnaA09g31780D	0.00582839	-0.731424	down	flavanone 3-hydroxylase (F3H)
ZY821	DAT0	BnaCnng41930D	0.00106763	-1.06599	down	SNARE-like superfamily protein
ZY821	DAT0	BnaCnng14300D	0.00780363	-1.25133	down	EARLY LIGHT-INDUCABLE PROTEIN (ELIP1)
ZY821	DAT0	BnaA07g27170D	2.6029e-05	2.38231	up	unknown protein
ZY821	DAT0	BnaA09g55500D	0.00116909	3.14481	up	beta glucosidase 16 (BGLU16)
ZY821	DAT0	BnaAnng32120D	0.000352199	1.27677	up	myb domain protein 62 (MYB62)
ZY821	DAT0	BnaA04g22810D	0.000685652	-3.02335	down	delta1-pyrroline-5-carboxylate synthase 1 (P5CS1)
ZY821	DAT0	BnaC09g16390D	9.71014e-23	-4.07675	down	FUNCTIONS IN: molecular_function unknown
ZY821	DAT0	BnaC03g42630D	0.00606301	-1.09527	down	Cysteine proteinases superfamily protein
ZY821	DAT0	BnaA03g41260D	0.000147589	-0.595394	down	proteasome alpha subunit D2 (PAD2)
ZY821	DAT0	BnaC08g24270D	0.00780463	0.67505	up	Tetratricopeptide repeat (TPR)-like superfamily protein
ZY821	DAT0	BnaC03g21600D	0.00011741	-0.706463	down	annexin 3 (ANNAT3)
ZY821	DAT0	BnaC04g53060D	0.00131453	-1.63119	down	Major facilitator superfamily protein
ZY821	DAT0	BnaC09g45750D	4.03567e-05	-3.41664	down	NAD(P)-binding Rossmann-fold superfamily protein
ZY821	DAT0	BnaA09g04600D	0.000588818	1.17146	up	EIN3-binding F box protein 2 (EBF2)
ZY821	DAT0	BnaA10g25120D	2.7485e-05	-1.03126	down	Chalcone-flavanone isomerase family protein
ZY821	DAT0	BnaC09g43890D	0.00199542	1.96889	up	NAC domain containing protein 83 (NAC083)
ZY821	DAT0	BnaC08g13980D	6.30757e-06	1.10519	up	Early-responsive to dehydration stress protein (ERD4)
ZY821	DAT0	BnaC03g28560D	0.00826589	-0.690203	down	cytosolic invertase 2 (CINV2)
ZY821	DAT0	BnaC08g48550D	0.00249765	-0.975013	down	Unknown
ZY821	DAT0	BnaC03g32460D	0.000310761	-0.89728	down	myb domain protein 57 (MYB57)
ZY821	DAT0	BnaA10g05100D	0.0065459	-0.69021	down	MATE efflux family protein
ZY821	DAT0	BnaC09g45490D	0.00420506	-1.44109	down	TRS120
ZY821	DAT0	BnaAnng36930D	0.00132642	-1.09808	down	haemoglobin 2 (HB2)
ZY821	DAT0	BnaC03g17050D	0.00293455	0.777115	up	unknown protein
ZY821	DAT0	17341	0.00955638	1.65986	up	Unknown
ZY821	DAT0	BnaC08g12650D	0.00941454	0.750094	up	CCT motif family protein
ZY821	DAT0	BnaA09g33650D	0.00667018	-0.648003	down	ROP interactive partner 4 (RIP4)
ZY821	DAT0	BnaCnng70940D	0.00148994	1.16897	up	unknown protein
ZY821	DAT0	BnaA09g15660D	0.00238753	1.22885	up	NAD(P)-binding Rossmann-fold superfamily protein
ZY821	DAT0	BnaC03g67820D	0.00341093	-0.754734	down	fatty acid desaturase 6 (FAD6)
ZY821	DAT0	BnaA09g39290D	0.00572991	-0.603766	down	Fatty acid/sphingolipid desaturase
ZY821	DAT0	BnaCnng05410D	0.00661801	1.29221	up	Domain of unknown function (DUF23)
ZY821	DAT0	BnaA09g36970D	0.00478831	-0.807356	down	NO TRANSMITTING TRACT (NTT)
ZY821	DAT0	BnaA03g17600D	0.00387119	-1.24887	down	AUXIN RESISTANT 1 (AUX1)
ZY821	DAT0	BnaA08g18640D	0.00569634	0.802294	up	Pre-mRNA-splicing factor 3
ZY821	DAT0	BnaA08g29080D	0.00882478	0.588063	up	OBP2
ZY821	DAT0	BnaA09g40670D	0.000471491	1.98894	up	REVERSION-TO-ETHYLENE SENSITIVITY1 (RTE1)
ZY821	DAT0	BnaC08g47620D	0.00973964	1.20201	up	GTP-binding protein Obg/CgtA
ZY821	DAT0	BnaA06g21600D	0.00495865	-0.895283	down	Per1-like family protein
ZY821	DAT0	BnaC03g27570D	0.0075628	-0.912167	down	pyridoxin (pyrodoxamine) 5'-phosphate oxidase (PPOX)
ZY821	DAT0	BnaAnng02470D	0.00250173	-0.764904	down	regulatory particle triple-A ATPase 5A (RPT5A)
ZY821	DAT0	8283	0.00294145	-0.664729	down	Unknown
ZY821	DAT0	BnaC05g47860D	0.0013192	1.15807	up	RNA-binding ASCH domain protein
ZY821	DAT0	BnaC07g23920D	0.00159489	-0.747626	down	Esterase/lipase/thioesterase family protein
ZY821	DAT0	BnaC03g53620D	0.00112768	-0.585906	down	phototropin 1 (PHOT1)
ZY821	DAT0	BnaA07g32420D	1.1589e-06	1.91724	up	EARLY RESPONSE TO DEHYDRATION 14 (ERD14)
ZY821	DAT0	BnaA06g08050D	0.00753222	-0.737104	down	D-isomer specific 2-hydroxyacid dehydrogenase family protein
ZY821	DAT0	BnaC08g16330D	0.0017471	-1.13903	down	purple acid phosphatase 3 (PAP3)
ZY821	DAT0	BnaA02g36470D	0.0073921	-1.12203	down	RNAhelicase-like 8 (RH8)
ZY821	DAT0	BnaA02g27830D	0.00159975	1.5171	up	cytochrome P450, family 71, subfamily B, polypeptide 19 (CYP71B19)
ZY821	DAT0	BnaC07g06580D	0.00408596	0.851019	up	unknown protein
ZY821	DAT0	BnaA05g29980D	0.00341277	-1.03764	down	CONSTANS-like 9 (COL9)
ZY821	DAT0	BnaC09g46300D	0.000716437	-2.10701	down	embryo defective 3010 (EMB3010)
ZY821	DAT0	BnaCnng62800D	0.00948333	-0.756378	down	ATP sulfurylase 1 (APS1)
ZY821	DAT0	BnaA06g27130D	0.00043916	-1.34829	down	Mitochondrial import inner membrane translocase subunit Tim17/Tim22/Tim23 family protein
ZY821	DAT0	BnaA09g30050D	0.00763074	1.76232	up	Plant invertase/pectin methylesterase inhibitor superfamily
ZY821	DAT0	BnaA10g22740D	0.000247092	-1.03298	down	NAD(P)H dehydrogenase C1 (NDC1)
ZY821	DAT0	8947	0.000862333	1.26844	up	Unknown
ZY821	DAT0	BnaA03g58470D	3.30859e-06	2.82255	up	HEAT-STRESS-ASSOCIATED 32 (HSA32)
ZY821	DAT0	BnaC03g48070D	0.000103727	1.4712	up	EARLY-RESPONSIVE TO DEHYDRATION 7 (ERD7)
ZY821	DAT0	BnaC04g13950D	0.00504711	-1.26854	down	glutathione S-transferase tau 5 (GSTU5)
ZY821	DAT0	BnaA07g29470D	0.00509708	0.728228	up	choline kinase 1 (CK1)
ZY821	DAT0	BnaA08g17160D	0.00521365	-0.669343	down	phytoene desaturase 3 (PDS3)
ZY821	DAT0	BnaC03g37960D	8.85735e-10	1.53679	up	TCP-1/cpn60 chaperonin family protein
ZY821	DAT0	BnaC05g01480D	0.00571373	1.08581	up	nitrogen limitation adaptation (NLA)
ZY821	DAT0	BnaC02g13410D	0.00694537	-0.826768	down	GDSL-like Lipase/Acylhydrolase superfamily protein
ZY821	DAT0	BnaA04g23880D	0.0066579	1.04061	up	S-adenosyl-L-methionine-dependent methyltransferases superfamily protein
ZY821	DAT0	BnaC03g45630D	0.000126104	-1.52444	down	unknown protein
ZY821	DAT0	BnaCnng49630D	0.000638126	3.27444	up	cytochrome P450, family 71, subfamily B, polypeptide 2 (CYP71B2)
ZY821	DAT0	BnaA01g06190D	0.000808257	-1.09882	down	fatty acid desaturase 6 (FAD6)
ZY821	DAT0	BnaA04g10060D	0.00934329	-1.40822	down	nodulin MtN21 /EamA-like transporter family protein
ZY821	DAT0	BnaC04g56190D	1.55676e-05	2.35789	up	HXXXD-type acyl-transferase family protein
ZY821	DAT0	BnaCnng30970D	0.0058233	-0.686292	down	ROP interactive partner 4 (RIP4)
ZY821	DAT0	BnaC06g37490D	0.00275476	2.15295	up	calmodulin-like 38 (CML38)
ZY821	DAT0	BnaC06g37250D	0.00011812	-1.43962	down	NAD(P)-binding Rossmann-fold superfamily protein
ZY821	DAT0	BnaC03g73670D	0.00476733	1.18329	up	myb-like HTH transcriptional regulator family protein
ZY821	DAT0	BnaA07g35260D	1.85993e-10	2.08934	up	WRKY DNA-binding protein 40 (WRKY40)
ZY821	DAT0	BnaC04g19270D	0.000331585	-0.73218	down	5'adenylylphosphosulfate reductase 2 (APR2)
ZY821	DAT0	BnaA08g01340D	0.00765115	-0.793216	down	NAD(P)-binding Rossmann-fold superfamily protein
ZY821	DAT0	BnaC06g23110D	0.000795049	0.882027	up	heat shock protein 101 (HSP101)
ZY821	DAT0	BnaA09g14730D	0.00440088	1.33731	up	ZF14
ZY821	DAT0	BnaC06g06210D	1.30237e-07	1.0229	up	sodium/calcium exchanger family protein / calcium-binding EF hand family protein
ZY821	DAT0	BnaAnng23050D	0.00175557	1.60203	up	xyloglucan endotransglucosylase/hydrolase 24 (XTH24)
ZY821	DAT0	BnaC03g39680D	0.00347043	0.873483	up	Calcium-dependent lipid-binding (CaLB domain) family protein
ZY821	DAT0	BnaC02g38400D	0.00615477	2.55294	up	nitrile specifier protein 5 (NSP5)
ZY821	DAT0	6981	0.00392269	1.19862	up	Unknown
ZY821	DAT0	BnaC03g32510D	0.00122362	-1.25085	down	Phosphoglycerate mutase-like family protein
ZY821	DAT0	BnaC09g45560D	9.84218e-05	-3.32079	down	Polynucleotidyl transferase, ribonuclease H-like superfamily protein
ZY821	DAT0	BnaC04g46630D	0.000790233	-2.72755	down	delta1-pyrroline-5-carboxylate synthase 1 (P5CS1)
ZY821	DAT0	BnaC09g11080D	0.00555417	1.82407	up	Integrase-type DNA-binding superfamily protein
ZY821	DAT0	BnaA01g03580D	0.00568428	-0.611019	down	ADR1-like 1 (ADR1-L1)
ZY821	DAT0	BnaA08g05380D	0.00478226	1.22252	up	cysteine-rich RLK (RECEPTOR-like protein kinase) 2 (CRK2)
ZY821	DAT0	BnaA03g36130D	0.00129915	0.946274	up	4-coumarate:CoA ligase 5 (4CL5)
ZY821	DAT0	BnaC09g30100D	0.00208794	2.28299	up	Unknown
ZY821	DAT0	BnaA03g12270D	0.000384953	-1.25666	down	O-acyltransferase (WSD1-like) family protein
ZY821	DAT0	5026	0.000214199	1.62066	up	Unknown
ZY821	DAT0	BnaC02g12030D	0.00294464	0.93736	up	beta-galactosidase 4 (BGAL4)
ZY821	DAT0	BnaC03g26130D	0.00213851	-0.9649	down	beta glucosidase 2 (BGLU3)
ZY821	DAT0	BnaC02g45160D	2.16672e-05	2.02625	up	RESPONSIVE TO ABA 18 (RAB18)
ZY821	DAT0	BnaA10g29340D	0.00751075	-0.816906	down	GRAVITROPIC IN THE LIGHT (GIL1)
ZY821	DAT0	BnaC03g72330D	0.00951463	-1.22574	down	unknown protein
ZY821	DAT0	BnaC05g45920D	0.00476061	-1.34343	down	Pectinacetylesterase family protein
ZY821	DAT0	BnaC04g08200D	0.00913897	-0.636318	down	unknown protein
ZY821	DAT0	BnaC02g42250D	0.00844886	1.99254	up	H(+)-ATPase 11 (HA11)
ZY821	DAT0	BnaC05g05050D	0.0096855	1.23385	up	UDP-glucosyl transferase 71C3 (UGT71C3)
ZY821	DAT0	BnaA06g31600D	0.0066581	1.7057	up	unknown protein
ZY821	DAT0	BnaA09g10050D	8.86099e-07	-1.70063	down	myo-inositol oxygenase 2 (MIOX2)
ZY821	DAT0	BnaA03g01290D	0.00377414	-1.28203	down	SIAMESE (SIM)
ZY821	DAT0	BnaA10g11970D	0.0073317	1.12171	up	with no lysine (K) kinase 4 (WNK4)
ZY821	DAT0	BnaC06g24160D	0.00273933	-1.29045	down	germin-like protein 1 (GER1)
ZY821	DAT0	BnaC07g36650D	6.07556e-08	3.115	up	HEAT-STRESS-ASSOCIATED 32 (HSA32)
ZY821	DAT0	BnaC07g46070D	0.00597836	-1.56771	down	ARM repeat superfamily protein
ZY821	DAT0	BnaC03g78090D	0.000107515	-0.952153	down	NAD(P)-binding Rossmann-fold superfamily protein
ZY821	DAT0	BnaA08g23680D	6.53748e-05	1.18813	up	heat shock protein 70B (Hsp70b)
ZY821	DAT0	BnaC04g55960D	0.000539954	1.91292	up	Eukaryotic aspartyl protease family protein
ZY821	DAT0	BnaC08g38140D	1.49445e-05	1.36649	up	unknown protein
ZY821	DAT0	BnaCnng36750D	0.00732383	1.18572	up	Haloacid dehalogenase-like hydrolase (HAD) superfamily protein
ZY821	DAT0	BnaC01g38980D	0.00155475	-0.654342	down	RING/U-box superfamily protein
ZY821	DAT0	BnaC06g27490D	0.00132095	0.934153	up	Pre-mRNA cleavage complex II
ZY821	DAT0	BnaA06g40780D	0.00899069	1.9678	up	RING/U-box superfamily protein
ZY821	DAT0	BnaA06g18100D	7.60274e-05	2.96125	up	HSP20-like chaperones superfamily protein
ZY821	DAT0	BnaA08g22400D	0.0073993	-0.726501	down	phytochrome kinase substrate-related
ZY821	DAT0	BnaC08g00620D	2.68415e-06	0.997625	up	ethylene response sensor 2 (ERS2)
ZY821	DAT0	BnaCnng65660D	0.00500456	-0.714948	down	unknown protein
ZY821	DAT0	BnaC09g16330D	0.000162151	-0.749619	down	Protein kinase superfamily protein
ZY821	DAT0	BnaC03g70760D	0.00463284	1.76744	up	seed imbibition 1 (SIP1)
ZY821	DAT0	BnaA10g11080D	0.00761913	1.12707	up	ABA INSENSITIVE 2 (ABI2)
ZY821	DAT0	BnaA09g43800D	0.00243772	-1.86563	down	Pyridoxal phosphate (PLP)-dependent transferases superfamily protein
ZY821	DAT0	BnaC08g48380D	0.000152338	-0.90106	down	ABA DEFICIENT 1 (ABA1)
ZY821	DAT0	BnaC09g54380D	0.00930535	0.939684	up	Leucine-rich repeat protein kinase family protein
ZY821	DAT0	BnaC08g19360D	0.00669971	-1.25301	down	catalase 3 (CAT3)
ZY821	DAT0	BnaAnng17910D	5.6275e-19	3.45212	up	LATE EMBRYOGENESIS ABUNDANT 14 (LEA14)
ZY821	DAT0	BnaA03g06450D	0.00773911	-0.725393	down	PHYTOENE SYNTHASE (PSY)
ZY821	DAT0	BnaAnng19560D	0.00659891	2.42087	up	FUNCTIONS IN: molecular_function unknown
ZY821	DAT0	BnaC01g01850D	0.000277133	-1.12268	down	Protein of unknown function, DUF547
ZY821	DAT0	BnaA04g26460D	3.15389e-05	1.66179	up	Remorin family protein
ZY821	DAT0	BnaCnng72040D	0.0002966	1.30643	up	purple acid phosphatase 10 (PAP10)
ZY821	DAT0	BnaCnng01670D	0.00935712	0.634374	up	SAUR-like auxin-responsive protein family
ZY821	DAT0	BnaA03g03740D	1.91603e-17	3.94837	up	17.6 kDa class II heat shock protein (HSP17.6II)
ZY821	DAT0	BnaA03g08000D	0.00778828	-0.938625	down	Tetratricopeptide repeat (TPR)-like superfamily protein
ZY821	DAT0	BnaA06g15130D	0.00460672	1.93929	up	embryo defective 2170 (emb2170)
ZY821	DAT0	BnaC05g01170D	0.0023872	1.57826	up	unknown protein
ZY821	DAT0	BnaC07g22410D	0.00594157	-1.00186	down	alpha/beta-Hydrolases superfamily protein
ZY821	DAT0	BnaC02g40220D	0.0023393	1.27647	up	Unknown
ZY821	DAT0	BnaCnng50520D	0.000263874	-1.83091	down	Pentatricopeptide repeat (PPR) superfamily protein
ZY821	DAT0	BnaC03g61740D	0.00230873	-1.49058	down	Cold acclimation protein WCOR413 family
ZY821	DAT0	BnaC07g09690D	0.00839649	-1.4453	down	GDSL-like Lipase/Acylhydrolase superfamily protein
ZY821	DAT0	BnaA02g20700D	0.000202605	2.09992	up	MLO1
ZY821	DAT0	BnaC01g41080D	0.000552826	-0.674255	down	iron-regulated transporter 1 (IRT1)
ZY821	DAT0	BnaC01g37020D	0.000327386	-1.37826	down	pectin methylesterase 3 (PME3)
ZY821	DAT0	BnaAnng22260D	0.00982283	1.11646	up	TOM THREE HOMOLOG 1 (THH1)
ZY821	DAT0	BnaA07g18560D	8.82114e-05	2.42732	up	AUXIN-REGULATED GENE INVOLVED IN ORGAN SIZE (ARGOS)
ZY821	DAT0	BnaC04g27900D	0.000121516	-1.48801	down	unknown protein
ZY821	DAT0	BnaC05g10970D	0.00334872	2.95796	up	MAC/Perforin domain-containing protein
ZY821	DAT0	BnaC02g24660D	0.00123995	-0.624386	down	phosphatidylinositol-4-phosphate 5-kinase 2 (PIP5K2)
ZY821	DAT0	BnaC03g56930D	0.000898417	-2.11589	down	cytochrome P450, family 71, subfamily B, polypeptide 2 (CYP71B2)
ZY821	DAT0	BnaA10g20110D	0.000505773	2.31668	up	NAC domain containing protein 83 (NAC083)
ZY821	DAT0	BnaA01g11920D	0.00433013	1.10048	up	ERD (early-responsive to dehydration stress) family protein
ZY821	DAT0	BnaCnng08530D	0.00815024	1.30842	up	CBL-interacting protein kinase 9 (CIPK9)
ZY821	DAT0	BnaC02g23290D	0.00642807	2.55292	up	Lactoylglutathione lyase / glyoxalase I family protein
ZY821	DAT0	BnaA09g56290D	0.000373923	2.53535	up	SAUR-like auxin-responsive protein family
ZY821	DAT0	BnaA01g16450D	0.00626126	2.08157	up	Aluminium induced protein with YGL and LRDR motifs
ZY821	DAT0	BnaC03g06120D	0.00123783	-1.25947	down	TRANSPARENT TESTA 4 (TT4)
ZY821	DAT0	BnaA02g10970D	0.000735396	1.45498	up	LOW-TEMPERATURE-INDUCED 65 (LTI65)
ZY821	DAT0	BnaA01g14800D	4.31689e-07	3.24338	up	myb domain protein 18 (MYB18)
ZY821	DAT0	BnaA09g16930D	0.00766553	-1.07095	down	POP1
ZY821	DAT0	BnaA01g24280D	0.00501894	-0.66628	down	PKP-ALPHA
ZY821	DAT0	BnaC07g31300D	0.00143546	-0.86671	down	Protein kinase superfamily protein
ZY821	DAT0	BnaA03g06680D	0.00732286	1.34039	up	glycine/proline-rich protein
ZY821	DAT0	BnaA02g19650D	0.00684313	-1.19953	down	isopropylmalate dehydrogenase 2 (IMD2)
ZY821	DAT0	BnaC09g07960D	1.9544e-06	-2.17121	down	DA1-related protein 6 (DAR6)
ZY821	DAT0	BnaC02g06360D	0.00617063	-1.41216	down	3-oxo-5-alpha-steroid 4-dehydrogenase family protein
ZY821	DAT0	931	0.00141191	-1.32407	down	Unknown
ZY821	DAT0	930	1.4084e-05	-1.77873	down	Unknown
ZY821	DAT0	19301	0.00630436	-0.917982	down	Unknown
ZY821	DAT0	BnaCnng56320D	0.000431216	2.56222	up	heat shock factor 4 (HSF4)
ZY821	DAT0	BnaA06g04140D	0.00648884	1.16921	up	cell wall / vacuolar inhibitor of fructosidase 1 (C/VIF1)
ZY821	DAT0	BnaC03g60960D	0.00552643	1.78979	up	photosystem II reaction center protein C (PSBC)
ZY821	DAT0	BnaA02g30820D	0.00476407	-0.811401	down	ATP citrate lyase subunit B 2 (ACLB-2)
ZY821	DAT0	BnaA08g17170D	0.001101	-0.610771	down	phytoene desaturase 3 (PDS3)
ZY821	DAT0	20031	0.00743535	-1.01728	down	Unknown
ZY821	DAT0	BnaC06g18740D	0.000133112	-1.21569	down	GT2
ZY821	DAT0	BnaA08g19320D	0.00708609	-1.39451	down	GDSL-like Lipase/Acylhydrolase superfamily protein
ZY821	DAT0	BnaCnng07370D	0.00727583	1.20028	up	Insulinase (Peptidase family M16) family protein
ZY821	DAT0	BnaC04g14780D	0.00437185	2.39048	up	Protein phosphatase 2C family protein
ZY821	DAT0	BnaC02g13250D	6.16446e-05	1.49175	up	O-Glycosyl hydrolases family 17 protein
ZY821	DAT0	BnaC02g07540D	0.000853485	-0.842334	down	calcium exchanger 7 (CAX7)
ZY821	DAT0	BnaA08g26750D	0.00848751	1.29804	up	myb domain protein 60 (MYB60)
ZY821	DAT0	4488	0.00835557	0.761	up	Unknown
ZY821	DAT0	BnaA08g24920D	0.000193296	-1.62524	down	extensin-like protein (ELP)
ZY821	DAT0	BnaA01g22110D	0.00948594	-0.636644	down	unknown protein
ZY821	DAT0	BnaC07g29410D	0.0027185	0.817585	up	EIN3-binding F box protein 2 (EBF2)
ZY821	DAT0	BnaC03g73200D	0.000855416	1.64041	up	senescence-associated gene 21 (SAG21)
ZY821	DAT0	BnaAnng09500D	0.000354639	1.7318	up	Protein of unknown function (DUF567)
ZY821	DAT0	BnaA10g09800D	0.00558198	-1.2431	down	unknown protein
ZY821	DAT0	BnaA09g02500D	0.00900124	-0.599018	down	NAC domain containing protein 3 (NAC3)
ZY821	DAT0	BnaA03g27440D	0.000620446	-0.960157	down	myb domain protein 57 (MYB57)
ZY821	DAT0	BnaC03g52390D	0.000857913	1.49744	up	NAC domain containing protein 62 (NAC062)
ZY821	DAT0	BnaC08g19280D	0.00601711	-0.766542	down	AMP-dependent synthetase and ligase family protein
ZY821	DAT0	BnaA05g35230D	0.000703708	-1.54004	down	ovate family protein 16 (OFP16)
ZY821	DAT0	BnaC03g03050D	0.0034508	0.737339	up	glutamate dehydrogenase 2 (GDH2)
ZY821	DAT0	BnaA05g16060D	0.000276294	-1.32988	down	carboxyesterase 5 (CXE5)
ZY821	DAT0	BnaA01g22970D	0.00889414	-1.01174	down	MUTS homolog 7 (MSH7)
ZY821	DAT0	BnaAnng37370D	0.000430754	-0.914403	down	sterol 4-alpha methyl oxidase 1-3 (SMO1-3)
ZY821	DAT0	BnaA10g01450D	0.00933477	1.08499	up	nitrogen limitation adaptation (NLA)
ZY821	DAT0	BnaC08g19430D	1.77149e-05	-0.67506	down	high mobility group B2 (HMGB2)
ZY821	DAT0	BnaA05g21360D	0.000329236	-0.943872	down	actin 2 (ACT2)
ZY821	DAT0	BnaA10g15180D	0.000547723	-0.924855	down	PISTILLATA (PI)
ZY821	DAT0	BnaC03g08880D	0.00726116	1.4506	up	Arabidopsis NAC domain containing protein 87 (ANAC087)
ZY821	DAT0	BnaA04g29070D	0.00101839	1.29451	up	DNA binding with one finger 2.4 (DOF2.4)
ZY821	DAT0	BnaC03g46450D	0.00510117	-1.10962	down	SAUR-like auxin-responsive protein family
ZY821	DAT0	BnaAnng16690D	9.56044e-05	-2.84703	down	AGAMOUS-like 80 (AGL80)
ZY821	DAT0	BnaA01g27940D	0.000641317	-1.51312	down	HY5-homolog (HYH)
ZY821	DAT0	BnaUnng00230D	0.00350308	1.08111	up	POLA3
ZY821	DAT0	BnaC05g03430D	0.00762608	1.99425	up	unknown protein
ZY821	DAT0	BnaC04g40810D	8.48751e-05	2.92071	up	Protein phosphatase 2C family protein
ZY821	DAT0	29259	3.71258e-10	-7.99478	down	Unknown
ZY821	DAT0	BnaA05g14600D	0.00311118	1.2419	up	sodium/calcium exchanger family protein / calcium-binding EF hand family protein
ZY821	DAT0	12604	0.000586158	2.73063	up	Unknown
ZY821	DAT0	BnaA01g28260D	0.00870311	1.28255	up	pyridoxine biosynthesis 1.2 (PDX1.2)
ZY821	DAT0	BnaA09g17900D	0.00686934	1.1266	up	Protein of unknown function, DUF538
ZY821	DAT0	BnaA06g30120D	1.89592e-17	4.13245	up	FKBP-type peptidyl-prolyl cis-trans isomerase family protein
ZY821	DAT0	BnaA10g21240D	0.00186618	-1.6168	down	Nucleotide-sugar transporter family protein
ZY821	DAT0	BnaCnng35830D	0.00309171	-0.646336	down	Leucine-rich repeat transmembrane protein kinase
ZY821	DAT0	BnaA03g04590D	0.0080882	-1.28351	down	TRANSPARENT TESTA 4 (TT4)
ZY821	DAT0	BnaC07g35800D	0.00221585	-0.767119	down	cytochrome P450, family 707, subfamily A, polypeptide 1 (CYP707A1)
ZY821	DAT0	BnaC09g40110D	0.00576968	1.28102	up	myb domain protein 56 (MYB56)
ZY821	DAT0	BnaC03g72590D	0.00345402	-0.708074	down	CYTOKINESIS DEFECTIVE 1 (CYT1)
ZY821	DAT0	BnaC08g00730D	5.29122e-05	1.61936	up	CCT motif family protein
ZY821	DAT0	BnaA01g08870D	0.00370483	-0.90507	down	INOSITOL(1,4,5)P3 5-PHOSPHATASE II (IP5PII)
ZY821	DAT0	BnaA07g03430D	0.00356889	1.09528	up	ubiquitin-conjugating enzyme 29 (UBC29)
ZY821	DAT0	BnaC05g43010D	0.000414808	1.76331	up	unknown protein
ZY821	DAT0	BnaC08g37990D	0.0080497	0.931391	up	Ribosomal protein L18ae family
ZY821	DAT0	BnaA08g06720D	0.000996229	2.08645	up	O-methyltransferase family protein
ZY821	DAT0	BnaA09g05190D	0.00137273	0.799452	up	homolog of Medicago truncatula MTN3 (MTN3)
ZY821	DAT0	BnaA07g25840D	0.00222997	1.60806	up	Protein kinase superfamily protein
ZY821	DAT0	BnaC07g44410D	0.00713766	1.17829	up	Unknown
ZY821	DAT0	BnaA03g39290D	0.00209084	1.2719	up	ubiquitin-conjugating enzyme 29 (UBC29)
ZY821	DAT0	BnaA02g07210D	0.00166699	1.30505	up	unknown protein
ZY821	DAT0	BnaC09g02620D	0.00857275	-0.873444	down	MATE efflux family protein
ZY821	DAT0	17674	0.00311784	-1.3718	down	Unknown
ZY821	DAT0	BnaC04g33730D	0.000337023	-1.34855	down	proline-rich protein 2 (PRP2)
ZY821	DAT0	BnaC05g31240D	0.00543166	0.853002	up	ABC-2 type transporter family protein
ZY821	DAT0	BnaCnng51360D	0.00441309	-1.36805	down	unknown protein
ZY821	DAT0	BnaA04g23760D	0.000126008	3.06625	up	unknown protein
ZY821	DAT0	BnaA06g25550D	0.00144784	1.38497	up	EARLY-RESPONSIVE TO DEHYDRATION 7 (ERD7)
ZY821	DAT0	BnaA07g11370D	1.19255e-06	-0.845841	down	catalase 3 (CAT3)
ZY821	DAT0	BnaC07g33220D	0.00739657	-0.964109	down	heat shock factor binding protein (HSBP)
ZY821	DAT0	21104	0.000177061	1.07319	up	Unknown
ZY821	DAT0	BnaAnng15190D	0.00997015	0.964847	up	Peptidyl-tRNA hydrolase II (PTH2) family protein
ZY821	DAT0	BnaC02g27050D	0.00016478	2.20638	up	MLO1
ZY821	DAT0	BnaA08g19240D	0.00248198	-0.95568	down	anthranilate synthase beta subunit 1 (ASB1)
ZY821	DAT0	21600	0.00758107	-0.851222	down	Unknown
ZY821	DAT0	BnaC02g02050D	0.00500161	-0.839816	down	TRICHOME BIREFRINGENCE-LIKE 9
ZY821	DAT0	BnaC07g26590D	5.99335e-09	3.03597	up	FKBP-type peptidyl-prolyl cis-trans isomerase family protein
ZY821	DAT0	BnaC03g03330D	0.000708174	0.932857	up	diacylglycerol kinase1 (DGK1)
ZY821	DAT0	BnaC09g47040D	0.000176618	1.09052	up	Cox19-like CHCH family protein
ZY821	DAT0	BnaC02g26510D	0.00106276	1.15112	up	C2H2 and C2HC zinc fingers superfamily protein
ZY821	DAT0	BnaC08g15350D	0.000102408	-1.52704	down	extensin-like protein (ELP)
ZY821	DAT0	BnaC09g17390D	0.000624419	-1.10251	down	unknown protein
ZY821	DAT0	BnaC06g30570D	0.00697916	1.7258	up	eukaryotic elongation factor 5A-3 (ELF5A-3)
ZY821	DAT0	BnaC09g17150D	0.00482663	2.00211	up	dihydroflavonol 4-reductase (DFR)
ZY821	DAT0	BnaA02g18860D	1.41918e-05	-1.76075	down	glutathione S-transferase TAU 19 (GSTU19)
ZY821	DAT0	BnaA09g05420D	0.00473733	-1.11069	down	Protein of unknown function, DUF617
ZY821	DAT0	BnaC01g18580D	0.00470732	-0.788584	down	RNA-binding KH domain-containing protein
ZY821	DAT0	BnaC08g15100D	0.00839978	-0.859993	down	glyoxalase I homolog (GLX1)
ZY821	DAT0	BnaC09g16340D	0.000747611	-1.30757	down	Esterase/lipase/thioesterase family protein
ZY821	DAT0	BnaAnng19580D	0.00546095	2.2894	up	unknown protein
ZY821	DAT0	BnaA07g38680D	0.000574522	1.29178	up	Unknown
ZY821	DAT0	BnaA07g07760D	0.0013978	-1.34712	down	Leucine-rich repeat transmembrane protein kinase
ZY821	DAT0	BnaC09g41940D	0.00351886	1.12593	up	TRICHOME BIREFRINGENCE-LIKE 21 (TBL21)
ZY821	DAT0	BnaA08g05350D	0.00746444	-1.22038	down	indole-3-acetic acid inducible 14 (IAA14)
ZY821	DAT0	BnaC06g34480D	0.00402377	0.886676	up	alpha dioxygenase (ALPHA DOX2)
ZY821	DAT0	BnaA02g25170D	0.00830324	-0.757863	down	ATP binding
ZY821	DAT0	BnaA07g04860D	0.000675442	-1.03501	down	Sodium Bile acid symporter family
ZY821	DAT0	BnaC08g24360D	0.00100918	-0.906766	down	phenylalanine ammonia-lyase 2 (PAL2)
ZY821	DAT0	BnaA05g31790D	0.00998498	0.918209	up	Photosystem II reaction center PsbP family protein
ZY821	DAT0	BnaC09g45620D	3.10584e-05	-2.33328	down	Endomembrane protein 70 protein family
ZY821	DAT0	BnaA03g45200D	0.00105415	-1.1885	down	unknown protein
ZY821	DAT0	BnaA10g02030D	0.00716366	0.634851	up	Protein of unknown function (DUF789)
ZY821	DAT0	BnaA07g10230D	0.00112849	-0.750927	down	RNA-binding (RRM/RBD/RNP motifs) family protein
ZY821	DAT0	12577	0.0070651	-1.69067	down	Unknown
ZY821	DAT0	BnaC08g39800D	2.05328e-06	-1.49289	down	Ribonuclease T2 family protein
ZY821	DAT0	BnaC08g28530D	0.00653244	1.27464	up	Remorin family protein
ZY821	DAT0	BnaA07g23000D	0.00483305	-1.11092	down	germin-like protein 1 (GER1)
ZY821	DAT0	BnaC06g19590D	0.000519163	-0.67687	down	Protein of unknown function (DUF1712)
ZY821	DAT0	BnaCnng15860D	0.00978878	1.37301	up	cytochrome P450, family 94, subfamily B, polypeptide 1 (CYP94B1)
ZY821	DAT0	BnaA09g43710D	0.0079173	1.47632	up	DNAJ heat shock family protein
ZY821	DAT0	BnaAnng18180D	0.00565416	1.0797	up	ARM repeat superfamily protein
ZY821	DAT0	BnaC03g15630D	0.00201875	1.44996	up	phloem protein 2-A14 (PP2-A14)
ZY821	DAT0	BnaC03g60160D	0.00191548	0.671597	up	rotamase CYP 1 (ROC1)
ZY821	DAT0	BnaA05g29930D	0.00459045	-0.727392	down	Galactose oxidase/kelch repeat superfamily protein
ZY821	DAT0	BnaC07g14610D	0.00528784	2.45231	up	PLC-like phosphodiesterases superfamily protein
ZY821	DAT0	BnaC04g52040D	0.00335965	-1.24293	down	unknown protein
ZY821	DAT0	BnaC02g14320D	0.00682451	-1.0924	down	O-acyltransferase (WSD1-like) family protein
ZY821	DAT0	BnaAnng30370D	0.00131166	-1.28726	down	Mitochondrial import inner membrane translocase subunit Tim17/Tim22/Tim23 family protein
ZY821	DAT0	BnaA01g02780D	0.00541135	-0.686651	down	4-hydroxy-3-methylbut-2-enyl diphosphate reductase (HDR)
ZY821	DAT0	BnaA05g35970D	0.000959282	2.50025	up	alternative oxidase 1D (AOX1D)
ZY821	DAT0	BnaA06g22030D	4.11435e-08	2.4964	up	similar to RCD one 5 (SRO5)
ZY821	DAT0	BnaC02g22250D	0.00902746	1.62191	up	nudix hydrolase homolog 21 (NUDT21)
ZY821	DAT0	BnaA08g16650D	0.0035233	1.36405	up	unknown protein
ZY821	DAT0	BnaC09g02700D	0.00153441	-0.881975	down	PAS domain-containing protein tyrosine kinase family protein
ZY821	DAT0	BnaC05g31450D	0.00131671	-0.632748	down	Leucine-rich repeat (LRR) family protein
ZY821	DAT0	BnaA09g29660D	0.00359763	-0.664507	down	ARM repeat superfamily protein
ZY821	DAT0	BnaA04g16630D	0.00517538	0.69526	up	UDP-XYL synthase 6 (UXS6)
ZY821	DAT0	BnaA01g30960D	0.0016597	-0.830228	down	alfin-like 2 (AL2)
ZY821	DAT0	BnaA06g05490D	0.000122765	3.12888	up	Protein of unknown function (DUF607)
ZY821	DAT0	BnaC07g37780D	0.00350312	-0.624721	down	UDP-galactose transporter 2 (UTR2)
ZY821	DAT0	BnaA07g05600D	0.00316145	1.59614	up	multiprotein bridging factor 1C (MBF1C)
ZY821	DAT0	BnaA02g33520D	0.00347861	1.31894	up	H(+)-ATPase 11 (HA11)
ZY821	DAT0	BnaC09g50050D	0.00453375	-1.09512	down	Chalcone-flavanone isomerase family protein
ZY821	DAT0	BnaC06g17590D	0.00588344	1.69975	up	AUXIN-REGULATED GENE INVOLVED IN ORGAN SIZE (ARGOS)
ZY821	DAT0	BnaA10g03540D	1.41169e-06	-0.751623	down	basic helix-loop-helix (bHLH) DNA-binding superfamily protein
ZY821	DAT0	BnaA08g17380D	8.02736e-06	0.942428	up	early-responsive to dehydration 4 (ERD4)
ZY821	DAT0	BnaC05g00390D	0.00585914	1.46318	up	putative recombination initiation defects 3 (PRD3)
ZY821	DAT0	BnaA07g19600D	0.000892455	-0.97507	down	lipoxygenase 2 (LOX2)
ZY821	DAT0	BnaA09g30450D	0.000774574	-1.00611	down	Gibberellin-regulated family protein
ZY821	DAT0	2866	0.00683632	-1.07537	down	Unknown
ZY821	DAT0	BnaA08g28790D	0.00514051	-0.902031	down	unknown protein
ZY821	DAT0	BnaC03g00280D	0.00166175	-0.768742	down	REDUCED SUGAR RESPONSE 4 (RSR4)
ZY821	DAT0	BnaCnng49400D	0.00585059	-0.950959	down	glycerol-3-phosphate acyltransferase 5 (GPAT5)
ZY821	DAT0	BnaCnng09200D	3.51119e-06	-1.09064	down	ECERIFERUM 1 (CER1)
ZY821	DAT0	BnaA05g34960D	0.00715449	-1.29219	down	Peroxidase superfamily protein
ZY821	DAT0	BnaA03g26580D	0.0080187	0.7868	up	Polyketide cyclase / dehydrase and lipid transport protein
ZY821	DAT0	BnaA02g33770D	0.00585701	1.37315	up	farnesylated protein 3 (FP3)
ZY821	DAT0	10094	0.000119214	2.7343	up	Unknown
ZY821	DAT0	BnaC06g20290D	0.00984308	-0.9016	down	vacuolar ATP synthase subunit A (VHA-A)
ZY821	DAT0	BnaC08g14110D	0.00284502	-0.778863	down	WLIM1
ZY821	DAT0	BnaA06g02350D	0.00253245	-0.935888	down	alpha/beta-Hydrolases superfamily protein
ZY821	DAT0	24166	0.000149684	1.40194	up	Unknown
ZY821	DAT0	BnaC09g17280D	0.00817478	-0.912263	down	alpha/beta-Hydrolases superfamily protein
ZY821	DAT0	BnaC04g23360D	0.00815183	0.924079	up	SHATTERPROOF 1 (SHP1)
ZY821	DAT0	BnaC09g45580D	1.70826e-07	-4.77082	down	CBL-interacting protein kinase 5 (CIPK5)
ZY821	DAT0	BnaA06g10320D	0.00238939	-1.12905	down	Galactose oxidase/kelch repeat superfamily protein
ZY821	DAT0	BnaA08g25340D	0.000811241	-1.03748	down	MILDEW RESISTANCE LOCUS O 2 (MLO2)
ZY821	DAT0	12792	0.00511056	2.347	up	Unknown
ZY821	DAT0	BnaC07g30390D	0.00143085	1.60089	up	Protein of unknown function (DUF295)
ZY821	DAT0	BnaA03g02940D	3.58691e-05	-0.893648	down	kinesin like protein for actin based chloroplast movement 1 (KAC1)
ZY821	DAT0	BnaCnng60450D	0.00783759	2.0797	up	Unknown
ZY821	DAT0	BnaC05g09920D	0.000967616	1.75745	up	aminoalcoholphosphotransferase 1 (AAPT1)
ZY821	DAT0	BnaC01g13400D	0.00645548	-1.63063	down	AUTOPHAGY 8A (APG8A)
ZY821	DAT0	BnaCnng58360D	2.2524e-05	1.26013	up	CBL-interacting protein kinase 9 (CIPK9)
ZY821	DAT0	BnaCnng01450D	0.00227407	1.57359	up	GRAM domain family protein
ZY821	DAT0	BnaA05g12740D	0.00889093	0.654135	up	LOSS OF SUSCEPTIBILITY TO POTYVIRUS 1 (LSP1)
ZY821	DAT0	BnaA08g15200D	0.00268638	-0.872168	down	aldehyde dehydrogenase 3F1 (ALDH3F1)
ZY821	DAT0	BnaC09g34770D	0.00110862	1.0941	up	GRAS family transcription factor
ZY821	DAT0	BnaC05g00760D	0.0040312	1.71299	up	CBL-interacting protein kinase 9 (CIPK9)
ZY821	DAT0	BnaA08g02670D	0.00130271	1.45073	up	Family of unknown function (DUF716)
ZY821	DAT0	BnaA02g36330D	0.00552401	0.620199	up	F-box family protein
ZY821	DAT0	BnaAnng15520D	0.0038399	1.08311	up	3-ketoacyl-CoA synthase 3 (KCS3)
ZY821	DAT0	BnaA06g26980D	0.00165988	-0.785651	down	pseudo-response regulator 5 (PRR5)
ZY821	DAT0	BnaA10g26770D	0.00978508	-0.786289	down	JACKDAW (JKD)
ZY821	DAT0	BnaC02g07220D	0.000349929	-1.34808	down	homeodomain GLABROUS 9 (HDG9)
ZY821	DAT0	BnaA10g08830D	0.000984967	1.22276	up	Eukaryotic aspartyl protease family protein
ZY821	DAT0	BnaA06g01060D	0.000186587	1.11482	up	sodium/calcium exchanger family protein / calcium-binding EF hand family protein
ZY821	DAT0	BnaC06g00030D	0.00711701	-0.776167	down	MATE efflux family protein
ZY821	DAT0	BnaA08g25900D	0.000682389	-0.743159	down	WLIM1
ZY821	DAT0	20655	7.23133e-06	-1.58171	down	Unknown
ZY821	DAT0	BnaA03g23330D	0.00752884	-0.695285	down	pyridoxin (pyrodoxamine) 5'-phosphate oxidase (PPOX)
ZY821	DAT0	BnaA07g28440D	8.72059e-05	2.96185	up	Actin cross-linking protein
ZY821	DAT0	28779	0.00671971	1.9419	up	Unknown
ZY821	DAT0	BnaA01g00400D	0.00180987	1.24036	up	LOB domain-containing protein 39 (LBD39)
ZY821	DAT0	BnaC07g29580D	0.00353587	1.38507	up	Unknown
ZY821	DAT0	BnaA08g28860D	0.0001031	-1.30926	down	glycine-rich protein
ZY821	DAT0	BnaC04g32770D	0.000556416	0.796193	up	unknown protein
ZY821	DAT0	BnaA08g25990D	2.11452e-06	1.01771	up	Early-responsive to dehydration stress protein (ERD4)
ZY821	DAT0	BnaA01g31140D	0.00214651	-1.57944	down	2-oxoglutarate (2OG) and Fe(II)-dependent oxygenase superfamily protein
ZY821	DAT0	BnaC01g08650D	0.00249787	-0.616948	down	MAP kinase kinase 2 (MKK2)
ZY821	DAT0	BnaA07g19940D	0.00233096	-0.901878	down	Major facilitator superfamily protein
ZY821	DAT0	BnaC07g27220D	0.00659883	1.1886	up	basic leucine-zipper 1 (bZIP1)
ZY821	DAT0	BnaC07g33230D	0.000207348	-1.21972	down	heat shock factor binding protein (HSBP)
ZY821	DAT0	BnaC07g44090D	0.00485608	2.28014	up	S-adenosyl-L-methionine-dependent methyltransferases superfamily protein
ZY821	DAT0	BnaC02g16280D	1.35105e-05	-0.871547	down	Unknown
ZY821	DAT0	BnaC01g10970D	0.00115537	-1.14965	down	Tetratricopeptide repeat (TPR)-like superfamily protein
ZY821	DAT0	BnaA05g07370D	0.0057929	-0.964404	down	PHE ammonia lyase 1 (PAL1)
ZY821	DAT0	BnaC04g03310D	2.40655e-05	1.62332	up	ARGOS-like (ARL)
ZY821	DAT0	BnaA10g05830D	0.00783971	-0.617288	down	polyadenylate-binding protein 1 (PABN1)
ZY821	DAT0	19290	0.000896447	-0.961347	down	Unknown
ZY821	DAT0	BnaC08g44470D	0.00629232	-0.635614	down	endonuclease III 2 (NTH2)
ZY821	DAT0	BnaC06g19780D	0.0073889	2.11391	up	phosphoglycerate kinase (PGK)
ZY821	DAT0	BnaA03g13650D	0.00728428	1.71576	up	Protein phosphatase 2C family protein
ZY821	DAT0	BnaC04g23100D	0.00668128	1.55839	up	Protein kinase superfamily protein
ZY821	DAT0	BnaC01g16670D	6.31336e-05	-0.86763	down	S-adenosyl-L-methionine-dependent methyltransferases superfamily protein
ZY821	DAT0	BnaA01g26500D	0.0021701	-0.773633	down	actin 2 (ACT2)
ZY821	DAT0	BnaA07g33790D	0.00644396	2.34144	up	bZIP transcription factor family protein
ZY821	DAT0	BnaC05g18450D	0.00317396	0.957513	up	sulfate transporter 91 (AST91)
ZY821	DAT0	BnaC08g29530D	0.00582573	1.44667	up	SHATTERPROOF 1 (SHP1)
ZY821	DAT0	BnaC09g47360D	8.62734e-05	-2.31131	down	flavonol synthase 1 (FLS1)
ZY821	DAT0	BnaC01g22320D	0.00529857	-1.36552	down	cytochrome P450, family 71, subfamily A, polypeptide 20 (CYP71A20)
ZY821	DAT0	BnaA06g09760D	3.39024e-05	2.90573	up	unknown protein
ZY821	DAT0	BnaC08g04080D	0.00523951	0.915965	up	F-box/RNI-like/FBD-like domains-containing protein
ZY821	DAT0	BnaC02g06990D	0.00485034	-0.890334	down	UDP-glucosyl transferase 78D2 (UGT78D2)
ZY821	DAT0	BnaC03g16970D	0.000385148	-1.34831	down	Kinase interacting (KIP1-like) family protein
ZY821	DAT0	BnaA08g09180D	0.00616905	-0.635195	down	Pectinacetylesterase family protein
ZY821	DAT0	BnaA06g30990D	0.0065241	-0.700759	down	chorismate mutase 1 (CM1)
ZY821	DAT0	BnaC05g17150D	0.00884112	0.970065	up	TRAM, LAG1 and CLN8 (TLC) lipid-sensing domain containing protein
ZY821	DAT0	BnaAnng16530D	0.000506649	1.70288	up	unknown protein
ZY821	DAT0	BnaUnng00020D	0.00336609	1.77554	up	TOUCH 2 (TCH2)
ZY821	DAT0	BnaC09g45610D	0.00904178	-1.34564	down	Cystathionine beta-synthase (CBS) family protein
ZY821	DAT0	2471	1.75891e-05	3.4953	up	Unknown
ZY821	DAT0	BnaA09g47110D	0.00637709	-0.594045	down	A20/AN1-like zinc finger family protein
ZY821	DAT0	BnaCnng72210D	2.44039e-06	-1.06891	down	unknown protein
ZY821	DAT0	BnaAnng10690D	0.000983338	-0.648357	down	zeta-carotene desaturase (ZDS)
ZY821	DAT0	BnaA02g36030D	0.00106177	1.52142	up	EARLY RESPONSE TO DEHYDRATION 14 (ERD14)
ZY821	DAT0	BnaA02g32100D	0.00159114	-0.806501	down	unknown protein
ZY821	DAT0	BnaC09g17930D	0.00473897	-1.25763	down	POP1
ZY821	DAT0	BnaA05g00430D	7.80305e-06	1.31879	up	ethylene response sensor 1 (ERS1)
ZY821	DAT0	BnaA03g19060D	0.000556166	-0.798168	down	Major facilitator superfamily protein
ZY821	DAT0	BnaC04g12620D	2.45584e-05	1.17469	up	heat-shock protein 70T-2 (HSP70T-2)
ZY821	DAT0	BnaC01g33900D	0.00857342	-0.958336	down	actin 2 (ACT2)
ZY821	DAT0	BnaC04g51810D	2.48914e-05	1.48867	up	ethylene response sensor 1 (ERS1)
ZY821	DAT0	BnaA08g28060D	0.00630126	-0.701682	down	Tetratricopeptide repeat (TPR)-like superfamily protein
ZY821	DAT0	BnaA10g19670D	0.000970184	-0.851458	down	TRANSPARENT TESTA 4 (TT4)
ZY821	DAT0	BnaA09g52270D	0.00237095	-0.984245	down	MATE efflux family protein
ZY821	DAT0	BnaA06g05210D	0.003223	1.3731	up	EARLY RESPONSE TO DEHYDRATION 6 (ERD6)
ZY821	DAT0	BnaCnng42530D	0.00136856	1.60399	up	high leaf temperature 1 (HT1)
ZY821	DAT0	BnaA10g07970D	0.00041294	0.897319	up	HSP20-like chaperones superfamily protein
ZY821	DAT0	BnaC03g08130D	0.00631844	-1.63922	down	Zinc-binding dehydrogenase family protein
ZY821	DAT0	BnaC03g68280D	5.31729e-05	1.82367	up	Alkaline-phosphatase-like family protein
ZY821	DAT0	BnaC09g29070D	0.00450726	1.60268	up	unknown protein
ZY821	DAT0	26252	0.00402858	0.708978	up	Unknown
ZY821	DAT0	BnaC08g13170D	0.00455945	-0.809325	down	YUCCA 8 (YUC8)
ZY821	DAT0	BnaA10g24760D	0.006848	0.646307	up	unknown protein
ZY821	DAT0	BnaC05g45340D	0.00174264	0.7098	up	pyruvate dehydrogenase kinase (PDK)
ZY821	DAT0	BnaA07g33210D	0.000155384	0.931881	up	Target of Myb protein 1
ZY821	DAT0	BnaC06g20910D	0.000101746	-0.916769	down	long chain acyl-CoA synthetase 9 (LACS9)
ZY821	DAT0	BnaA01g30970D	0.00419613	-1.56907	down	2-oxoglutarate (2OG) and Fe(II)-dependent oxygenase superfamily protein
ZY821	DAT0	BnaC03g66780D	0.00215719	-1.14021	down	embryo sac development arrest 39 (EDA39)
ZY821	DAT0	29559	0.00275298	1.63825	up	Unknown
ZY821	DAT0	BnaC03g01170D	0.00747358	0.946989	up	acylphosphatase family
ZY821	DAT0	BnaA06g40720D	0.000165692	1.12193	up	unknown protein
ZY821	DAT0	BnaA05g35680D	0.00280288	1.64034	up	unknown protein
ZY821	DAT0	BnaA06g32640D	0.00275464	-0.696552	down	Esterase/lipase/thioesterase family protein
ZY821	DAT0	18104	0.000408689	-0.958198	down	Unknown
ZY821	DAT0	BnaC07g36480D	0.00348784	-0.8661	down	tubulin beta-9 chain (TUB9)
ZY821	DAT0	BnaC06g32130D	0.00311372	1.45371	up	Chaperone DnaJ-domain superfamily protein
ZY821	DAT0	BnaA01g14450D	0.00372053	-2.11153	down	Fe superoxide dismutase 1 (FSD1)
ZY821	DAT0	BnaA07g15630D	9.23713e-05	1.27389	up	purple acid phosphatase 10 (PAP10)
ZY821	DAT0	BnaC09g43920D	0.00388917	2.01103	up	senescence-associated gene 29 (SAG29)
ZY821	DAT0	BnaC07g24960D	0.00699397	-0.838833	down	nodulin MtN21 /EamA-like transporter family protein
ZY821	DAT0	BnaA05g14440D	0.00377332	-0.66111	down	Leucine-rich repeat transmembrane protein kinase
ZY821	DAT0	BnaC04g40070D	0.000846434	0.687837	up	Dof-type zinc finger DNA-binding family protein
ZY821	DAT0	BnaA07g31420D	6.89492e-08	2.64686	up	heat shock protein 101 (HSP101)
ZY821	DAT0	BnaA07g18330D	0.00280135	1.32839	up	Protein kinase superfamily protein
ZY821	DAT0	BnaC01g31270D	0.00423414	-0.59078	down	PKP-ALPHA
ZY821	DAT0	BnaA10g21400D	0.00753189	1.16793	up	Pre-mRNA cleavage complex II protein family
ZY821	DAT0	BnaC04g49530D	0.00900736	3.01461	up	Plant protein of unknown function (DUF946)
ZY821	DAT0	BnaA10g20610D	1.18661e-07	2.40375	up	17.6 kDa class II heat shock protein (HSP17.6II)
ZY821	DAT0	BnaA08g31640D	0.00351732	-1.30112	down	MATE efflux family protein
ZY821	DAT0	BnaA07g06510D	0.00203347	-1.0682	down	Cyclopropane-fatty-acyl-phospholipid synthase
ZY821	DAT0	BnaA03g51400D	0.00849359	-0.857644	down	AIG2-like (avirulence induced gene) family protein
ZY821	DAT0	BnaC07g22010D	0.00284756	-0.917066	down	phytochrome kinase substrate 1 (PKS1)
ZY821	DAT0	BnaA08g16960D	0.00275873	1.0918	up	Glycosyl hydrolase family 10 protein
ZY821	DAT0	BnaC05g12100D	0.00544413	0.899363	up	Mitochondrial glycoprotein family protein
ZY821	DAT0	27648	0.00880522	1.03483	up	Unknown
ZY821	DAT0	BnaA07g34260D	0.00121786	0.799879	up	mechanosensitive channel of small conductance-like 6 (MSL6)
ZY821	DAT0	BnaA05g31420D	0.00135119	-0.836871	down	neurofilament protein-related
ZY821	DAT0	9155	0.000150136	-1.87604	down	Unknown
ZY821	DAT0	BnaC03g13170D	0.00318632	-1.33757	down	LUTEIN DEFICIENT 2 (LUT2)
ZY821	DAT0	BnaA03g48550D	0.00214094	3.27312	up	WES1
ZY821	DAT0	BnaC05g48460D	0.0018204	-0.779121	down	LONGIFOLIA2 (LNG2)
ZY821	DAT0	BnaA10g21100D	0.000435442	1.79894	up	Protein kinase superfamily protein
ZY821	DAT0	BnaA07g13700D	0.00780288	-0.616192	down	C2H2-type zinc finger family protein
ZY821	DAT0	BnaC08g31440D	0.000195403	-0.637792	down	Fatty acid/sphingolipid desaturase
ZY821	DAT0	BnaA08g15250D	0.00093897	-1.04325	down	BR enhanced expression 2 (BEE2)
ZY821	DAT0	BnaC03g19520D	2.03795e-05	-1.00704	down	O-acyltransferase (WSD1-like) family protein
ZY821	DAT0	BnaC01g17140D	5.68157e-14	4.96641	up	mitochondrion-localized small heat shock protein 23.6 (HSP23.6-MITO)
ZY821	DAT0	BnaA01g09940D	0.000159112	1.63372	up	Unknown
ZY821	DAT0	BnaC08g16850D	4.84589e-05	1.11579	up	heat shock protein 70B (Hsp70b)
ZY821	DAT0	BnaC01g03130D	0.00134474	-0.98421	down	chloride channel E (CLC-E)
ZY821	DAT0	BnaA02g13630D	0.0041862	-0.89113	down	holocarboxylase synthase 1 (HCS1)
ZY821	DAT0	2106	3.25917e-15	-3.06995	down	Unknown
ZY821	DAT0	BnaC08g17570D	0.00240091	-0.782235	down	white-brown complex homolog protein 11 (WBC11)
ZY821	DAT0	BnaC07g00750D	0.00194205	0.909146	up	calreticulin 1b (CRT1b)
ZY821	DAT0	BnaC06g00610D	6.77847e-05	1.3014	up	Eukaryotic aspartyl protease family protein
ZY821	DAT0	BnaC03g28700D	0.00562071	-0.669922	down	Oxidoreductase family protein
ZY821	DAT0	BnaA05g02090D	4.12391e-06	2.70122	up	Unknown
ZY821	DAT0	BnaC08g02750D	0.00596708	-1.13954	down	Leucine-rich repeat (LRR) family protein
ZY821	DAT0	BnaC02g37740D	0.00976144	0.798627	up	Eukaryotic protein of unknown function (DUF872)
ZY821	DAT0	BnaC08g08220D	9.8334e-06	1.86737	up	ZPR1 zinc-finger domain protein
ZY821	DAT0	BnaC07g30250D	0.00539652	-0.791838	down	SQP1
ZY821	DAT0	BnaAnng05180D	0.00494263	-0.709072	down	Phototropic-responsive NPH3 family protein
ZY821	DAT0	BnaC02g36400D	0.0078996	-0.625338	down	Esterase/lipase/thioesterase family protein
ZY821	DAT0	BnaA03g38770D	0.00895466	-1.1393	down	unknown protein
ZY821	DAT0	BnaC05g06280D	0.0023547	1.83614	up	phosphoenolpyruvate carboxylase kinase 1 (PPCK1)
ZY821	DAT0	10790	0.00695107	-0.931052	down	Unknown
ZY821	DAT0	BnaA07g29500D	0.00380607	-0.779296	down	Nucleic acid-binding proteins superfamily
ZY821	DAT0	BnaA03g32840D	4.44237e-09	1.5171	up	TCP-1/cpn60 chaperonin family protein
ZY821	DAT0	3582	0.0051102	-2.22132	down	Unknown
ZY821	DAT0	BnaA10g27470D	0.00383983	1.13547	up	O-fucosyltransferase family protein
ZY821	DAT0	BnaAnng29030D	0.000537927	1.51917	up	EARLY RESPONSE TO DEHYDRATION 14 (ERD14)
ZY821	DAT0	BnaC07g03170D	0.00766512	0.659639	up	Protein of unknown function (DUF677)
ZY821	DAT0	BnaCnng62320D	0.00681588	-1.15291	down	Late embryogenesis abundant (LEA) hydroxyproline-rich glycoprotein family
ZY821	DAT0	BnaA02g06190D	0.000114073	2.26051	up	PDI-like 1-4 (PDIL1-4)
ZY821	DAT0	BnaA06g27470D	0.0054575	1.21479	up	Unknown
ZY821	DAT0	14041	0.000976674	-0.738239	down	Unknown
ZY821	DAT0	BnaA09g00410D	0.000235684	-0.731955	down	Polyketide cyclase / dehydrase and lipid transport protein
ZY821	DAT0	BnaA06g33270D	1.88762e-05	0.939978	up	Integrase-type DNA-binding superfamily protein
ZY821	DAT0	BnaA09g02190D	0.00231156	-0.68373	down	Leucine-rich receptor-like protein kinase family protein
ZY821	DAT0	BnaC02g26780D	0.00258723	-0.867339	down	unknown protein
ZY821	DAT0	BnaA02g05090D	1.65791e-06	1.64555	up	SAUR-like auxin-responsive protein family
ZY821	DAT0	376	0.00294898	1.05273	up	Unknown
ZY821	DAT0	BnaA06g29280D	0.00807147	-0.827325	down	GDP-D-mannose 3',5'-epimerase (GME)
ZY821	DAT0	BnaC09g18390D	0.000978009	2.74046	up	DEFECTIVE UGE IN ROOT (DUR)
ZY821	DAT0	BnaC05g45400D	0.00747301	2.22761	up	autophagy 8h (ATG8H)
ZY821	DAT0	12927	0.00135658	-1.05913	down	Unknown
ZY821	DAT0	BnaCnng05870D	0.000877899	0.630095	up	Class I glutamine amidotransferase-like superfamily protein
ZY821	DAT0	18520	0.00985825	-0.975832	down	Unknown
ZY821	DAT0	BnaC09g09610D	0.00450719	1.16616	up	Chaperone DnaJ-domain superfamily protein
ZY821	DAT0	BnaA01g14560D	1.72294e-12	3.71248	up	mitochondrion-localized small heat shock protein 23.6 (HSP23.6-MITO)
ZY821	DAT0	BnaC08g49040D	0.00124995	1.89226	up	REVERSION-TO-ETHYLENE SENSITIVITY1 (RTE1)
ZY821	DAT0	BnaCnng28690D	0.00391061	-1.5155	down	ARA12
ZY821	DAT0	BnaC09g44570D	0.001098	1.48169	up	Glutathione S-transferase, C-terminal-like
ZY821	DAT0	BnaC03g42390D	0.000101813	-2.03561	down	ammonium transporter 1
ZY821	DAT0	BnaA05g03720D	1.29449e-06	1.72624	up	ARGOS-like (ARL)
ZY821	DAT0	20494	0.00762359	0.926245	up	Unknown
ZY821	DAT0	BnaA06g15780D	0.000660748	-1.01183	down	RESPONSE TO LOW SULFUR 1 (LSU1)
ZY821	DAT0	BnaA03g34950D	0.00489936	-0.678348	down	actin 2 (ACT2)
ZY821	DAT0	BnaC09g04050D	9.8486e-06	1.34597	up	EIN3-binding F box protein 2 (EBF2)
ZY821	DAT0	BnaA05g20090D	0.00220056	-0.830015	down	Leucine-rich repeat (LRR) family protein
ZY821	DAT0	BnaA05g35770D	0.00537007	0.604013	up	Auxin efflux carrier family protein
ZY821	DAT0	BnaC04g49440D	3.35657e-07	2.89899	up	ARGOS-like (ARL)
ZY821	DAT0	BnaC01g44840D	0.00146762	-0.969752	down	glycerol-3-phosphate acyltransferase 5 (GPAT5)
ZY821	DAT0	BnaA04g25550D	3.85904e-11	2.57959	up	ARGOS-like (ARL)
ZY821	DAT0	BnaC08g29520D	0.00273708	1.42772	up	SHATTERPROOF 2 (SHP2)
ZY821	DAT0	BnaC07g05350D	4.27928e-08	2.07414	up	Cysteine/Histidine-rich C1 domain family protein
ZY821	DAT0	BnaA03g59800D	0.000216895	-0.869678	down	5'adenylylphosphosulfate reductase 2 (APR2)
ZY821	DAT0	BnaA03g51630D	0.000911654	2.00079	up	Cellulose-synthase-like C5 (CSLC5)
ZY821	DAT0	BnaC03g24090D	0.00144221	0.928919	up	multicopy suppressors of snf4 deficiency in yeast 3 (MSS3)
ZY821	DAT0	BnaCnng52890D	0.0017706	-1.87567	down	unknown protein
ZY821	DAT0	BnaC03g25920D	0.00330345	-0.903315	down	Protein kinase superfamily protein
ZY821	DAT0	BnaA06g01980D	0.00465962	-1.63507	down	myrosinase-binding protein 2 (MBP2)
ZY821	DAT0	BnaC03g25220D	0.00291281	2.64434	up	Plant invertase/pectin methylesterase inhibitor superfamily
ZY821	DAT0	9201	0.00563448	-0.935627	down	Unknown
ZY821	DAT0	BnaCnng60000D	0.00666769	2.40897	up	alternative oxidase 1D (AOX1D)
ZY821	DAT0	BnaA02g31910D	0.00232262	0.922174	up	CHY-type/CTCHY-type/RING-type Zinc finger protein
ZY821	DAT0	BnaA04g09570D	0.00103138	-0.977946	down	avirulence induced gene 2 like protein (AIG2L)
ZY821	DAT0	BnaA01g31620D	0.00400764	-0.835701	down	LOSS OF GIANT CELLS FROM ORGANS (LGO)
ZY821	DAT0	BnaC07g15280D	1.26294e-06	-0.84167	down	catalase 3 (CAT3)
ZY821	DAT0	BnaAnng19370D	0.00944609	1.31864	up	GNS1/SUR4 membrane protein family
ZY821	DAT0	BnaA06g10730D	0.000161376	0.953219	up	heat shock protein 70B (Hsp70b)
ZY821	DAT0	BnaA10g25470D	0.000576373	0.854124	up	bZIP protein
ZY821	DAT0	4785	0.000382352	-3.63895	down	Unknown
ZY821	DAT0	BnaC02g19250D	0.0029026	1.27176	up	Unknown
ZY821	DAT0	BnaC07g23070D	0.00111851	-1.05418	down	NIM1-interacting 2 (NIMIN-2)
ZY821	DAT0	BnaC06g09800D	0.0030456	1.24037	up	unknown protein
ZY821	DAT0	907	0.000792903	-1.72907	down	Unknown
ZY821	DAT0	BnaC01g12200D	0.00190583	-0.824957	down	NAD(P)-binding Rossmann-fold superfamily protein
ZY821	DAT0	BnaC04g45960D	0.000134036	3.27489	up	Protein of unknown function (DUF506)
ZY821	DAT0	BnaA07g16640D	5.28785e-05	-1.54137	down	ABC-2 type transporter family protein
ZY821	DAT0	BnaC08g27250D	0.00824252	-1.03647	down	unknown protein
ZY821	DAT0	BnaA03g50170D	0.00285929	0.961121	up	UDP-D-glucuronate 4-epimerase 1 (GAE1)
ZY821	DAT0	14046	0.00565342	1.55451	up	Unknown
ZY821	DAT0	BnaA01g00900D	0.000428372	1.34256	up	methyl esterase 9 (MES9)
ZY821	DAT0	BnaA07g23070D	0.00173412	-0.909283	down	SAUR-like auxin-responsive protein family
ZY821	DAT0	BnaA02g28340D	0.00390551	-0.658291	down	Esterase/lipase/thioesterase family protein
ZY821	DAT0	BnaCnng77840D	0.00170954	0.979366	up	Calcium-dependent lipid-binding (CaLB domain) family protein
ZY821	DAT0	BnaC01g17020D	0.000474817	-1.96423	down	Fe superoxide dismutase 1 (FSD1)
ZY821	DAT0	BnaC07g33390D	8.37206e-05	-0.640072	down	alpha/beta-Hydrolases superfamily protein
ZY821	DAT1	BnaC02g36410D	2.88602e-05	-3.80376	down	Esterase/lipase/thioesterase family protein
ZY821	DAT1	BnaA05g02730D	5.40106e-05	-1.56517	down	basic helix-loop-helix (bHLH) DNA-binding superfamily protein
ZY821	DAT1	BnaC02g24360D	0.00353289	1.0492	up	SHI-related sequence 5 (SRS5)
ZY821	DAT1	BnaA09g49500D	0.00012887	1.75099	up	receptor like protein 1 (RLP1)
ZY821	DAT1	BnaCnng66200D	1.27373e-10	-1.98995	down	beta HLH protein 93 (bHLH093)
ZY821	DAT1	BnaC04g18290D	3.66355e-07	1.33196	up	heat shock cognate protein 70-1 (HSC70-1)
ZY821	DAT1	BnaA01g02880D	0.000128699	-1.42322	down	aldehyde dehydrogenase 3I1 (ALDH3I1)
ZY821	DAT1	BnaA05g28400D	1.23685e-08	-1.19509	down	P-loop containing nucleoside triphosphate hydrolases superfamily protein
ZY821	DAT1	BnaA09g38260D	0.00261517	1.02786	up	P-loop containing nucleoside triphosphate hydrolases superfamily protein
ZY821	DAT1	BnaA07g11340D	0.00623355	-0.782677	down	Plant regulator RWP-RK family protein
ZY821	DAT1	BnaC09g43250D	0.000188819	-1.7955	down	TRANSPARENT TESTA 4 (TT4)
ZY821	DAT1	BnaCnng24430D	0.00359034	0.784371	up	serine carboxypeptidase-like 12 (SCPL12)
ZY821	DAT1	BnaA03g30660D	0.000528848	0.897501	up	Pectinacetylesterase family protein
ZY821	DAT1	BnaC08g36090D	0.00460563	-1.02114	down	Arabidopsis phospholipase-like protein (PEARLI 4) family
ZY821	DAT1	23703	0.00864303	1.49909	up	Unknown
ZY821	DAT1	BnaA03g11210D	0.000760129	1.51403	up	nicotinate/nicotinamide mononucleotide adenyltransferase (NMNAT)
ZY821	DAT1	BnaA09g47340D	1.23111e-05	-1.4923	down	Flavin-binding monooxygenase family protein
ZY821	DAT1	BnaC06g23510D	0.000863082	-0.897025	down	FKBP-like peptidyl-prolyl cis-trans isomerase family protein
ZY821	DAT1	BnaC03g03430D	0.000283708	-1.00718	down	serine carboxypeptidase-like 35 (scpl35)
ZY821	DAT1	BnaA03g18130D	0.00182197	1.02507	up	Plant calmodulin-binding protein-related
ZY821	DAT1	BnaA09g38040D	0.00381528	-0.851506	down	LETM1-like protein
ZY821	DAT1	BnaA06g03010D	0.000611986	-0.881209	down	cytochrome P450, family 72, subfamily A, polypeptide 15 (CYP72A15)
ZY821	DAT1	BnaA03g10700D	0.000337618	1.22928	up	profilin 3 (PRF3)
ZY821	DAT1	BnaC09g08100D	0.0039044	0.806933	up	Glutaredoxin family protein
ZY821	DAT1	26707	0.0011704	5.8748	up	Unknown
ZY821	DAT1	26709	0.00145556	-6.40089	down	Unknown
ZY821	DAT1	BnaC04g51120D	0.00301243	2.06979	up	TSPO(outer membrane tryptophan-rich sensory protein)-related (TSPO)
ZY821	DAT1	25427	0.00228677	1.26712	up	Unknown
ZY821	DAT1	BnaA05g24040D	0.0011146	-1.49408	down	NAC domain containing protein 2 (NAC2)
ZY821	DAT1	BnaA09g55020D	0.000688485	-0.949601	down	patatin-like protein 6 (PLA IIIA)
ZY821	DAT1	BnaC03g03520D	0.000990455	0.926427	up	alpha-galactosidase 2 (AGAL2)
ZY821	DAT1	BnaC07g46800D	0.000262311	2.13205	up	phosphoenolpyruvate carboxykinase 1 (PCK1)
ZY821	DAT1	BnaCnng17760D	6.35505e-06	2.09859	up	BEST Arabidopsis thaliana protein match is: Galactosyltransferase family protein (TAIR:AT4G21060.1)
ZY821	DAT1	BnaC07g50370D	6.72346e-05	-0.80698	down	GENES NECESSARY FOR THE ACHIEVEMENT OF RUBISCO ACCUMULATION 5 (NARA5)
ZY821	DAT1	BnaCnng33310D	0.000102649	-1.76402	down	Tetratricopeptide repeat (TPR)-like superfamily protein
ZY821	DAT1	BnaC03g78270D	1.19936e-07	2.61904	up	HSP20-like chaperones superfamily protein
ZY821	DAT1	BnaC05g49410D	2.15431e-05	-2.93763	down	Unknown
ZY821	DAT1	BnaA05g07290D	7.58984e-06	1.76127	up	plasma membrane intrinsic protein 2 (PIP2B)
ZY821	DAT1	BnaA01g09690D	0.00528802	1.2574	up	heat shock transcription factor A4A (HSF A4A)
ZY821	DAT1	BnaC08g18670D	0.00169632	-0.941816	down	auxin response factor 19 (ARF19)
ZY821	DAT1	BnaA07g29060D	0.000159524	-1.29571	down	ARM repeat superfamily protein
ZY821	DAT1	13430	0.000199802	1.05337	up	Unknown
ZY821	DAT1	BnaAnng07940D	2.25016e-06	2.47747	up	unknown protein
ZY821	DAT1	BnaC03g37790D	4.77349e-05	-1.75076	down	Eukaryotic aspartyl protease family protein
ZY821	DAT1	BnaA03g43530D	0.000811067	-1.06456	down	INOSITOL(1,4,5)P3 5-PHOSPHATASE II (IP5PII)
ZY821	DAT1	BnaA02g11840D	6.92787e-06	-1.42459	down	gamma-tocopherol methyltransferase (G-TMT)
ZY821	DAT1	BnaA07g38170D	0.00684464	-0.625427	down	POZ/BTB containin G-protein 1 (POB1)
ZY821	DAT1	BnaCnng34680D	0.000688996	-1.43895	down	Haloacid dehalogenase-like hydrolase (HAD) superfamily protein
ZY821	DAT1	BnaCnng17640D	0.0060149	-0.594284	down	Transducin/WD40 repeat-like superfamily protein
ZY821	DAT1	BnaC02g07990D	3.9034e-08	1.24084	up	Arabidopsis NAC domain containing protein 87 (ANAC087)
ZY821	DAT1	BnaC04g51860D	0.000405646	1.05118	up	magnesium/proton exchanger (MHX)
ZY821	DAT1	BnaA06g37280D	0.000207188	1.02942	up	basic pentacysteine 5 (BPC5)
ZY821	DAT1	27553	0.00695298	1.32376	up	Unknown
ZY821	DAT1	BnaC07g11310D	0.00109202	1.06007	up	unknown protein
ZY821	DAT1	BnaA08g26540D	0.000259231	-0.874721	down	Histone superfamily protein
ZY821	DAT1	BnaC01g13750D	0.000497026	-2.91381	down	Plastid-lipid associated protein PAP / fibrillin family protein
ZY821	DAT1	BnaC03g42060D	2.56806e-05	-2.06328	down	BEST Arabidopsis thaliana protein match is: hydroxyproline-rich glycoprotein family protein (TAIR:AT2G25930.1)
ZY821	DAT1	28242	0.00458886	1.0984	up	Unknown
ZY821	DAT1	BnaC04g18090D	0.00216157	-0.838877	down	GDSL-like Lipase/Acylhydrolase superfamily protein
ZY821	DAT1	BnaA09g25710D	0.00494597	-0.806309	down	Transcription factor jumonji (jmj) family protein / zinc finger (C5HC2 type) family protein
ZY821	DAT1	BnaA01g02930D	5.67272e-06	-0.972653	down	embryo sac development arrest 9 (EDA9)
ZY821	DAT1	BnaC08g16460D	2.12925e-06	1.44119	up	Plant invertase/pectin methylesterase inhibitor superfamily protein
ZY821	DAT1	BnaA03g56750D	0.00021713	-1.53082	down	cold regulated 15b (COR15B)
ZY821	DAT1	BnaA06g07300D	9.9668e-07	1.32645	up	Protein of unknown function, DUF584
ZY821	DAT1	BnaA09g30660D	0.00442398	-2.36596	down	Class-II DAHP synthetase family protein
ZY821	DAT1	BnaA03g06090D	0.00910951	-1.11558	down	PIN-FORMED 5 (PIN5)
ZY821	DAT1	BnaC02g33670D	4.24466e-08	1.37162	up	RING-H2 finger protein 2B (RHA2B)
ZY821	DAT1	BnaC05g07600D	9.81717e-06	1.19147	up	Core-2/I-branching beta-1,6-N-acetylglucosaminyltransferase family protein
ZY821	DAT1	19228	1.05748e-07	-4.18507	down	Unknown
ZY821	DAT1	BnaC03g08850D	0.000170873	-0.713312	down	Protein kinase family protein
ZY821	DAT1	BnaAnng36320D	0.00728995	1.54809	up	Protein of unknown function (DUF677)
ZY821	DAT1	BnaA04g26070D	0.00524408	0.61622	up	plant VAP homolog 12 (PVA12)
ZY821	DAT1	BnaAnng25050D	0.0053783	-1.65343	down	squamosa promoter binding protein-like 10 (SPL10)
ZY821	DAT1	BnaC04g52770D	0.00926659	-1.40045	down	BZIP34
ZY821	DAT1	BnaA10g02710D	0.00430009	-0.915356	down	Major facilitator superfamily protein
ZY821	DAT1	BnaC08g12880D	3.17986e-05	2.17762	up	Integrase-type DNA-binding superfamily protein
ZY821	DAT1	BnaA03g24840D	5.67299e-06	1.38324	up	AT-HSFB2B
ZY821	DAT1	BnaC07g39100D	0.00844614	1.1047	up	Pectin lyase-like superfamily protein
ZY821	DAT1	BnaA09g45160D	0.00276512	-1.33273	down	unknown protein
ZY821	DAT1	BnaA04g28570D	1.52044e-09	3.42066	up	HSP20-like chaperones superfamily protein
ZY821	DAT1	BnaA03g56500D	0.000883986	1.60036	up	phosphatase 2C5 (PP2C5)
ZY821	DAT1	BnaA01g11770D	0.00758152	-1.44837	down	Protein of unknown function, DUF584
ZY821	DAT1	BnaC01g02220D	0.00339882	-0.762203	down	alpha/beta-Hydrolases superfamily protein
ZY821	DAT1	BnaA07g27260D	0.00107161	1.71385	up	Glycolipid transfer protein (GLTP) family protein
ZY821	DAT1	BnaC03g16990D	2.96856e-07	-1.65479	down	ROOT PHOTOTROPISM 2 (RPT2)
ZY821	DAT1	BnaC06g38810D	0.00449248	0.948513	up	VQ motif-containing protein
ZY821	DAT1	BnaC06g42050D	0.000206431	-0.813665	down	basic helix-loop-helix (bHLH) DNA-binding superfamily protein
ZY821	DAT1	BnaC03g32430D	0.00181067	-1.71895	down	Tetratricopeptide repeat (TPR)-like superfamily protein
ZY821	DAT1	BnaCnng62290D	0.00417954	0.624782	up	endoplasmic reticulum retention defective 2B (ERD2B)
ZY821	DAT1	BnaA02g11080D	8.54014e-05	-0.984546	down	TraB family protein
ZY821	DAT1	BnaC06g32580D	4.34169e-05	-1.07832	down	Nuclear transport factor 2 (NTF2) family protein
ZY821	DAT1	BnaA07g09350D	0.00695305	1.24666	up	RING/U-box superfamily protein
ZY821	DAT1	BnaA03g47830D	0.00891615	0.854319	up	ABA INSENSITIVE 1 (ABI1)
ZY821	DAT1	BnaC03g38850D	0.00065074	-1.62179	down	TCP family transcription factor 4 (TCP4)
ZY821	DAT1	BnaA01g28840D	0.000975642	-1.61183	down	cytochrome c oxidase 17 (COX17)
ZY821	DAT1	BnaC09g44630D	1.2918e-09	2.84683	up	17.6 kDa class II heat shock protein (HSP17.6II)
ZY821	DAT1	BnaA06g02370D	0.000128651	1.52627	up	Photosystem II 5 kD protein
ZY821	DAT1	BnaC03g31540D	0.0055048	1.00405	up	Late embryogenesis abundant (LEA) hydroxyproline-rich glycoprotein family
ZY821	DAT1	BnaC03g76810D	0.000281943	0.882027	up	Protein of unknown function (DUF679)
ZY821	DAT1	BnaCnng28070D	0.00929827	-0.651089	down	embryo defective 2004 (emb2004)
ZY821	DAT1	BnaA09g24540D	0.00335597	-0.919394	down	NAD(P)-binding Rossmann-fold superfamily protein
ZY821	DAT1	BnaA05g24900D	3.42664e-05	3.17151	up	cytochrome P450, family 72, subfamily A, polypeptide 8 (CYP72A8)
ZY821	DAT1	BnaC03g57660D	0.00920026	-0.823185	down	Ribosomal protein L22p/L17e family protein
ZY821	DAT1	BnaCnng10230D	0.000786255	1.54839	up	Cysteine proteinases superfamily protein
ZY821	DAT1	BnaA07g26630D	0.000160562	-0.870814	down	VARIEGATED 1 (VAR1)
ZY821	DAT1	BnaA05g32040D	0.0026438	-1.13581	down	GA INSENSITIVE DWARF1A (GID1A)
ZY821	DAT1	BnaA08g12420D	0.00862527	0.847792	up	WRKY DNA-binding protein 11 (WRKY11)
ZY821	DAT1	BnaC02g38820D	6.24691e-05	-2.32118	down	Pectin lyase-like superfamily protein
ZY821	DAT1	BnaC05g33590D	0.00610028	1.00017	up	cytochrome P450, family 707, subfamily A, polypeptide 4 (CYP707A4)
ZY821	DAT1	BnaA04g26690D	0.00307743	1.64098	up	Bifunctional inhibitor/lipid-transfer protein/seed storage 2S albumin superfamily protein
ZY821	DAT1	4275	0.00450901	0.754272	up	Unknown
ZY821	DAT1	BnaA06g37500D	0.000223792	0.93097	up	TSK-associating protein 1 (TSA1)
ZY821	DAT1	BnaC09g04060D	0.00112989	-0.736111	down	serine-rich protein-related
ZY821	DAT1	BnaC03g20310D	4.64639e-06	0.971666	up	methionine adenosyltransferase 3 (MAT3)
ZY821	DAT1	12594	1.04735e-09	-2.67933	down	Unknown
ZY821	DAT1	BnaA03g17000D	0.00162822	-1.13317	down	Peroxidase superfamily protein
ZY821	DAT1	BnaC03g01590D	0.00363014	1.32451	up	BHLH101
ZY821	DAT1	BnaC02g24880D	6.03551e-05	-1.1687	down	S-adenosyl-L-methionine-dependent methyltransferases superfamily protein
ZY821	DAT1	BnaC02g05930D	7.11595e-10	2.49671	up	unknown protein
ZY821	DAT1	BnaC09g47230D	4.69103e-06	1.24495	up	amino acid permease 2 (AAP2)
ZY821	DAT1	BnaA10g08350D	0.00733029	1.43259	up	Protein of unknown function, DUF538
ZY821	DAT1	BnaA10g20980D	0.000257419	-0.82156	down	ARM repeat superfamily protein
ZY821	DAT1	BnaAnng32430D	0.00428602	-0.676732	down	Unknown
ZY821	DAT1	BnaC01g02660D	0.00523598	1.1973	up	unknown protein
ZY821	DAT1	BnaC03g43100D	0.000682086	-0.58687	down	PKP-ALPHA
ZY821	DAT1	BnaA09g33200D	0.00343266	1.32671	up	purple acid phosphatase 22 (PAP22)
ZY821	DAT1	BnaC09g48410D	2.15763e-13	-1.8626	down	IQ-domain 24 (IQD24)
ZY821	DAT1	BnaA09g36400D	0.00364117	-1.08025	down	binding
ZY821	DAT1	BnaC08g31670D	3.91465e-05	1.64887	up	Cytochrome b561/ferric reductase transmembrane with DOMON related domain
ZY821	DAT1	BnaA08g15980D	0.00119664	1.13312	up	unknown protein
ZY821	DAT1	273	0.00609116	1.25418	up	Unknown
ZY821	DAT1	BnaCnng76180D	1.64931e-08	1.46643	up	glutathione S-transferase tau 5 (GSTU5)
ZY821	DAT1	BnaC02g25900D	0.00591077	-0.60753	down	Protein kinase superfamily protein
ZY821	DAT1	BnaC02g46260D	0.00710398	-0.861102	down	DEA(D/H)-box RNA helicase family protein
ZY821	DAT1	BnaA05g31080D	0.00504923	0.798002	up	P-loop containing nucleoside triphosphate hydrolases superfamily protein
ZY821	DAT1	BnaA07g18870D	0.0025021	0.848532	up	S-adenosyl-L-methionine-dependent methyltransferases superfamily protein
ZY821	DAT1	13954	0.00747526	1.00362	up	Unknown
ZY821	DAT1	BnaA06g25670D	0.00245277	-0.609687	down	FUNCTIONS IN: molecular_function unknown
ZY821	DAT1	24896	0.00159052	-2.01212	down	Unknown
ZY821	DAT1	BnaCnng11330D	0.00179287	0.641119	up	Ribonuclease II/R family protein
ZY821	DAT1	BnaC04g46250D	0.00279999	-0.664197	down	SAC3/GANP/Nin1/mts3/eIF-3 p25 family
ZY821	DAT1	BnaAnng20680D	4.71671e-05	1.47039	up	PPPDE putative thiol peptidase family protein
ZY821	DAT1	BnaA03g27750D	1.65273e-05	2.37839	up	plastid transcription factor 1 (PTF1)
ZY821	DAT1	BnaC07g29840D	0.00184182	-0.956815	down	Mitochondrial import inner membrane translocase subunit Tim17/Tim22/Tim23 family protein
ZY821	DAT1	21361	0.00280665	-1.0223	down	Unknown
ZY821	DAT1	BnaA03g17070D	0.00230088	1.03876	up	Putative lysine decarboxylase family protein
ZY821	DAT1	BnaA03g46230D	0.00822015	-1.28321	down	Leucine-rich repeat protein kinase family protein
ZY821	DAT1	BnaCnng27480D	0.00407042	-1.65877	down	Cyclopropane-fatty-acyl-phospholipid synthase
ZY821	DAT1	28820	0.00112218	0.966782	up	Unknown
ZY821	DAT1	BnaA07g02880D	0.00142188	1.12041	up	unknown protein
ZY821	DAT1	BnaA07g04810D	0.00684802	1.08382	up	bacterial hemolysin-related
ZY821	DAT1	BnaC08g13920D	0.00177381	-1.21565	down	Protein of unknown function (DUF1005)
ZY821	DAT1	BnaC04g47110D	0.00901065	-0.792433	down	Protein of unknown function (DUF399 and DUF3411)
ZY821	DAT1	25294	0.000622434	-1.95821	down	Unknown
ZY821	DAT1	BnaC04g10470D	0.00759674	0.632835	up	nuclear factor Y, subunit A4 (NF-YA4)
ZY821	DAT1	BnaA05g01160D	0.000268216	-1.84528	down	Rho GTPase activating protein with PAK-box/P21-Rho-binding domain
ZY821	DAT1	BnaA07g30790D	1.76623e-05	1.26349	up	Kunitz family trypsin and protease inhibitor protein
ZY821	DAT1	BnaA10g19090D	0.00711079	-1.48282	down	L-aspartate oxidase (AO)
ZY821	DAT1	BnaC09g08630D	0.00286713	-0.598852	down	aldehyde dehydrogenase 6B2 (ALDH6B2)
ZY821	DAT1	BnaC05g01270D	0.000513848	-0.799956	down	Polyketide cyclase/dehydrase and lipid transport superfamily protein
ZY821	DAT1	BnaC09g00410D	0.000646997	1.344	up	AOP3
ZY821	DAT1	BnaC08g50010D	0.000474374	2.69015	up	galactinol synthase 3 (GolS3)
ZY821	DAT1	BnaA07g34040D	0.00236419	-1.80868	down	unknown protein
ZY821	DAT1	BnaC01g13420D	0.000301807	-0.990734	down	APS reductase 3 (APR3)
ZY821	DAT1	BnaC03g32440D	4.46769e-06	-2.35158	down	phosphoenolpyruvate (pep)/phosphate translocator 2 (PPT2)
ZY821	DAT1	BnaA10g05120D	1.08742e-06	2.04558	up	inositol polyphosphate 5-phosphatase 11 (5PTASE11)
ZY821	DAT1	BnaA06g01540D	9.17103e-10	1.85935	up	beta glucosidase 18 (BGLU18)
ZY821	DAT1	BnaC09g22820D	0.00142627	-0.904125	down	Saposin-like aspartyl protease family protein
ZY821	DAT1	BnaA01g03540D	0.00639786	-0.970351	down	Vacuolar import/degradation, Vid27-related protein
ZY821	DAT1	BnaC06g28540D	0.00536372	-0.790143	down	Leucine-rich repeat protein kinase family protein
ZY821	DAT1	BnaC09g53440D	0.00614814	0.794309	up	hydroxyproline-rich glycoprotein family protein
ZY821	DAT1	BnaC07g43660D	0.00419293	1.20241	up	Octicosapeptide/Phox/Bem1p (PB1) domain-containing protein / tetratricopeptide repeat (TPR)-containing protein
ZY821	DAT1	BnaCnng45690D	0.00175799	-1.01368	down	CDPK-related kinase (CRK)
ZY821	DAT1	BnaC07g42680D	0.000629862	1.47697	up	AFG1-like ATPase family protein
ZY821	DAT1	BnaA03g25180D	0.000632392	-2.14247	down	Auxin-Induced in Root cultures 1 (AIR1)
ZY821	DAT1	BnaC01g02400D	1.45218e-05	1.05058	up	ferulic acid 5-hydroxylase 1 (FAH1)
ZY821	DAT1	BnaC03g07310D	0.000272729	-1.30826	down	O-fucosyltransferase family protein
ZY821	DAT1	BnaA09g12420D	0.00319341	1.29884	up	ENHANCER OF GLABRA 3 (EGL3)
ZY821	DAT1	BnaA01g13780D	0.00091368	0.87062	up	chloroplast heat shock protein 70-2 (CPHSC70-2EAT SHOCK PROTEIN 70-2)
ZY821	DAT1	BnaC04g14250D	5.12701e-09	-3.37659	down	Concanavalin A-like lectin protein kinase family protein
ZY821	DAT1	BnaC06g40840D	0.00053162	-1.08375	down	receptor for activated C kinase 1B (RACK1B_AT)
ZY821	DAT1	BnaC08g01430D	0.000225273	-1.36594	down	RNA-binding KH domain-containing protein
ZY821	DAT1	BnaA05g30280D	0.000682896	-0.935737	down	O-Glycosyl hydrolases family 17 protein
ZY821	DAT1	BnaC07g45900D	0.000300227	-0.88881	down	Senescence/dehydration-associated protein-related
ZY821	DAT1	BnaA02g32320D	0.00042654	-1.03848	down	ABC1 family protein
ZY821	DAT1	BnaA06g33930D	7.88522e-07	-2.75006	down	phytochrome kinase substrate 1 (PKS1)
ZY821	DAT1	24365	0.000214068	1.70789	up	Unknown
ZY821	DAT1	BnaA02g25490D	0.00135614	-1.36183	down	Pectin lyase-like superfamily protein
ZY821	DAT1	BnaC09g49700D	0.000324442	0.811232	up	unknown protein
ZY821	DAT1	BnaC02g12750D	1.71317e-08	1.77033	up	HEAT SHOCK PROTEIN 81.4 (Hsp81.4)
ZY821	DAT1	BnaA07g31140D	0.00488339	-0.627397	down	signal peptide peptidase (SPPA)
ZY821	DAT1	BnaC06g28730D	4.9227e-05	-1.92793	down	Unknown
ZY821	DAT1	BnaA04g09630D	3.32688e-07	1.59015	up	5'-AMP-activated protein kinase-related
ZY821	DAT1	BnaAnng27540D	0.00161406	0.723495	up	glutamate decarboxylase (GAD)
ZY821	DAT1	BnaC09g34240D	0.00311424	-0.793055	down	GRAVITROPIC IN THE LIGHT (GIL1)
ZY821	DAT1	29309	0.0046939	1.09736	up	Unknown
ZY821	DAT1	BnaC09g36490D	6.25623e-07	1.31667	up	fatty acid reductase 1 (FAR1)
ZY821	DAT1	BnaAnng09060D	8.13402e-05	-1.26634	down	Leucine-rich receptor-like protein kinase family protein
ZY821	DAT1	4772	6.55942e-15	-2.54738	down	Unknown
ZY821	DAT1	BnaC01g27590D	0.00478653	0.867779	up	Heat shock protein 70 (Hsp 70) family protein
ZY821	DAT1	BnaC03g21670D	0.000955489	0.817266	up	Protein of unknown function (DUF506)
ZY821	DAT1	BnaA08g24600D	8.98575e-07	-1.0263	down	UDP-D-glucose/UDP-D-galactose 4-epimerase 1 (UGE1)
ZY821	DAT1	BnaA09g04320D	1.02575e-08	-1.78647	down	ChaC-like family protein
ZY821	DAT1	BnaC03g46100D	2.20262e-07	-1.79798	down	MLP-like protein 165 (MLP165)
ZY821	DAT1	BnaC02g42280D	5.80587e-05	0.825161	up	Major facilitator superfamily protein
ZY821	DAT1	BnaC08g20580D	0.000394926	1.85373	up	myb domain protein 45 (MYB45)
ZY821	DAT1	BnaA03g49150D	4.82552e-07	1.55454	up	RING membrane-anchor 2 (RMA2)
ZY821	DAT1	BnaC03g17700D	1.92229e-07	-1.89614	down	basic helix-loop-helix (bHLH) DNA-binding superfamily protein
ZY821	DAT1	BnaC04g54510D	2.18046e-11	3.13602	up	HSP20-like chaperones superfamily protein
ZY821	DAT1	BnaA02g19960D	2.03814e-05	2.56831	up	Unknown
ZY821	DAT1	BnaA09g42760D	9.63744e-05	1.35546	up	myo-inositol-1-phosphate synthase 2 (MIPS2)
ZY821	DAT1	BnaC03g72170D	0.00702887	0.877718	up	Protein of unknown function (DUF567)
ZY821	DAT1	BnaA01g14850D	0.0001037	-1.21312	down	hydroxyproline-rich glycoprotein family protein
ZY821	DAT1	BnaC05g09770D	0.00133567	1.7842	up	ERD (early-responsive to dehydration stress) family protein
ZY821	DAT1	14760	0.00409164	0.982181	up	Unknown
ZY821	DAT1	BnaA03g42160D	0.00356789	-0.677736	down	BEST Arabidopsis thaliana protein match is: embryo defective 1703 (TAIR:AT3G61780.1)
ZY821	DAT1	BnaA08g15520D	0.00715457	-1.27209	down	Protein of unknown function, DUF547
ZY821	DAT1	BnaC05g22450D	0.00725358	-1.20429	down	SAUR-like auxin-responsive protein family
ZY821	DAT1	BnaA04g23590D	9.05722e-07	1.30997	up	cystatin A (CYSA)
ZY821	DAT1	BnaC05g18410D	0.000121416	-1.24598	down	Low Phosphate Root1 (LPR1)
ZY821	DAT1	BnaC07g02620D	0.00734043	-0.978929	down	LOV KELCH protein 2 (LKP2)
ZY821	DAT1	BnaC02g24100D	0.00372765	-0.916824	down	hydroxy methylglutaryl CoA reductase 1 (HMG1)
ZY821	DAT1	BnaA01g29140D	0.00114337	-1.42326	down	Leucine-rich repeat transmembrane protein kinase
ZY821	DAT1	BnaC07g47310D	0.00662528	1.00654	up	unknown protein
ZY821	DAT1	BnaA06g12520D	0.00304007	-1.03194	down	BR enhanced expression 1 (BEE1)
ZY821	DAT1	BnaA03g11930D	0.00151571	1.85035	up	myb domain protein 49 (MYB49)
ZY821	DAT1	BnaA08g21690D	1.43095e-07	-0.935777	down	high mobility group B2 (HMGB2)
ZY821	DAT1	BnaC05g49030D	0.00620637	-0.699296	down	GRIM-19 protein
ZY821	DAT1	BnaAnng34150D	0.00310667	-1.24142	down	unknown protein
ZY821	DAT1	BnaCnng31620D	6.83057e-05	-0.87665	down	unknown protein
ZY821	DAT1	BnaA02g27480D	0.00175035	-0.680583	down	unknown protein
ZY821	DAT1	BnaA01g11840D	1.34696e-05	-1.07012	down	APS reductase 3 (APR3)
ZY821	DAT1	BnaC04g50150D	0.00148034	0.762902	up	ABNORMAL FLORAL ORGANS (AFO)
ZY821	DAT1	BnaA06g39150D	0.00360441	1.36976	up	Protein of unknown function (DUF 3339)
ZY821	DAT1	BnaC02g00930D	6.53474e-11	1.60345	up	Bifunctional inhibitor/lipid-transfer protein/seed storage 2S albumin superfamily protein
ZY821	DAT1	BnaA09g04280D	2.70133e-05	0.882319	up	TRAF-like family protein
ZY821	DAT1	BnaA02g04610D	3.86955e-05	1.5873	up	unknown protein
ZY821	DAT1	BnaC02g04540D	0.00107212	1.16176	up	NAC domain containing protein 83 (NAC083)
ZY821	DAT1	BnaC03g56900D	0.000265804	-1.28805	down	cytochrome P450, family 71, subfamily B, polypeptide 2 (CYP71B2)
ZY821	DAT1	BnaC09g24770D	0.00136628	-0.859072	down	Molybdenum cofactor sulfurase family protein
ZY821	DAT1	BnaC08g36140D	0.00586582	1.737	up	Integrase-type DNA-binding superfamily protein
ZY821	DAT1	BnaC04g31640D	0.00191813	1.31108	up	Protein of unknown function (DUF1997)
ZY821	DAT1	BnaC05g11220D	0.00283827	1.17023	up	chaperonin 10 (CPN10)
ZY821	DAT1	BnaA04g01380D	8.1129e-07	1.21	up	DNA-binding bromodomain-containing protein
ZY821	DAT1	BnaC09g02230D	0.00480716	-0.590132	down	Transmembrane amino acid transporter family protein
ZY821	DAT1	BnaA08g29290D	0.00187536	1.02541	up	RING/U-box superfamily protein
ZY821	DAT1	BnaC08g09900D	0.0051981	-0.964824	down	20S proteasome beta subunit D1 (PBD1)
ZY821	DAT1	BnaA05g33880D	1.19214e-10	2.08545	up	DOX1
ZY821	DAT1	BnaA03g35710D	0.00190264	0.97	up	Unknown
ZY821	DAT1	BnaCnng02160D	0.000102307	-1.15269	down	ANTHOCYANINLESS 2 (ANL2)
ZY821	DAT1	BnaC04g32700D	0.000632565	-1.12044	down	Protein kinase superfamily protein
ZY821	DAT1	BnaC03g39060D	3.65855e-07	1.74433	up	metallothionein 3 (MT3)
ZY821	DAT1	BnaA07g28300D	0.00182488	-1.57217	down	unknown protein
ZY821	DAT1	BnaC06g20470D	0.0018278	-0.912181	down	VQ motif-containing protein
ZY821	DAT1	BnaA06g32700D	1.79821e-05	-1.29102	down	Protein kinase superfamily protein
ZY821	DAT1	18994	0.00414052	1.20352	up	Unknown
ZY821	DAT1	19021	8.79004e-19	-2.9601	down	Unknown
ZY821	DAT1	BnaC04g50950D	0.00631704	1.09635	up	cytochrome B5 isoform C (CB5-C)
ZY821	DAT1	BnaA09g41150D	0.0098598	1.81889	up	carotenoid cleavage dioxygenase 1 (CCD1)
ZY821	DAT1	BnaC03g27700D	0.000214732	1.22352	up	Cysteine proteinases superfamily protein
ZY821	DAT1	BnaC05g48250D	0.000418592	1.59398	up	Plant stearoyl-acyl-carrier-protein desaturase family protein
ZY821	DAT1	BnaA05g02010D	0.0022145	1.34881	up	unknown protein
ZY821	DAT1	BnaA03g49470D	0.00312097	0.855816	up	Leucine-rich repeat (LRR) family protein
ZY821	DAT1	BnaC08g07160D	2.78617e-05	-1.11537	down	CYTOCHROME P450 51G1 (CYP51G1)
ZY821	DAT1	BnaA06g28330D	0.00605454	-0.996559	down	unknown protein
ZY821	DAT1	BnaA05g33670D	0.000290144	-1.63072	down	Transmembrane amino acid transporter family protein
ZY821	DAT1	BnaA07g16440D	0.00833199	1.03078	up	Class I glutamine amidotransferase-like superfamily protein
ZY821	DAT1	BnaC02g40210D	6.20082e-11	2.20423	up	unknown protein
ZY821	DAT1	BnaA10g13560D	0.00146622	-1.39144	down	P-loop containing nucleoside triphosphate hydrolases superfamily protein
ZY821	DAT1	BnaC04g11710D	0.000195374	1.30912	up	glycosyl hydrolase 9B8 (GH9B8)
ZY821	DAT1	6279	1.69668e-05	-2.17836	down	Unknown
ZY821	DAT1	BnaC03g69280D	0.00105562	0.812447	up	unknown protein
ZY821	DAT1	BnaC01g01310D	0.0047229	-1.10707	down	growth-regulating factor 2 (GRF2)
ZY821	DAT1	BnaC09g49900D	0.0040113	-1.49011	down	SYNAPTIC 1 (SYN1)
ZY821	DAT1	BnaA04g04900D	0.00495158	1.00801	up	GDSL-like Lipase/Acylhydrolase superfamily protein
ZY821	DAT1	11147	3.12036e-10	2.49835	up	Unknown
ZY821	DAT1	BnaC07g17020D	0.0040419	-1.31578	down	Leucine-rich repeat transmembrane protein kinase
ZY821	DAT1	BnaC04g54960D	0.0024017	0.891146	up	ATERDJ3B
ZY821	DAT1	BnaC02g16080D	0.00731336	-1.02707	down	HCP-like superfamily protein with MYND-type zinc finger
ZY821	DAT1	105	0.00168109	-2.12639	down	Unknown
ZY821	DAT1	BnaA09g05270D	0.0011108	-1.20922	down	carboxyesterase 18 (CXE18)
ZY821	DAT1	BnaC02g04180D	9.66868e-10	3.43401	up	17.6 kDa class II heat shock protein (HSP17.6II)
ZY821	DAT1	BnaA05g02240D	0.000181284	-2.345	down	cytokinin oxidase/dehydrogenase 1 (CKX1)
ZY821	DAT1	BnaCnng39980D	5.19131e-05	-1.51717	down	Protein of unknown function, DUF547
ZY821	DAT1	BnaC03g64740D	0.00390495	0.754313	up	MATE efflux family protein
ZY821	DAT1	BnaC07g32150D	0.000508345	-0.895243	down	proteasome alpha subunit D2 (PAD2)
ZY821	DAT1	BnaA04g17880D	1.19207e-05	1.33031	up	2-oxoglutarate (2OG) and Fe(II)-dependent oxygenase superfamily protein
ZY821	DAT1	BnaA07g00840D	0.0024487	1.21241	up	RNA-dependent RNA polymerase family protein
ZY821	DAT1	BnaA04g07540D	0.00722369	1.11684	up	histidine kinase 2 (HK2)
ZY821	DAT1	BnaA05g37270D	0.00146968	-0.688612	down	Protein kinase family protein
ZY821	DAT1	BnaC08g17930D	0.00130225	-1.08339	down	alpha/beta-Hydrolases superfamily protein
ZY821	DAT1	BnaA04g23170D	2.47601e-05	0.903802	up	jacalin-related lectin 22
ZY821	DAT1	BnaC02g12870D	0.00437542	-0.830947	down	DEK domain-containing chromatin associated protein
ZY821	DAT1	BnaC06g36360D	2.68834e-06	1.85156	up	HVA22-like protein G (HVA22G)
ZY821	DAT1	22401	0.00262468	-0.723472	down	Unknown
ZY821	DAT1	BnaCnng56620D	0.000499471	0.865217	up	LOB domain-containing protein 37 (LBD37)
ZY821	DAT1	BnaA09g56660D	0.00640048	1.23821	up	Galactose oxidase/kelch repeat superfamily protein
ZY821	DAT1	BnaA04g03040D	0.00169616	1.01442	up	BLADE ON PETIOLE 1 (BOP1)
ZY821	DAT1	BnaCnng02970D	0.00554548	0.870503	up	Protein of unknown function, DUF584
ZY821	DAT1	BnaC01g08130D	0.000136513	-1.32274	down	xyloglucan endotransglucosylase/hydrolase 24 (XTH24)
ZY821	DAT1	BnaA03g30450D	0.00511148	0.73017	up	Family of unknown function (DUF662)
ZY821	DAT1	BnaC01g42060D	0.000109564	0.918561	up	HXXXD-type acyl-transferase family protein
ZY821	DAT1	BnaA07g20560D	0.00565033	0.591993	up	glutathione S-transferase TAU 19 (GSTU19)
ZY821	DAT1	BnaA02g30450D	0.0012003	-1.22386	down	SULPHUR DEFICIENCY-INDUCED 1 (ATSDI1)
ZY821	DAT1	BnaAnng30800D	0.00584498	-1.15523	down	CYCLIN B1
ZY821	DAT1	BnaC07g36550D	0.00736415	1.25552	up	Galactosyltransferase family protein
ZY821	DAT1	BnaC03g41100D	5.58844e-07	2.48494	up	branched-chain aminotransferase4 (BCAT4)
ZY821	DAT1	BnaC05g46990D	4.23475e-05	-1.25594	down	zeta-carotene desaturase (ZDS)
ZY821	DAT1	BnaA05g09180D	0.00312455	0.83861	up	Mitochondrial transcription termination factor family protein
ZY821	DAT1	BnaA05g26960D	0.00255635	0.680818	up	Aha1 domain-containing protein
ZY821	DAT1	BnaCnng41430D	0.00100994	-1.39677	down	Protein of unknown function (DUF688)
ZY821	DAT1	BnaC02g38260D	0.000973941	1.43629	up	unknown protein
ZY821	DAT1	BnaA09g46440D	0.00935475	-1.05125	down	autoinhibited Ca2+/ATPase II (ACA.l)
ZY821	DAT1	BnaC04g13510D	0.00568277	-0.995965	down	ethylene-responsive element binding factor 15 (ERF15)
ZY821	DAT1	BnaC07g20300D	0.00646172	-0.787661	down	Cystatin/monellin superfamily protein
ZY821	DAT1	BnaC07g47530D	0.00167054	0.937548	up	basic pentacysteine 5 (BPC5)
ZY821	DAT1	BnaA01g35400D	0.000688966	-0.694069	down	histidine triad nucleotide-binding 4 (HINT4)
ZY821	DAT1	BnaC03g74360D	9.50294e-11	1.81116	up	unknown protein
ZY821	DAT1	BnaA05g35790D	0.00560717	1.38235	up	nitrate transporter 1.5 (NRT1.5)
ZY821	DAT1	BnaC06g06880D	0.00324575	1.04189	up	Protein of unknown function (DUF1677)
ZY821	DAT1	BnaA10g04190D	0.00502126	-0.654878	down	FTSH protease 8 (FTSH8)
ZY821	DAT1	BnaA01g15640D	5.08554e-07	-1.28113	down	Aldolase superfamily protein
ZY821	DAT1	BnaC05g14090D	5.73769e-05	-1.03668	down	HINKEL (HIK)
ZY821	DAT1	18289	0.0028163	1.18241	up	Unknown
ZY821	DAT1	14886	0.00375656	-0.795423	down	Unknown
ZY821	DAT1	BnaC08g39050D	6.18965e-06	1.4374	up	Unknown
ZY821	DAT1	28210	0.000659875	1.04945	up	Unknown
ZY821	DAT1	12831	0.0031911	-2.04125	down	Unknown
ZY821	DAT1	BnaC02g05990D	0.0045662	0.705206	up	myb domain protein 16 (MYB16)
ZY821	DAT1	BnaA05g24160D	2.45136e-06	1.952	up	expansin 12 (EXPA12)
ZY821	DAT1	BnaC07g29390D	0.00156547	1.50815	up	phospholipase D alpha 3 (PLDALPHA3)
ZY821	DAT1	BnaA08g28620D	0.00774177	-0.693758	down	FTSH protease 8 (FTSH8)
ZY821	DAT1	BnaA03g11520D	0.000249668	-0.762609	down	O-Glycosyl hydrolases family 17 protein
ZY821	DAT1	BnaA02g00110D	0.000102815	0.987305	up	loricrin-related
ZY821	DAT1	BnaC02g02350D	0.00277855	1.27126	up	Peroxidase superfamily protein
ZY821	DAT1	BnaC03g42900D	0.0013897	2.49031	up	Bifunctional inhibitor/lipid-transfer protein/seed storage 2S albumin superfamily protein
ZY821	DAT1	BnaA08g04550D	0.000126498	0.943601	up	unknown protein
ZY821	DAT1	BnaA03g27730D	0.00195642	0.97176	up	receptor-like protein kinase 2 (RPK2)
ZY821	DAT1	BnaA01g10140D	0.00869273	0.833182	up	Unknown
ZY821	DAT1	BnaA10g16430D	0.00230983	-0.729892	down	Protein kinase superfamily protein
ZY821	DAT1	BnaC07g36970D	0.00775026	-0.670755	down	MATE efflux family protein
ZY821	DAT1	BnaC02g18310D	0.00155139	1.04954	up	B-box type zinc finger protein with CCT domain
ZY821	DAT1	BnaC01g00880D	0.000339701	-1.21118	down	S-adenosyl-L-methionine-dependent methyltransferases superfamily protein
ZY821	DAT1	BnaA09g30420D	1.86489e-11	3.43562	up	HSP20-like chaperones superfamily protein
ZY821	DAT1	BnaA04g21900D	0.000749608	1.38547	up	ammonium transporter 2 (AMT2)
ZY821	DAT1	BnaA09g20890D	0.00300578	-1.2045	down	unknown protein
ZY821	DAT1	BnaA06g33610D	0.000133499	0.775761	up	phosphoinositide 4-kinase gamma 7 (PI4K GAMMA 7)
ZY821	DAT1	BnaAnng32550D	2.64673e-06	1.71025	up	heat-shock protein 70T-2 (HSP70T-2)
ZY821	DAT1	BnaA03g25830D	0.00468521	-3.22376	down	cytochrome P450, family 705, subfamily A, polypeptide 18 (CYP705A18)
ZY821	DAT1	BnaC05g16000D	0.000721166	1.00725	up	Plant regulator RWP-RK family protein
ZY821	DAT1	BnaC01g31190D	0.00092187	-1.86886	down	indole-3-acetic acid inducible 2 (IAA2)
ZY821	DAT1	BnaA08g26550D	0.0047609	0.870504	up	secretion-associated RAS 1B (SAR1B)
ZY821	DAT1	BnaC06g27340D	5.07372e-08	1.36789	up	thioredoxin-dependent peroxidase 1 (TPX1)
ZY821	DAT1	BnaC09g14710D	0.000656726	2.18742	up	galactinol synthase 4 (GolS4)
ZY821	DAT1	BnaC05g42210D	0.00704467	0.806681	up	dual specificity protein phosphatase (DsPTP1) family protein
ZY821	DAT1	BnaC03g68930D	0.000434659	-1.64514	down	2-oxoglutarate (2OG) and Fe(II)-dependent oxygenase superfamily protein
ZY821	DAT1	BnaC04g27770D	0.00250227	-1.43766	down	IQ calmodulin-binding motif family protein
ZY821	DAT1	BnaA09g16590D	0.00309311	-1.18835	down	AUXIN INDUCIBLE 2-11 (ATAUX2-11)
ZY821	DAT1	BnaCnng05840D	0.00481108	0.648596	up	general regulatory factor 7 (GRF7)
ZY821	DAT1	BnaA03g53960D	0.00202604	-0.999144	down	arabinogalactan protein 17 (AGP17)
ZY821	DAT1	BnaC04g36640D	0.00509635	0.595108	up	aldehyde dehydrogenase 11A3 (ALDH11A3)
ZY821	DAT1	BnaC02g23280D	1.1144e-05	2.57742	up	Unknown
ZY821	DAT1	11541	8.44119e-15	2.34042	up	Unknown
ZY821	DAT1	BnaC06g39980D	0.00452554	-1.0417	down	Protein phosphatase 2C family protein
ZY821	DAT1	BnaA02g10290D	1.12993e-06	-1.73032	down	pectin methylesterase PCR fragment F (PMEPCRF)
ZY821	DAT1	BnaC07g16870D	2.52641e-05	1.38364	up	Major facilitator superfamily protein
ZY821	DAT1	BnaC06g01230D	5.02107e-05	-1.51109	down	C2H2-like zinc finger protein
ZY821	DAT1	BnaC07g21330D	0.000996434	1.19042	up	purple acid phosphatase 7 (PAP7)
ZY821	DAT1	BnaA05g25270D	0.00206358	1.47825	up	Chaperone DnaJ-domain superfamily protein
ZY821	DAT1	BnaA09g42120D	0.00164961	-1.16174	down	cytochrome P450, family 96, subfamily A, polypeptide 1 (CYP96A1)
ZY821	DAT1	BnaA01g34790D	0.000277632	0.891595	up	WRKY DNA-binding protein 11 (WRKY11)
ZY821	DAT1	BnaC03g74530D	0.00348851	-0.631986	down	Polynucleotide adenylyltransferase family protein
ZY821	DAT1	BnaA06g26420D	0.000285223	-1.69156	down	tubulin beta 8 (TUB8)
ZY821	DAT1	BnaC08g19000D	0.000475037	-1.95763	down	jasmonic acid carboxyl methyltransferase (JMT)
ZY821	DAT1	BnaC05g04550D	1.3246e-05	1.98554	up	2-oxoglutarate (2OG) and Fe(II)-dependent oxygenase superfamily protein
ZY821	DAT1	BnaC03g59390D	0.00523783	-1.27082	down	Leucine-rich repeat transmembrane protein kinase
ZY821	DAT1	BnaC04g48840D	0.00201521	0.661674	up	multicopy suppressors of snf4 deficiency in yeast 3 (MSS3)
ZY821	DAT1	BnaA03g41530D	0.00698107	-1.44273	down	sulfate transporter 3
ZY821	DAT1	BnaA02g21750D	0.00193199	1.24792	up	Papain family cysteine protease
ZY821	DAT1	BnaA07g27250D	0.000309322	1.647	up	Glycolipid transfer protein (GLTP) family protein
ZY821	DAT1	BnaA06g14120D	0.0044049	2.31112	up	Unknown
ZY821	DAT1	BnaC05g03010D	2.96391e-08	1.00078	up	PDI-like 2-2 (PDIL2-2)
ZY821	DAT1	BnaC04g47450D	0.000162878	0.731755	up	cystatin A (CYSA)
ZY821	DAT1	BnaA09g39270D	0.00831695	-1.47518	down	RING/U-box superfamily protein
ZY821	DAT1	BnaA08g10460D	0.000871986	0.780246	up	glycine-rich protein
ZY821	DAT1	BnaC02g09270D	2.23944e-14	2.05408	up	unknown protein
ZY821	DAT1	BnaC07g44670D	2.69394e-05	1.36075	up	abscisic acid responsive elements-binding factor 3 (ABF3)
ZY821	DAT1	BnaA06g34450D	0.000587766	1.34119	up	purple acid phosphatase 8 (PAP8)
ZY821	DAT1	BnaC05g12240D	1.86867e-06	2.05279	up	heat shock protein 70B (Hsp70b)
ZY821	DAT1	BnaCnng43470D	0.00893812	-1.27405	down	glycerol-3-phosphate acyltransferase 6 (GPAT6)
ZY821	DAT1	BnaA05g00740D	0.00471746	0.762349	up	REQUIRES HIGH BORON 1 (BOR1)
ZY821	DAT1	BnaC04g45920D	0.00175536	0.739067	up	annexin 3 (ANNAT3)
ZY821	DAT1	BnaA03g23810D	0.0026371	-2.88966	down	EXORDIUM (EXO)
ZY821	DAT1	BnaCnng39650D	0.0005281	1.73334	up	Chitinase family protein
ZY821	DAT1	BnaA03g56280D	0.00265514	-0.988395	down	beta glucosidase 2 (BGLU3)
ZY821	DAT1	BnaC01g39920D	0.00086675	0.717701	up	ankyrin repeat family protein
ZY821	DAT1	BnaC07g42780D	0.00453564	0.88747	up	BRI1 SUPPRESSOR 1 (BRS1)
ZY821	DAT1	BnaCnng75380D	5.23475e-06	-2.21582	down	ribonucleotide reductase 1 (RNR1)
ZY821	DAT1	BnaCnng27510D	5.44499e-05	-1.25576	down	Pectin lyase-like superfamily protein
ZY821	DAT1	BnaC03g25510D	1.24159e-08	1.23974	up	TRANSMEMBRANE PROTEIN C (TMP-C)
ZY821	DAT1	BnaC09g49790D	0.00172045	-1.86715	down	CONSTITUTIVE PHOTOMORPHOGENIC DWARF (CPD)
ZY821	DAT1	BnaAnng16720D	0.000276263	-1.22394	down	RAP74
ZY821	DAT1	BnaC03g21360D	0.00493561	-1.25183	down	WRKY DNA-binding protein 33 (WRKY33)
ZY821	DAT1	BnaC08g28470D	0.000335123	1.7242	up	zinc finger (C2H2 type, AN1-like) family protein
ZY821	DAT1	BnaA04g15700D	0.00236692	-1.04447	down	Aluminium activated malate transporter family protein
ZY821	DAT1	BnaC04g53120D	0.000415102	0.916428	up	FUNCTIONS IN: molecular_function unknown
ZY821	DAT1	BnaA09g01150D	0.00722315	-0.596665	down	oxidoreductase, 2OG-Fe(II) oxygenase family protein
ZY821	DAT1	BnaC01g18640D	0.000417925	-1.01359	down	uridine kinase-like 4 (UKL4)
ZY821	DAT1	BnaC07g41630D	4.78191e-06	1.70066	up	Phosphorylase superfamily protein
ZY821	DAT1	BnaA02g35670D	0.00363312	0.746907	up	Ribosomal protein L12/ ATP-dependent Clp protease adaptor protein ClpS family protein
ZY821	DAT1	BnaC01g22510D	0.00439563	-1.07329	down	phosphorylcholine cytidylyltransferase2 (CCT2)
ZY821	DAT1	BnaC03g63740D	7.29657e-05	-2.09476	down	Domain of unknown function (DUF23)
ZY821	DAT1	BnaA03g43960D	0.00619316	-1.45798	down	cytochrome P450, family 707, subfamily A, polypeptide 1 (CYP707A1)
ZY821	DAT1	BnaA09g23670D	0.00115519	4.68274	up	ATHSP22.0
ZY821	DAT1	BnaA03g54460D	0.00274768	0.882434	up	Integrase-type DNA-binding superfamily protein
ZY821	DAT1	BnaC03g59660D	0.00210818	-1.25543	down	early-responsive to dehydration 4 (ERD4)
ZY821	DAT1	28505	0.000754835	1.99458	up	Unknown
ZY821	DAT1	BnaA03g12390D	0.00432164	-1.31695	down	SPEECHLESS (SPCH)
ZY821	DAT1	BnaA09g16030D	0.00980507	-0.597742	down	20S proteasome beta subunit G1 (PBG1)
ZY821	DAT1	BnaC06g12160D	0.00147123	-1.20498	down	WSD1
ZY821	DAT1	BnaA06g24820D	2.94414e-14	1.60814	up	phytosulfokine 5 precursor (PSK5)
ZY821	DAT1	BnaA01g13230D	0.000386685	-1.81337	down	WRKY29
ZY821	DAT1	BnaA09g26420D	0.00086109	-1.05311	down	pyruvate dehydrogenase E1 beta (PDH-E1 BETA)
ZY821	DAT1	BnaC05g25830D	0.00810964	-0.930912	down	embryo defective 1144 (EMB1144)
ZY821	DAT1	BnaA09g47450D	0.000512088	-0.977744	down	aspartic proteinase A1 (APA1)
ZY821	DAT1	BnaA08g31010D	0.00367196	-0.614706	down	fibrillarin 2 (FIB2)
ZY821	DAT1	BnaA09g33190D	0.00287961	-0.678078	down	PAP20
ZY821	DAT1	BnaA04g21230D	0.00587671	-1.03747	down	PHE ammonia lyase 1 (PAL1)
ZY821	DAT1	BnaA06g28850D	0.00640238	0.697063	up	glutathione synthetase 2 (GSH2)
ZY821	DAT1	BnaA10g02880D	0.00755639	0.694086	up	CHROMOSOME TRANSMISSION FIDELITY 18 (CTF18)
ZY821	DAT1	BnaA05g05670D	2.8036e-05	-1.2346	down	HAD superfamily, subfamily IIIB acid phosphatase
ZY821	DAT1	BnaA02g03140D	0.0031718	-1.2347	down	glutamine synthetase 1
ZY821	DAT1	BnaA03g35250D	0.000294371	-1.22935	down	sodium:hydrogen antiporter 1 (NHD1)
ZY821	DAT1	BnaA10g15410D	2.13798e-05	-0.848102	down	tubulin alpha-5 (TUA5)
ZY821	DAT1	BnaC09g33660D	0.00426475	-0.714949	down	actin binding
ZY821	DAT1	BnaAnng32400D	0.00133044	0.912901	up	Protein of unknown function (DUF679)
ZY821	DAT1	BnaA09g43000D	9.49362e-07	-1.82229	down	GroES-like zinc-binding dehydrogenase family protein
ZY821	DAT1	BnaA03g29260D	0.00934046	-0.926146	down	unknown protein
ZY821	DAT1	BnaC03g67980D	0.000245415	-0.820373	down	xyloglucan endotransglucosylase/hydrolase 24 (XTH24)
ZY821	DAT1	BnaC06g30250D	0.00054375	1.74157	up	Glycolipid transfer protein (GLTP) family protein
ZY821	DAT1	BnaA02g25180D	6.06512e-06	-0.999375	down	Disease resistance protein (CC-NBS-LRR class) family
ZY821	DAT1	BnaC07g30170D	0.000135236	1.38457	up	Vacuolar iron transporter (VIT) family protein
ZY821	DAT1	BnaA06g24710D	0.00818592	0.623473	up	Serine carboxypeptidase S28 family protein
ZY821	DAT1	BnaC08g05160D	0.000974932	-1.85527	down	Cyclin A1
ZY821	DAT1	BnaA08g15120D	0.000812977	2.43542	up	Dof-type zinc finger DNA-binding family protein
ZY821	DAT1	BnaA08g15790D	0.00207995	0.995119	up	AINTEGUMENTA (ANT)
ZY821	DAT1	BnaC05g33160D	0.0024535	1.31076	up	Haloacid dehalogenase-like hydrolase (HAD) superfamily protein
ZY821	DAT1	25115	7.15293e-06	-1.01204	down	Unknown
ZY821	DAT1	BnaC09g05250D	4.25573e-09	-1.85152	down	TIMING OF CAB EXPRESSION 1 (TOC1)
ZY821	DAT1	BnaC03g26340D	0.00338106	0.889051	up	NAD(P)-binding Rossmann-fold superfamily protein
ZY821	DAT1	BnaA02g20230D	0.000615227	-0.688078	down	gamma-tocopherol methyltransferase (G-TMT)
ZY821	DAT1	BnaA05g01210D	0.000410426	1.35218	up	cytochrome B5 isoform C (CB5-C)
ZY821	DAT1	BnaA03g36210D	2.94513e-06	-1.22039	down	BEST Arabidopsis thaliana protein match is: hydroxyproline-rich glycoprotein family protein (TAIR:AT2G25930.1)
ZY821	DAT1	BnaA09g43650D	0.00931987	-0.672807	down	Protein phosphatase 2C family protein
ZY821	DAT1	BnaC05g43390D	0.00831186	0.602177	up	Lipin family protein
ZY821	DAT1	BnaAnng07150D	0.00324873	0.990024	up	Unknown
ZY821	DAT1	BnaC03g05240D	4.29668e-06	4.39533	up	17.6 kDa class II heat shock protein (HSP17.6II)
ZY821	DAT1	BnaC04g33870D	5.8075e-06	2.34837	up	chloride channel A (CLC-A)
ZY821	DAT1	BnaA03g11120D	1.98989e-05	-1.60643	down	calcineurin B-like protein 2 (CBL2)
ZY821	DAT1	BnaA09g42610D	8.00412e-05	1.21468	up	arabinogalactan protein 2 (AGP2)
ZY821	DAT1	BnaA06g05990D	0.00346179	-1.15713	down	Unknown
ZY821	DAT1	BnaA02g35250D	0.000816324	-1.38709	down	Touch 4 (TCH4)
ZY821	DAT1	BnaCnng73570D	0.000217479	-1.28699	down	inflorescence meristem receptor-like kinase 2 (IMK2)
ZY821	DAT1	BnaA03g22000D	0.000103857	1.15696	up	NAD(P)-binding Rossmann-fold superfamily protein
ZY821	DAT1	BnaC08g42290D	0.00157884	1.21462	up	Phosphatidylinositol-4-phosphate 5-kinase family protein
ZY821	DAT1	BnaC06g06760D	1.15035e-07	1.03004	up	GDSL-like Lipase/Acylhydrolase superfamily protein
ZY821	DAT1	BnaA03g34310D	0.00184571	-1.16285	down	Pectin lyase-like superfamily protein
ZY821	DAT1	BnaC09g20030D	0.00435549	0.608319	up	BAX inhibitor 1 (BI1)
ZY821	DAT1	BnaC08g00060D	0.000454195	-1.71547	down	rapid alkalinization factor 1 (RALF1)
ZY821	DAT1	BnaC07g07540D	0.00302645	-0.954245	down	Protein kinase superfamily protein
ZY821	DAT1	BnaC05g44070D	0.000622275	2.21211	up	QUARTET 2 (QRT2)
ZY821	DAT1	BnaA04g05890D	6.45255e-05	1.0353	up	Clathrin light chain protein
ZY821	DAT1	BnaCnng15950D	0.00123421	-1.12991	down	Peroxisomal membrane 22 kDa (Mpv17/PMP22) family protein
ZY821	DAT1	BnaA07g01380D	2.18745e-06	1.77824	up	unknown protein
ZY821	DAT1	BnaC09g31430D	0.0022936	0.657684	up	Translation initiation factor SUI1 family protein
ZY821	DAT1	BnaC09g40710D	0.0042688	-1.45594	down	Unknown
ZY821	DAT1	BnaA09g07420D	2.49249e-07	-1.55661	down	ARA12
ZY821	DAT1	BnaC02g46970D	1.18279e-07	-1.24253	down	DEGRADATION OF UREA 3 (DUR3)
ZY821	DAT1	BnaC02g11320D	0.00283582	-1.44318	down	Double Clp-N motif-containing P-loop nucleoside triphosphate hydrolases superfamily protein
ZY821	DAT1	BnaA06g34860D	0.00250188	1.26585	up	MLP-like protein 328 (MLP328)
ZY821	DAT1	BnaA10g30200D	5.13378e-05	-1.33063	down	Integrase-type DNA-binding superfamily protein
ZY821	DAT1	29208	0.00560961	-0.945846	down	Unknown
ZY821	DAT1	BnaC01g09540D	0.00314458	-0.849812	down	topoisomerase II (TOPII)
ZY821	DAT1	BnaC05g45940D	1.05476e-09	-1.87266	down	RARE-COLD-INDUCIBLE 2A (RCI2A)
ZY821	DAT1	BnaA07g13930D	0.000538608	-1.35264	down	beta-galactosidase 8 (BGAL8)
ZY821	DAT1	BnaC01g27310D	0.00660953	-0.644468	down	20S proteasome beta subunit G1 (PBG1)
ZY821	DAT1	BnaA04g00710D	0.000601028	1.07247	up	plasma membrane intrinsic protein 1A (PIP1A)
ZY821	DAT1	BnaAnng25680D	0.00679341	0.93329	up	FRIGIDA like 2 (FRL2)
ZY821	DAT1	BnaC05g20420D	9.98537e-05	0.920932	up	Phosphatidylinositol 3- and 4-kinase family protein
ZY821	DAT1	BnaC07g36250D	0.00408372	0.62411	up	allantoate amidohydrolase (AAH)
ZY821	DAT1	BnaA07g36440D	0.00648458	-1.01533	down	Protein of unknown function, DUF584
ZY821	DAT1	22787	1.11254e-06	-2.48622	down	Unknown
ZY821	DAT1	BnaA02g10130D	2.15668e-05	1.74961	up	Late embryogenesis abundant (LEA) hydroxyproline-rich glycoprotein family
ZY821	DAT1	BnaC03g47090D	0.00087189	1.21953	up	ferredoxin 3 (FD3)
ZY821	DAT1	BnaA06g01390D	1.40163e-05	0.727135	up	epithiospecifier protein (ESP)
ZY821	DAT1	BnaC06g30840D	5.42555e-06	1.66769	up	Protein kinase superfamily protein
ZY821	DAT1	BnaA09g31270D	1.40388e-05	-1.22349	down	KIP-related protein 2 (KRP2)
ZY821	DAT1	BnaAnng14040D	0.00985786	1.09684	up	Unknown
ZY821	DAT1	BnaC04g08270D	0.00239801	-1.17023	down	UDP-Glycosyltransferase superfamily protein
ZY821	DAT1	BnaAnng02750D	0.0099272	0.993726	up	Protein phosphatase 2C family protein
ZY821	DAT1	BnaA01g00930D	0.0053211	-0.677625	down	HIGH CHLOROPHYLL FLUORESCENCE 164 (HCF164)
ZY821	DAT1	BnaC02g36280D	0.00147233	-0.64609	down	RING/U-box superfamily protein
ZY821	DAT1	BnaC01g04060D	0.00299919	-0.964533	down	4-hydroxy-3-methylbut-2-enyl diphosphate reductase (HDR)
ZY821	DAT1	BnaC06g21280D	2.75566e-12	4.23779	up	ATHSP22.0
ZY821	DAT1	BnaA01g25950D	0.00772088	-1.4274	down	Protein of unknown function (DUF1005)
ZY821	DAT1	BnaC04g41400D	0.000409515	1.07212	up	unknown protein
ZY821	DAT1	BnaC04g45600D	0.000628743	0.654008	up	O-fucosyltransferase family protein
ZY821	DAT1	BnaC01g35430D	0.00732566	-0.801156	down	Nucleic acid-binding, OB-fold-like protein
ZY821	DAT1	BnaA01g36270D	0.00173019	1.57524	up	beta glucosidase 46 (BGLU46)
ZY821	DAT1	BnaA06g37850D	3.15678e-05	-1.27265	down	phytochrome interacting factor 3 (PIF3)
ZY821	DAT1	BnaC02g15990D	0.00534528	-0.977069	down	alpha/beta-Hydrolases superfamily protein
ZY821	DAT1	BnaA06g11430D	0.000395696	1.22157	up	unknown protein
ZY821	DAT1	BnaA06g16210D	0.00321089	-0.630156	down	U-box domain-containing protein kinase family protein
ZY821	DAT1	BnaC08g20810D	2.56074e-09	1.14849	up	peroxidase CB (PRXCB)
ZY821	DAT1	BnaC05g02780D	0.00337067	-0.775322	down	Tetratricopeptide repeat (TPR)-like superfamily protein
ZY821	DAT1	BnaA10g21900D	0.00203097	-1.25746	down	helicase domain-containing protein / IBR domain-containing protein / zinc finger protein-related
ZY821	DAT1	BnaA06g08330D	0.00140685	-0.955531	down	Flavin-binding monooxygenase family protein
ZY821	DAT1	BnaC02g37630D	0.00293078	-0.863498	down	Transmembrane amino acid transporter family protein
ZY821	DAT1	BnaC06g38740D	0.00959971	-0.815031	down	TUMOROUS SHOOT DEVELOPMENT 2 (TSD2)
ZY821	DAT1	BnaC05g16330D	0.00785935	-0.711499	down	DNAJ heat shock N-terminal domain-containing protein
ZY821	DAT1	BnaA08g17370D	0.00372408	-0.749004	down	ARABIDOPSIS THALIANA MULTIDRUG RESISTANCE-ASSOCIATED PROTEIN 1 (ATMRP1)
ZY821	DAT1	BnaC08g02450D	0.00351338	-1.7411	down	unknown protein
ZY821	DAT1	BnaA02g10800D	0.00443711	1.09568	up	unknown protein
ZY821	DAT1	BnaC08g27340D	0.00754257	-1.21748	down	WRKY DNA-binding protein 70 (WRKY70)
ZY821	DAT1	BnaC08g22010D	0.00422318	-0.747959	down	KIP-related protein 2 (KRP2)
ZY821	DAT1	BnaC07g25120D	0.000440836	0.782004	up	Oxoglutarate/iron-dependent oxygenase
ZY821	DAT1	BnaC06g31960D	0.00055972	0.980182	up	Calcium-dependent lipid-binding (CaLB domain) family protein
ZY821	DAT1	BnaA10g00630D	0.00218597	0.832701	up	unknown protein
ZY821	DAT1	BnaC08g07200D	0.00198564	1.15375	up	GTP-binding protein Obg/CgtA
ZY821	DAT1	1874	0.00502412	-0.64312	down	Unknown
ZY821	DAT1	BnaA07g30360D	1.44422e-09	2.0136	up	P-loop containing nucleoside triphosphate hydrolases superfamily protein
ZY821	DAT1	BnaA05g23020D	0.000786485	-0.709597	down	acyl-activating enzyme 7 (AAE7)
ZY821	DAT1	BnaA03g44820D	2.27219e-05	-2.08145	down	NITRATE TRANSPORTER 1.8 (NRT1.8)
ZY821	DAT1	BnaA03g05700D	1.64613e-06	-1.2626	down	shaggy-like kinase 13 (SK13)
ZY821	DAT1	BnaCnng49900D	1.07403e-10	-2.78654	down	strictosidine synthase 2 (SS2)
ZY821	DAT1	20854	0.000997705	2.42944	up	Unknown
ZY821	DAT1	BnaC01g08560D	9.92597e-07	2.3072	up	unknown protein
ZY821	DAT1	BnaA08g04590D	0.00247485	-0.910557	down	PLASTID MOVEMENT IMPAIRED1 (PMI1)
ZY821	DAT1	BnaAnng13860D	3.81248e-09	-1.93169	down	oligopeptide transporter 1 (OPT6)
ZY821	DAT1	BnaA07g38190D	0.00153168	-1.10453	down	Fatty acid/sphingolipid desaturase
ZY821	DAT1	BnaC04g41130D	0.000526573	0.871205	up	cinnamate-4-hydroxylase (C4H)
ZY821	DAT1	BnaAnng35740D	0.000861874	-1.12066	down	endoxyloglucan transferase A3 (EXGT-A3)
ZY821	DAT1	BnaA03g39360D	0.00321957	1.36757	up	Heat shock protein 70 (Hsp 70) family protein
ZY821	DAT1	BnaUnng02770D	0.0011065	0.621912	up	Glycosyl hydrolase family protein
ZY821	DAT1	BnaC04g04460D	0.00545505	1.20422	up	S-adenosyl-L-methionine-dependent methyltransferases superfamily protein
ZY821	DAT1	BnaA07g00960D	2.31463e-05	1.41158	up	CCCH-type zinc finger family protein
ZY821	DAT1	BnaA09g44560D	0.00929025	-1.06094	down	Transmembrane Fragile-X-F-associated protein
ZY821	DAT1	BnaA07g28760D	0.00155032	-1.29506	down	Leucine-rich repeat transmembrane protein kinase
ZY821	DAT1	BnaA05g28410D	9.13548e-06	-1.79126	down	SERINE CARBOXYPEPTIDASE-LIKE 49 (SCPL49)
ZY821	DAT1	BnaC03g03740D	0.00366914	-0.812711	down	ATAF2
ZY821	DAT1	BnaA06g04100D	4.30724e-05	1.23725	up	beta carbonic anhydrase 3 (BCA3)
ZY821	DAT1	BnaA05g25390D	0.00741423	-0.757471	down	Subtilase family protein
ZY821	DAT1	BnaA07g20720D	0.00192276	1.02123	up	related to AP2 4 (RAP2.4)
ZY821	DAT1	BnaA09g44040D	3.8039e-07	-1.43915	down	N-MYC downregulated-like 3 (NDL3)
ZY821	DAT1	BnaC03g01850D	5.52505e-05	4.2225	up	nicotianamine synthase 1 (NAS1)
ZY821	DAT1	BnaA09g35660D	0.00328205	-0.966995	down	Transmembrane amino acid transporter family protein
ZY821	DAT1	BnaA02g34280D	0.0011982	-0.969252	down	beta-D-xylosidase 4 (XYL4)
ZY821	DAT1	BnaA09g44600D	0.000864695	-1.411	down	HINKEL (HIK)
ZY821	DAT1	BnaCnng69690D	0.000412319	-1.2452	down	proteasome activating protein 200 (PA200)
ZY821	DAT1	BnaA07g02490D	0.000619419	-1.20336	down	EXORDIUM like 5 (EXL5)
ZY821	DAT1	BnaA09g06030D	3.23786e-10	-3.03123	down	Plant invertase/pectin methylesterase inhibitor superfamily protein
ZY821	DAT1	BnaC04g13750D	0.0012262	1.44544	up	photosystem II subunit P-1 (PSBP-1)
ZY821	DAT1	BnaC09g34350D	1.03955e-06	1.51515	up	highly ABA-induced PP2C gene 1 (HAI1)
ZY821	DAT1	BnaC06g37850D	2.36442e-07	-1.96081	down	PIN-FORMED 6 (PIN6)
ZY821	DAT1	BnaA03g31350D	0.00840638	-0.686726	down	DNA GYRASE A (GYRA)
ZY821	DAT1	BnaA02g23670D	1.72865e-07	2.79521	up	Leucine-rich repeat protein kinase family protein
ZY821	DAT1	BnaA05g24050D	0.00205825	1.67117	up	NAC domain containing protein 3 (NAC3)
ZY821	DAT1	BnaA10g13820D	0.00222914	-1.26994	down	arogenate dehydratase 5 (ADT5)
ZY821	DAT1	BnaC02g03130D	0.00498712	0.733597	up	Heavy metal transport/detoxification superfamily protein
ZY821	DAT1	BnaC06g43540D	0.000579471	1.5762	up	calmodulin like 23 (CML23)
ZY821	DAT1	BnaCnng06690D	0.000211511	-0.784021	down	Histone superfamily protein
ZY821	DAT1	BnaC01g19260D	0.00180618	-0.877428	down	Ypt/Rab-GAP domain of gyp1p superfamily protein
ZY821	DAT1	4792	0.00963418	-0.702437	down	Unknown
ZY821	DAT1	BnaC05g49400D	1.54636e-07	-1.73993	down	extensin-like protein (ELP)
ZY821	DAT1	BnaCnng18240D	2.07086e-05	2.62068	up	Copper transport protein family
ZY821	DAT1	BnaA06g26710D	0.00171484	-1.3518	down	squalene monooxygenase 2 (SQP2)
ZY821	DAT1	BnaC04g29320D	3.81311e-06	1.58056	up	cytochrome P450, family 83, subfamily A, polypeptide 1 (CYP83A1)
ZY821	DAT1	BnaA10g00620D	0.00942863	-0.882474	down	Integrase-type DNA-binding superfamily protein
ZY821	DAT1	BnaA04g00740D	0.00856943	0.898141	up	Phosphatidylinositol N-acetyglucosaminlytransferase subunit P-related
ZY821	DAT1	BnaA09g50760D	0.00199585	-1.22748	down	dual specificity kinase 1 (ADK1)
ZY821	DAT1	BnaC08g49120D	0.00127041	0.961815	up	unknown protein
ZY821	DAT1	BnaA02g19300D	0.0047165	-0.741334	down	Protein kinase superfamily protein
ZY821	DAT1	BnaC01g04240D	0.00248087	-0.802758	down	UDP-glucosyl transferase 73B1 (UGT73B1)
ZY821	DAT1	BnaC08g14380D	1.26976e-05	-2.47149	down	xyloglucan:xyloglucosyl transferase 33 (XTH33)
ZY821	DAT1	BnaA08g22320D	0.00172119	0.929102	up	Pentatricopeptide repeat (PPR) superfamily protein
ZY821	DAT1	BnaA04g22230D	0.00163944	1.82309	up	Ubiquitin-conjugating enzyme/RWD-like protein
ZY821	DAT1	BnaC01g25910D	0.00158803	-0.845166	down	ATHM3
ZY821	DAT1	BnaC09g02990D	0.00874539	0.853452	up	Na+/H+ exchanger 1 (NHX1)
ZY821	DAT1	28343	0.000972503	1.39919	up	Unknown
ZY821	DAT1	BnaC05g17990D	2.76868e-17	3.49724	up	HSP20-like chaperones superfamily protein
ZY821	DAT1	BnaC01g36570D	0.00322434	-1.10586	down	Leucine-rich repeat transmembrane protein kinase
ZY821	DAT1	BnaA07g32610D	0.00416894	-0.805468	down	CYCLIN B2
ZY821	DAT1	BnaC06g20640D	0.00501196	-0.773022	down	auxin response factor 17 (ARF17)
ZY821	DAT1	BnaA02g06470D	0.000900059	0.952379	up	TARGET OF MONOPTEROS 6 (TMO6)
ZY821	DAT1	BnaA08g28900D	6.69005e-07	-1.63169	down	alternative NAD(P)H dehydrogenase 1 (NDA1)
ZY821	DAT1	BnaC02g39170D	4.34187e-05	1.66226	up	WRKY DNA-binding protein 48 (WRKY48)
ZY821	DAT1	BnaA09g27350D	1.06936e-06	-1.30991	down	dormancy-associated protein-like 1
ZY821	DAT1	BnaAnng12070D	1.21109e-09	1.19678	up	heat shock cognate protein 70-1 (HSC70-1)
ZY821	DAT1	BnaC02g16630D	0.000419652	-0.874315	down	Phototropic-responsive NPH3 family protein
ZY821	DAT1	BnaC07g15950D	8.63095e-12	-1.98791	down	ARM repeat superfamily protein
ZY821	DAT1	BnaA09g14010D	0.00452656	-0.849396	down	RECQ helicase L4B (RECQ4B)
ZY821	DAT1	BnaC07g11000D	0.0086473	1.26725	up	unknown protein
ZY821	DAT1	BnaC04g56560D	0.002887	-1.75327	down	PYR1-like 4 (PYL4)
ZY821	DAT1	14050	0.00638943	-1.2333	down	Unknown
ZY821	DAT1	BnaC07g36810D	0.00186843	-2.82048	down	NITRATE TRANSPORTER 1.8 (NRT1.8)
ZY821	DAT1	BnaA09g43990D	0.000339118	-0.714022	down	profilin 1 (PRF1)
ZY821	DAT1	BnaAnng15300D	0.00202416	1.29238	up	AIG2-like (avirulence induced gene) family protein
ZY821	DAT1	BnaC09g37480D	0.00548557	-1.02571	down	heptahelical transmembrane protein1 (HHP1)
ZY821	DAT1	BnaA03g03930D	0.00634511	-1.06728	down	Eukaryotic aspartyl protease family protein
ZY821	DAT1	BnaC03g51560D	0.00147703	0.673208	up	Major facilitator superfamily protein
ZY821	DAT1	BnaC06g41940D	0.0010763	-0.999944	down	pectin methylesterase 2 (PME2)
ZY821	DAT1	BnaA09g07160D	0.00458543	-0.880906	down	indole-3-acetic acid inducible 9 (IAA9)
ZY821	DAT1	BnaA01g06860D	0.00719564	-0.808411	down	CONTAINS InterPro DOMAIN/s: Nucleolar 27S pre-rRNA processing, Urb2/Npa2 (InterPro:IPR018849)
ZY821	DAT1	BnaA05g35010D	0.00349438	0.705965	up	zinc finger nuclease 2 (ZFN2)
ZY821	DAT1	BnaCnng38620D	0.00471957	0.651207	up	lipoxygenase 2 (LOX2)
ZY821	DAT1	BnaA05g29190D	8.33699e-06	2.25281	up	Concanavalin A-like lectin family protein
ZY821	DAT1	BnaCnng06300D	0.00168446	1.48533	up	glutathione S-transferase F11 (GSTF11)
ZY821	DAT1	BnaA03g10740D	0.00503487	0.827437	up	OXIDATIVE STRESS 3 (OXS3)
ZY821	DAT1	BnaA07g34020D	0.000678517	-1.68374	down	unknown protein
ZY821	DAT1	BnaC03g36250D	0.00151132	0.954219	up	Concanavalin A-like lectin family protein
ZY821	DAT1	BnaA04g00440D	1.19553e-06	1.14395	up	ATERDJ3B
ZY821	DAT1	BnaA09g18500D	0.00752863	-0.703402	down	phosphatidic acid phosphatase 1 (PAP1)
ZY821	DAT1	BnaC07g42400D	0.00862519	0.644697	up	H(+)-ATPase 2 (HA2)
ZY821	DAT1	BnaC02g35640D	0.000167071	0.973325	up	basic helix-loop-helix 32 (BHLH32)
ZY821	DAT1	29850	0.00208801	-0.908785	down	Unknown
ZY821	DAT1	28188	0.00221002	-0.81074	down	Unknown
ZY821	DAT1	BnaA06g38220D	0.00211708	-0.688914	down	extensin-like protein (ELP)
ZY821	DAT1	BnaC04g06320D	4.42977e-05	-2.39246	down	Transmembrane amino acid transporter family protein
ZY821	DAT1	BnaA03g33640D	0.00588742	-1.00304	down	phosphoenolpyruvate carboxylase 3 (PPC3)
ZY821	DAT1	BnaC05g03580D	0.00371441	0.963134	up	chromatin remodeling 31 (chr31)
ZY821	DAT1	BnaCnng02110D	3.60852e-10	-2.40967	down	TRAF-like family protein
ZY821	DAT1	BnaA03g20020D	5.85377e-05	-1.80633	down	Bifunctional inhibitor/lipid-transfer protein/seed storage 2S albumin superfamily protein
ZY821	DAT1	BnaA01g14870D	0.000454841	-0.642384	down	detoxifying efflux carrier 35 (DTX35)
ZY821	DAT1	BnaA08g15920D	0.00518517	-0.810368	down	elicitor-activated gene 3-1 (ELI3-1)
ZY821	DAT1	BnaC09g38260D	0.00014523	0.919216	up	NAD(P)-binding Rossmann-fold superfamily protein
ZY821	DAT1	BnaA06g14310D	0.00153427	0.846469	up	Thioredoxin superfamily protein
ZY821	DAT1	BnaA07g14320D	0.00559584	-0.65229	down	outer plastid envelope protein 16-1 (OEP16-1)
ZY821	DAT1	BnaC02g10050D	4.72612e-08	1.80948	up	lipid transfer protein 4 (LTP4)
ZY821	DAT1	BnaC06g09680D	9.43546e-07	0.917585	up	TSK-associating protein 1 (TSA1)
ZY821	DAT1	BnaA06g06000D	1.37733e-05	-0.99336	down	WLIM1
ZY821	DAT1	BnaC04g17300D	0.000978452	0.879127	up	Major facilitator superfamily protein
ZY821	DAT1	11747	2.2537e-09	1.54376	up	Unknown
ZY821	DAT1	BnaC03g40240D	0.00151727	-0.847214	down	Unknown
ZY821	DAT1	BnaC05g12170D	0.00901561	0.793169	up	Tudor/PWWP/MBT superfamily protein
ZY821	DAT1	BnaA06g25890D	0.00298508	-1.09114	down	phosphate transporter 3
ZY821	DAT1	BnaC08g29250D	0.00713362	0.717203	up	protein phosphatase 2A-4 (PP2A-4)
ZY821	DAT1	BnaC08g32110D	0.00209826	1.25918	up	DOMAIN OF UNKNOWN FUNCTION 724 7 (DUF7)
ZY821	DAT1	BnaC03g35290D	0.00126174	-0.87709	down	Protein of unknown function, DUF538
ZY821	DAT1	BnaA03g48280D	0.00349338	0.996273	up	AR192
ZY821	DAT1	BnaA08g14880D	0.00103901	1.5427	up	2-oxoglutarate (2OG) and Fe(II)-dependent oxygenase superfamily protein
ZY821	DAT1	BnaCnng50900D	0.00166746	0.755311	up	DHBP synthase RibB-like alpha/beta domain
ZY821	DAT1	BnaA05g00750D	0.0031701	-1.07265	down	NAD(P)-binding Rossmann-fold superfamily protein
ZY821	DAT1	BnaC08g36650D	0.00474089	1.24186	up	tetraspanin2 (TET2)
ZY821	DAT1	BnaA01g02450D	0.000211823	-4.25332	down	arginine decarboxylase 2 (ADC2)
ZY821	DAT1	BnaA08g07440D	1.03973e-21	3.55293	up	ZPR1 zinc-finger domain protein
ZY821	DAT1	BnaA05g29350D	5.80774e-10	1.86542	up	ATERDJ3A
ZY821	DAT1	BnaC03g20550D	3.08171e-07	1.36696	up	plasma membrane intrinsic protein 2 (PIP2B)
ZY821	DAT1	BnaC05g47270D	1.16805e-05	1.12396	up	Homeodomain-like superfamily protein
ZY821	DAT1	BnaA07g13420D	0.00457277	0.635368	up	unknown protein
ZY821	DAT1	BnaC06g36880D	0.000722489	0.951768	up	EARLY RESPONSE TO DEHYDRATION 14 (ERD14)
ZY821	DAT1	BnaC08g31390D	0.000319308	0.705313	up	brassinosteroid-responsive RING-H2 (BRH1)
ZY821	DAT1	BnaC04g00940D	0.00210805	-0.976164	down	unknown protein
ZY821	DAT1	BnaC02g21230D	0.00550899	0.979308	up	Cupredoxin superfamily protein
ZY821	DAT1	BnaC07g22660D	0.00262487	0.676738	up	phosphoinositide 4-kinase gamma 7 (PI4K GAMMA 7)
ZY821	DAT1	BnaC04g43750D	8.05479e-10	7.85421	up	dentin sialophosphoprotein-related
ZY821	DAT1	BnaAnng05900D	1.17594e-07	1.43614	up	Bifunctional inhibitor/lipid-transfer protein/seed storage 2S albumin superfamily protein
ZY821	DAT1	BnaA06g11160D	0.000413444	-0.988281	down	unknown protein
ZY821	DAT1	BnaC07g39410D	0.000785056	1.54049	up	unknown protein
ZY821	DAT1	BnaA01g06810D	0.00288839	0.701908	up	vernalization5/VIN3-like (VEL1)
ZY821	DAT1	BnaC05g00840D	0.00510552	1.26415	up	LATE ELONGATED HYPOCOTYL (LHY)
ZY821	DAT1	BnaC03g49980D	4.22037e-07	1.6241	up	unknown protein
ZY821	DAT1	BnaC08g02810D	4.92055e-05	-1.27543	down	elongator protein 2 (ELP2)
ZY821	DAT1	BnaC09g04450D	0.00115507	-0.756679	down	O-Glycosyl hydrolases family 17 protein
ZY821	DAT1	BnaA09g52190D	3.83675e-06	1.88958	up	GRAM domain family protein
ZY821	DAT1	BnaC06g16950D	0.00727663	0.880753	up	F-box/RNI-like superfamily protein
ZY821	DAT1	BnaC03g32870D	0.000237354	-1.7821	down	O-fucosyltransferase family protein
ZY821	DAT1	BnaC09g05190D	7.6856e-06	-0.834855	down	putative endonuclease or glycosyl hydrolase with C2H2-type zinc finger domain
ZY821	DAT1	BnaC09g41330D	0.00657042	-0.95258	down	Leucine-rich repeat protein kinase family protein
ZY821	DAT1	16426	0.00711046	1.15392	up	Unknown
ZY821	DAT1	BnaA04g19140D	0.000622808	0.949946	up	glycosyl hydrolase 9B8 (GH9B8)
ZY821	DAT1	BnaAnng19980D	0.00456297	1.44392	up	mitochondrial acyl carrier protein 2 (mtACP2)
ZY821	DAT1	BnaCnng55390D	1.88619e-05	-1.65078	down	expansin 11 (EXPA11)
ZY821	DAT1	BnaA08g06180D	0.00659023	-0.821288	down	acetyl-CoA carboxylase 1 (ACC1)
ZY821	DAT1	BnaA01g20420D	0.000858624	0.786751	up	non-specific phospholipase C6 (NPC6)
ZY821	DAT1	BnaC03g39170D	0.000315809	-2.23118	down	indole-3-acetic acid inducible 19 (IAA19)
ZY821	DAT1	BnaCnng43860D	0.000132681	-0.888173	down	NAD(P)-binding Rossmann-fold superfamily protein
ZY821	DAT1	BnaC03g61720D	0.00594988	0.724784	up	Homeodomain-like superfamily protein
ZY821	DAT1	BnaC07g11300D	0.00026264	-0.839077	down	SEPALLATA3 (SEP3)
ZY821	DAT1	BnaAnng12480D	0.00226019	0.626759	up	PDI-like 2-2 (PDIL2-2)
ZY821	DAT1	BnaA09g52820D	0.000126303	0.711586	up	embryo defective 2444 (emb2444)
ZY821	DAT1	BnaA03g51930D	0.00243489	-0.724631	down	Phox (PX) domain-containing protein
ZY821	DAT1	BnaA05g00150D	0.000174051	-0.990698	down	B-box type zinc finger protein with CCT domain
ZY821	DAT1	BnaCnng25920D	0.00578565	0.832248	up	Excinuclease ABC, C subunit, N-terminal
ZY821	DAT1	BnaC03g57620D	0.00182544	-1.41934	down	squamosa promoter binding protein-like 10 (SPL10)
ZY821	DAT1	BnaA07g23670D	0.000789221	-1.63269	down	PIN-FORMED 3 (PIN3)
ZY821	DAT1	BnaA06g16930D	6.2227e-06	1.93666	up	unknown protein
ZY821	DAT1	BnaCnng46560D	0.00922647	1.11719	up	unknown protein
ZY821	DAT1	BnaCnng58640D	0.00777793	-0.765812	down	INOSITOL(1,4,5)P3 5-PHOSPHATASE II (IP5PII)
ZY821	DAT1	BnaC08g36370D	8.24964e-05	-3.74164	down	Pyridoxal phosphate (PLP)-dependent transferases superfamily protein
ZY821	DAT1	BnaC04g08100D	4.08405e-07	1.51879	up	plasma membrane intrinsic protein 2 (PIP2B)
ZY821	DAT1	BnaA04g26600D	0.00494587	0.810565	up	FUNCTIONS IN: molecular_function unknown
ZY821	DAT1	BnaC06g41110D	0.000740306	1.72645	up	Oxidoreductase family protein
ZY821	DAT1	BnaA05g19760D	0.000617229	-0.855489	down	4-coumarate:CoA ligase 2 (4CL2)
ZY821	DAT1	25866	2.41867e-07	1.86191	up	Unknown
ZY821	DAT1	BnaC09g05590D	0.000596501	-1.89886	down	Plant invertase/pectin methylesterase inhibitor superfamily protein
ZY821	DAT1	BnaA04g25390D	0.00191432	0.720998	up	O-acetylserine (thiol) lyase B (OASB)
ZY821	DAT1	BnaAnng35870D	0.00362987	1.2446	up	plant U-box 29 (PUB29)
ZY821	DAT1	BnaA08g18260D	0.00450433	-0.836555	down	unknown protein
ZY821	DAT1	BnaC03g48770D	5.47631e-09	1.37071	up	phytosulfokine 5 precursor (PSK5)
ZY821	DAT1	BnaA07g04400D	6.30927e-07	2.09684	up	Protein of unknown function (DUF567)
ZY821	DAT1	BnaC03g19500D	0.00155556	-1.12661	down	cellulose synthase like (CSLA07)
ZY821	DAT1	BnaC02g19330D	1.6074e-05	1.45481	up	Homeodomain-like superfamily protein
ZY821	DAT1	BnaA07g11700D	0.00643075	-1.26501	down	jasmonic acid carboxyl methyltransferase (JMT)
ZY821	DAT1	BnaC05g05950D	0.00991488	1.11834	up	Glycosyltransferase family 29 (sialyltransferase) family protein
ZY821	DAT1	5973	0.00162498	1.12148	up	Unknown
ZY821	DAT1	BnaCnng24720D	2.67685e-06	1.11259	up	gamma tonoplast intrinsic protein (GAMMA-TIP)
ZY821	DAT1	BnaA09g28580D	0.00307682	1.17921	up	Aluminium activated malate transporter family protein
ZY821	DAT1	BnaA08g25600D	0.00153935	-1.21375	down	ATP-citrate lyase A-1 (ACLA-1)
ZY821	DAT1	22799	6.22845e-05	1.07601	up	Unknown
ZY821	DAT1	BnaC07g43510D	8.72679e-05	-0.942793	down	early nodulin-like protein 15 (ENODL15)
ZY821	DAT1	BnaC05g00640D	0.00808106	-0.639661	down	Tetratricopeptide repeat (TPR)-like superfamily protein
ZY821	DAT1	BnaA07g37610D	0.00371302	0.641264	up	RAB GTPase homolog 8 (RAB8)
ZY821	DAT1	BnaA05g33940D	0.0065427	-0.961632	down	Major facilitator superfamily protein
ZY821	DAT1	BnaA02g35350D	0.000388514	-1.28265	down	Double Clp-N motif-containing P-loop nucleoside triphosphate hydrolases superfamily protein
ZY821	DAT1	BnaC03g01380D	0.00706997	-0.702142	down	CONSTITUTIVE TRIPLE RESPONSE 1 (CTR1)
ZY821	DAT1	BnaA08g31360D	0.00719354	0.902847	up	chaperonin 10 (CPN10)
ZY821	DAT1	BnaA03g53980D	3.78736e-06	-1.85725	down	alpha/beta-Hydrolases superfamily protein
ZY821	DAT1	BnaC05g44310D	0.00594369	-0.830451	down	CONSTANS-like 9 (COL9)
ZY821	DAT1	BnaA03g31400D	0.00415136	0.810933	up	Homeodomain-like superfamily protein
ZY821	DAT1	BnaC06g15680D	0.000653038	2.04518	up	Yippee family putative zinc-binding protein
ZY821	DAT1	BnaC01g01680D	0.00718282	0.854559	up	cysteine proteinase1 (CP1)
ZY821	DAT1	BnaC06g19730D	6.32807e-05	-1.42822	down	Protein kinase superfamily protein
ZY821	DAT1	BnaC03g52400D	0.0066902	0.610247	up	NAC domain containing protein 62 (NAC062)
ZY821	DAT1	BnaA10g22470D	0.00250122	1.14887	up	Cox19-like CHCH family protein
ZY821	DAT1	BnaA09g15810D	0.00542195	0.812102	up	P-loop containing nucleoside triphosphate hydrolases superfamily protein
ZY821	DAT1	BnaA10g22670D	0.00689865	0.881148	up	amino acid permease 2 (AAP2)
ZY821	DAT1	BnaA02g29390D	0.00259764	0.988522	up	CYP81D1
ZY821	DAT1	BnaA06g39340D	0.000205673	-1.86799	down	RESPONSIVE TO DESSICATION 22 (RD22)
ZY821	DAT1	BnaA07g05940D	0.00265055	0.936641	up	glutamine-fructose-6-phosphate transaminase (isomerizing)s
ZY821	DAT1	BnaC05g08730D	0.0016484	-0.605361	down	chromomethylase 1 (CMT1)
ZY821	DAT1	BnaA05g06290D	0.000470851	1.01648	up	Plant calmodulin-binding protein-related
ZY821	DAT1	BnaC03g76640D	0.000591058	-1.39629	down	BR enhanced expression 2 (BEE2)
ZY821	DAT1	BnaA03g35400D	1.02551e-06	2.25501	up	branched-chain aminotransferase4 (BCAT4)
ZY821	DAT1	BnaA01g12730D	0.00924576	1.23722	up	FUNCTIONS IN: molecular_function unknown
ZY821	DAT1	BnaA04g24750D	0.00188835	-0.956223	down	Zinc knuckle (CCHC-type) family protein
ZY821	DAT1	21055	0.0053126	1.02523	up	Unknown
ZY821	DAT1	BnaA04g12670D	0.00111795	1.08318	up	Lipase/lipooxygenase, PLAT/LH2 family protein
ZY821	DAT1	BnaC01g12150D	6.71497e-12	-1.86417	down	Subtilase family protein
ZY821	DAT1	BnaC07g22840D	0.000209572	-1.35946	down	CHLOROPLAST UNUSUAL POSITIONING 1 (CHUP1)
ZY821	DAT1	BnaA10g17270D	0.00267523	0.610768	up	Heavy metal transport/detoxification superfamily protein
ZY821	DAT1	BnaA05g35030D	0.00753847	0.598628	up	PDI-like 2-3 (PDIL2-3)
ZY821	DAT1	BnaC08g42050D	0.008641	-0.98942	down	C-terminal cysteine residue is changed to a serine 1 (CXXS1)
ZY821	DAT1	27044	0.00274493	-1.81543	down	Unknown
ZY821	DAT1	BnaC03g13190D	0.00602475	-1.12507	down	unknown protein
ZY821	DAT1	BnaA10g07280D	0.000194791	0.774022	up	Polyketide cyclase/dehydrase and lipid transport superfamily protein
ZY821	DAT1	BnaC06g33410D	4.69783e-06	2.12569	up	Kunitz family trypsin and protease inhibitor protein
ZY821	DAT1	BnaC03g14570D	5.48054e-08	2.3724	up	DWARF IN LIGHT 1 (DFL1)
ZY821	DAT1	BnaC01g36350D	4.94197e-05	-1.34177	down	CUP-SHAPED COTYLEDON1 (CUC1)
ZY821	DAT1	BnaC05g01400D	0.000425687	-0.97337	down	cellulose synthase-like D5 (CSLD5)
ZY821	DAT1	BnaC09g06400D	0.00425027	-1.48367	down	beta-D-xylosidase 4 (XYL4)
ZY821	DAT1	BnaA05g20830D	2.74247e-07	2.78621	up	Leucine-rich repeat (LRR) family protein
ZY821	DAT1	BnaA05g08660D	1.01686e-07	2.299	up	EID1-like 3 (EDL3)
ZY821	DAT1	BnaA03g06910D	0.000101603	1.62107	up	unknown protein
ZY821	DAT1	BnaC05g12520D	4.45584e-07	2.09489	up	cytochrome p450 79f1 (CYP79F1)
ZY821	DAT1	BnaC02g41200D	5.07451e-06	1.17223	up	DOWNY MILDEW RESISTANT 6 (DMR6)
ZY821	DAT1	BnaC01g04140D	0.00271729	-1.08322	down	aldehyde dehydrogenase 3I1 (ALDH3I1)
ZY821	DAT1	BnaA04g19760D	0.000427676	2.63705	up	Protein of unknown function (DUF616)
ZY821	DAT1	BnaA03g44970D	0.00445727	-1.25749	down	MATE efflux family protein
ZY821	DAT1	BnaC09g10380D	0.00330896	-1.21652	down	Pyridoxal phosphate (PLP)-dependent transferases superfamily protein
ZY821	DAT1	BnaC05g25190D	0.00155426	-1.09112	down	TRAM, LAG1 and CLN8 (TLC) lipid-sensing domain containing protein
ZY821	DAT1	BnaC01g20660D	3.35431e-08	3.3426	up	Integrase-type DNA-binding superfamily protein
ZY821	DAT1	BnaC08g13120D	0.000102967	-1.68529	down	Ypt/Rab-GAP domain of gyp1p superfamily protein
ZY821	DAT1	BnaA04g19410D	6.25924e-06	1.27413	up	RESPONSIVE TO DESSICATION 20 (RD20)
ZY821	DAT1	BnaC05g07060D	0.00349376	1.01096	up	NAD(P)-binding Rossmann-fold superfamily protein
ZY821	DAT1	BnaC06g28000D	0.000575714	0.795148	up	zinc finger homeodomain 1 (ZFHD1)
ZY821	DAT1	BnaC01g01700D	0.00362627	0.705058	up	related to AP2 10 (RAP2.10)
ZY821	DAT1	BnaA02g29580D	0.00239144	-1.02275	down	Transmembrane amino acid transporter family protein
ZY821	DAT1	BnaC05g41220D	0.00607266	1.04812	up	SC35-like splicing factor 30A (SCL30A)
ZY821	DAT1	BnaC03g54940D	0.00461702	-1.04399	down	Polynucleotidyl transferase, ribonuclease H-like superfamily protein
ZY821	DAT1	BnaC04g54950D	9.55566e-07	-0.980514	down	Adenine nucleotide alpha hydrolases-like superfamily protein
ZY821	DAT1	BnaA03g18600D	0.00294387	1.17436	up	alpha/beta-Hydrolases superfamily protein
ZY821	DAT1	BnaC08g31950D	0.00279563	1.00019	up	germin-like protein 10 (GLP10)
ZY821	DAT1	BnaA09g55570D	0.000199329	-0.754876	down	dof affecting germination 1 (DAG1)
ZY821	DAT1	BnaA10g12240D	0.00935873	1.22965	up	unknown protein
ZY821	DAT1	BnaC09g24540D	0.00049284	1.15854	up	high-affinity K+ transporter 1 (HKT1)
ZY821	DAT1	BnaA03g48890D	6.12909e-05	1.58146	up	HSP20-like chaperones superfamily protein
ZY821	DAT1	BnaA04g07370D	2.88727e-06	0.832854	up	unknown protein
ZY821	DAT1	BnaA07g09060D	0.000482189	-1.10051	down	LGT9
ZY821	DAT1	BnaC04g21390D	0.00779153	-1.2346	down	HCO3- transporter family
ZY821	DAT1	BnaA07g24870D	0.00110369	0.951849	up	lipoxygenase 2 (LOX2)
ZY821	DAT1	BnaC07g29740D	0.00135434	-0.662102	down	ABC1 family protein
ZY821	DAT1	BnaC02g17980D	0.00924628	-0.693424	down	holocarboxylase synthase 1 (HCS1)
ZY821	DAT1	BnaC05g25100D	0.00639762	0.627572	up	Auxin efflux carrier family protein
ZY821	DAT1	BnaA07g21490D	0.00266617	0.861237	up	EARLY RESPONSE TO DEHYDRATION 14 (ERD14)
ZY821	DAT1	BnaUnng03570D	0.00902718	0.898213	up	Glycosyl hydrolase family protein with chitinase insertion domain
ZY821	DAT1	BnaC03g14350D	0.00026469	-0.918047	down	O-Glycosyl hydrolases family 17 protein
ZY821	DAT1	BnaA03g38170D	9.89122e-07	1.62217	up	unknown protein
ZY821	DAT1	BnaA03g58240D	9.74096e-05	-1.03963	down	Aldolase-type TIM barrel family protein
ZY821	DAT1	BnaC01g01570D	0.00820394	-1.26112	down	BRU6
ZY821	DAT1	BnaA01g09830D	0.00220437	-0.702065	down	ENHANCED DISEASE RESISTANCE 2 (EDR2)
ZY821	DAT1	BnaC08g04340D	0.00218424	-0.787643	down	Transmembrane amino acid transporter family protein
ZY821	DAT1	BnaC02g10920D	2.1693e-07	-1.95951	down	phototropin 2 (PHOT2)
ZY821	DAT1	BnaC01g38510D	6.64075e-16	3.28923	up	heat shock protein 70 (HSP70)
ZY821	DAT1	16286	8.97602e-06	-1.79435	down	Unknown
ZY821	DAT1	BnaA03g14030D	0.000507177	-1.35305	down	ROOT PHOTOTROPISM 2 (RPT2)
ZY821	DAT1	BnaC06g33400D	6.53559e-09	1.71007	up	Kunitz family trypsin and protease inhibitor protein
ZY821	DAT1	BnaC04g07710D	0.00178994	1.07312	up	far-red elongated hypocotyl 1 (FHY1)
ZY821	DAT1	BnaC04g04700D	8.45254e-08	4.92501	up	FUNCTIONS IN: molecular_function unknown
ZY821	DAT1	BnaAnng26510D	1.97476e-05	-0.911027	down	fatty acyl-ACP thioesterases B (FATB)
ZY821	DAT1	BnaC06g33880D	0.00231973	0.971414	up	Homeodomain-like/winged-helix DNA-binding family protein
ZY821	DAT1	BnaA05g27790D	3.71621e-08	-1.84168	down	SGNH hydrolase-type esterase superfamily protein
ZY821	DAT1	BnaA01g14510D	0.000124861	1.62762	up	Uncharacterised conserved protein (UCP012943)
ZY821	DAT1	BnaA09g21510D	3.06351e-09	1.46203	up	AT-HSFB2B
ZY821	DAT1	BnaAnng32590D	0.00345686	-0.918229	down	RNA-binding (RRM/RBD/RNP motifs) family protein
ZY821	DAT1	15148	0.00685456	0.962013	up	Unknown
ZY821	DAT1	BnaAnng18660D	3.00204e-10	-7.99954	down	cell wall-associated kinase (WAK1)
ZY821	DAT1	BnaC05g39430D	3.19907e-05	-2.71136	down	GDSL-motif lipase 4 (GLIP4)
ZY821	DAT1	BnaC04g56650D	0.00375969	1.45067	up	ammonium transporter 2 (AMT2)
ZY821	DAT1	BnaC04g40580D	1.26628e-05	2.35233	up	HSP20-like chaperones superfamily protein
ZY821	DAT1	BnaA01g01360D	0.00848933	-0.787307	down	aldehyde dehydrogenase 3F1 (ALDH3F1)
ZY821	DAT1	BnaA03g10970D	0.00713615	-0.589726	down	peroxin 5 (PEX5)
ZY821	DAT1	BnaC05g07350D	6.55338e-06	0.926642	up	histidine acid phosphatase family protein
ZY821	DAT1	BnaC05g45280D	7.73911e-05	1.06616	up	O-acetyltransferase family protein
ZY821	DAT1	BnaCnng52000D	0.000653687	1.36486	up	Protein of unknown function (DUF1264)
ZY821	DAT1	BnaC03g37070D	0.000182751	1.77922	up	Plant thionin
ZY821	DAT1	652	4.70878e-05	-0.861028	down	Unknown
ZY821	DAT1	BnaA04g12950D	0.000681909	0.639115	up	uncoupling protein 5 (UCP5)
ZY821	DAT1	BnaC09g30740D	0.000226496	1.41215	up	Protein of unknown function (DUF761)
ZY821	DAT1	BnaCnng24540D	0.00812777	-0.875984	down	unknown protein
ZY821	DAT1	BnaC06g43100D	5.75059e-05	1.28457	up	Pectin lyase-like superfamily protein
ZY821	DAT1	BnaC02g16270D	5.54498e-05	-1.56784	down	gamma-tocopherol methyltransferase (G-TMT)
ZY821	DAT1	BnaC08g14370D	9.19953e-06	-2.82154	down	xyloglucan:xyloglucosyl transferase 33 (XTH33)
ZY821	DAT1	BnaC01g09580D	0.00181067	-0.844164	down	RING/U-box superfamily protein
ZY821	DAT1	BnaA03g53730D	0.00415333	2.25102	up	PATATIN-like protein 4 (PLP4)
ZY821	DAT1	BnaA03g50760D	0.00969153	1.25071	up	unknown protein
ZY821	DAT1	BnaC06g43740D	2.39485e-05	-1.72698	down	PIN-FORMED 3 (PIN3)
ZY821	DAT1	BnaC09g30230D	2.33649e-08	2.32797	up	early nodulin-like protein 1 (ENODL1)
ZY821	DAT1	BnaC01g16680D	0.00657125	-0.586195	down	26S proteasome, regulatory subunit Rpn7
ZY821	DAT1	17831	0.0099927	0.858493	up	Unknown
ZY821	DAT1	BnaC04g45750D	3.27199e-07	1.51198	up	Unknown
ZY821	DAT1	BnaC06g33810D	1.85344e-10	2.65971	up	P-loop containing nucleoside triphosphate hydrolases superfamily protein
ZY821	DAT1	BnaC05g40900D	4.97014e-09	-4.72275	down	FLOR1 (FLR1)
ZY821	DAT1	BnaA05g36400D	1.3114e-05	-0.911117	down	nucleolin like 2 (NUC-L2)
ZY821	DAT1	BnaA10g08770D	0.000849905	1.02399	up	IAA-leucine resistant (ILR)-like gene 6 (ILL6)
ZY821	DAT1	BnaA03g23660D	0.00339575	0.890788	up	glycine-rich protein
ZY821	DAT1	BnaC08g34920D	0.00921489	1.14453	up	SHORT VEGETATIVE PHASE (SVP)
ZY821	DAT1	BnaA06g06650D	3.13214e-05	-0.999781	down	15-cis-zeta-carotene isomerase (Z-ISO)
ZY821	DAT1	BnaA09g33910D	0.000710631	-1.09441	down	ARF-GAP domain 6 (AGD6)
ZY821	DAT1	BnaA02g14540D	0.000120763	1.52771	up	unknown protein
ZY821	DAT1	BnaA09g01280D	0.00338297	-1.53378	down	AOP1
ZY821	DAT1	BnaA03g06330D	1.6891e-05	-1.80346	down	Zinc-binding dehydrogenase family protein
ZY821	DAT1	BnaC07g45010D	0.00890141	-0.95448	down	Transducin/WD40 repeat-like superfamily protein
ZY821	DAT1	BnaA03g27740D	2.6842e-07	2.97392	up	TWO OR MORE ABRES-CONTAINING GENE 2 (TMAC2)
ZY821	DAT1	BnaC05g02970D	0.00255466	0.600143	up	Protein of unknown function (DUF1664)
ZY821	DAT1	BnaA07g21100D	0.000375542	0.925301	up	FUNCTIONS IN: molecular_function unknown
ZY821	DAT1	BnaC02g43980D	0.00328884	-0.659211	down	succinate dehydrogenase 1-1 (SDH1-1)
ZY821	DAT1	BnaCnng29690D	0.00159284	-0.776655	down	general control non-repressible 5 (GCN5)
ZY821	DAT1	BnaC08g22320D	0.000143216	1.95504	up	unknown protein
ZY821	DAT1	BnaA09g55340D	0.00416567	-1.34058	down	galacturonosyltransferase 15 (GAUT15)
ZY821	DAT1	BnaA09g10890D	0.00987517	-0.863529	down	tetraspanin10 (TET10)
ZY821	DAT1	BnaC05g08810D	0.00323079	0.854538	up	unknown protein
ZY821	DAT1	BnaC01g01060D	0.0089481	1.2681	up	cinnamyl alcohol dehydrogenase 6 (CAD6)
ZY821	DAT1	BnaA01g27770D	1.96299e-08	-1.05847	down	phytochrome-associated protein 1 (PAP1)
ZY821	DAT1	BnaC01g15300D	0.00707111	-0.749737	down	ARM repeat superfamily protein
ZY821	DAT1	BnaC06g33300D	5.43464e-06	-1.41084	down	Kunitz family trypsin and protease inhibitor protein
ZY821	DAT1	BnaA03g27420D	1.15748e-05	-2.31783	down	phosphoenolpyruvate (pep)/phosphate translocator 2 (PPT2)
ZY821	DAT1	BnaUnng02510D	2.16437e-05	-1.45602	down	aldehyde oxidase 1 (AAO1)
ZY821	DAT1	BnaC09g48390D	0.000413847	-1.02014	down	BCL-2-associated athanogene 3 (BAG3)
ZY821	DAT1	BnaC05g10390D	9.97445e-09	1.87808	up	2-oxoglutarate (2OG) and Fe(II)-dependent oxygenase superfamily protein
ZY821	DAT1	BnaC03g04340D	0.00343191	-1.09643	down	kinesin like protein for actin based chloroplast movement 1 (KAC1)
ZY821	DAT1	BnaC01g35550D	0.00027864	1.07795	up	sulfate transporter 3
ZY821	DAT1	BnaA03g18350D	5.4744e-06	-1.9935	down	Nodulin MtN3 family protein
ZY821	DAT1	BnaA05g12530D	1.96009e-10	3.1116	up	HSP20-like chaperones superfamily protein
ZY821	DAT1	BnaA07g36450D	1.86806e-06	2.8286	up	Heavy metal transport/detoxification superfamily protein
ZY821	DAT1	BnaA07g18170D	0.000460179	-0.958892	down	glucan synthase-like 11 (GSL11)
ZY821	DAT1	BnaA05g25700D	0.00551265	-1.01515	down	PRA8
ZY821	DAT1	BnaC08g15840D	0.000172285	1.02396	up	unknown protein
ZY821	DAT1	27664	3.25853e-05	3.55411	up	Unknown
ZY821	DAT1	27665	0.000165074	3.53466	up	Unknown
ZY821	DAT1	29884	3.46215e-06	-2.59871	down	Unknown
ZY821	DAT1	BnaA06g14180D	1.87771e-05	1.66055	up	ER lumen protein retaining receptor family protein
ZY821	DAT1	BnaA03g13550D	0.00999637	0.612935	up	Heavy metal transport/detoxification superfamily protein
ZY821	DAT1	BnaCnng71720D	0.000807863	1.04525	up	unknown protein
ZY821	DAT1	BnaA10g01410D	5.32597e-07	2.53662	up	Late embryogenesis abundant 3 (LEA3) family protein
ZY821	DAT1	BnaA09g30810D	1.90125e-07	1.16171	up	Integrase-type DNA-binding superfamily protein
ZY821	DAT1	BnaA06g22230D	1.34187e-06	2.60966	up	Integral membrane HPP family protein
ZY821	DAT1	BnaA01g13610D	0.00476419	-1.32556	down	Protein of unknown function, DUF538
ZY821	DAT1	BnaA02g15900D	0.000161914	0.847229	up	Kunitz family trypsin and protease inhibitor protein
ZY821	DAT1	BnaC02g35140D	0.00633803	1.10716	up	P-loop containing nucleoside triphosphate hydrolases superfamily protein
ZY821	DAT1	BnaA03g27780D	0.00597117	0.895376	up	SPIRAL1-like3 (SP1L3)
ZY821	DAT1	BnaCnng34530D	0.000789007	1.20776	up	inositol transporter 2 (INT2)
ZY821	DAT1	BnaC03g33610D	0.00696788	-0.877942	down	glyceraldehyde-3-phosphate dehydrogenase C subunit 1 (GAPC1)
ZY821	DAT1	BnaA02g19970D	0.000270298	1.88011	up	Lactoylglutathione lyase / glyoxalase I family protein
ZY821	DAT1	BnaA02g23460D	0.00644162	-0.755431	down	ATSPS4F
ZY821	DAT1	BnaA05g07240D	1.12352e-06	-1.2163	down	RNA-binding (RRM/RBD/RNP motifs) family protein
ZY821	DAT1	BnaC04g17290D	0.000411267	0.902441	up	embryo defective 1187 (emb1187)
ZY821	DAT1	BnaA06g14260D	0.00311411	0.715007	up	SKP1-like 4 (SK4)
ZY821	DAT1	BnaC01g38060D	0.000756063	1.58457	up	myb-like HTH transcriptional regulator family protein
ZY821	DAT1	BnaC05g11890D	0.00695168	-1.28261	down	pleiotropic drug resistance 12 (PDR12)
ZY821	DAT1	BnaA02g13840D	1.39156e-05	1.52199	up	unknown protein
ZY821	DAT1	110	0.00149992	1.43683	up	Unknown
ZY821	DAT1	BnaC03g32780D	0.0030403	1.88088	up	TWO OR MORE ABRES-CONTAINING GENE 2 (TMAC2)
ZY821	DAT1	BnaC02g15080D	0.00176983	-1.47679	down	MATE efflux family protein
ZY821	DAT1	21397	0.00290379	0.979092	up	Unknown
ZY821	DAT1	BnaC06g13870D	0.00110834	1.23056	up	ABL interactor-like protein 4 (ABIL4)
ZY821	DAT1	BnaA01g09210D	3.41443e-05	1.30664	up	Protein of unknown function (DUF679)
ZY821	DAT1	BnaA04g02160D	0.00269647	1.07086	up	Disease resistance-responsive (dirigent-like protein) family protein
ZY821	DAT1	BnaC06g30350D	8.60305e-05	1.41554	up	Unknown
ZY821	DAT1	BnaC07g49210D	0.00176052	0.770405	up	gametophytic factor 2 (GFA2)
ZY821	DAT1	BnaA07g28990D	0.000287154	-1.45994	down	PIN-FORMED 3 (PIN3)
ZY821	DAT1	BnaA07g31770D	0.000364877	0.976451	up	Homeodomain-like superfamily protein
ZY821	DAT1	BnaC09g47350D	0.000136622	2.12689	up	Protein of unknown function (DUF668)
ZY821	DAT1	22864	0.00306215	1.59889	up	Unknown
ZY821	DAT1	BnaA02g08820D	4.24171e-08	1.70591	up	HEAT SHOCK PROTEIN 81.4 (Hsp81.4)
ZY821	DAT1	BnaC04g44270D	2.00992e-06	1.57081	up	unknown protein
ZY821	DAT1	BnaC07g49330D	0.000249611	1.61333	up	hydroxyproline-rich glycoprotein family protein
ZY821	DAT1	2055	0.000407341	-2.01582	down	Unknown
ZY821	DAT1	BnaC06g09760D	2.75697e-05	-2.754	down	Protein kinase superfamily protein
ZY821	DAT1	22476	1.17985e-06	-1.90918	down	Unknown
ZY821	DAT1	BnaA03g20140D	0.000189561	-0.954832	down	unknown protein
ZY821	DAT1	BnaC03g72390D	0.000307267	-1.28352	down	unknown protein
ZY821	DAT1	BnaA03g02760D	0.00542313	0.634934	up	NAD(P)-binding Rossmann-fold superfamily protein
ZY821	DAT1	BnaCnng76580D	0.000138806	2.29148	up	gibberellin 20 oxidase 2 (GA20OX2)
ZY821	DAT1	BnaC01g40260D	0.00099032	1.23301	up	NAC domain containing protein 46 (NAC046)
ZY821	DAT1	BnaC05g16860D	5.07934e-06	1.44933	up	Calcium-binding EF-hand family protein
ZY821	DAT1	BnaA09g42250D	0.000341224	-0.684972	down	methyltransferase 1 (MET1)
ZY821	DAT1	BnaA02g35610D	0.00302051	0.909959	up	Cupredoxin superfamily protein
ZY821	DAT1	BnaCnng68200D	0.00193379	-0.966014	down	phototropin 1 (PHOT1)
ZY821	DAT1	BnaA03g07800D	8.8737e-07	1.08407	up	unknown protein
ZY821	DAT1	BnaAnng09150D	1.105e-07	3.73898	up	SHI-related sequence 5 (SRS5)
ZY821	DAT1	BnaA09g08010D	0.00890024	-0.69809	down	Chalcone-flavanone isomerase family protein
ZY821	DAT1	BnaC04g34320D	0.00844679	1.17677	up	brassinosteroid-6-oxidase 1 (BR6OX1)
ZY821	DAT1	BnaA08g19990D	0.00408597	0.940523	up	unknown protein
ZY821	DAT1	BnaCnng75390D	0.000544188	1.03845	up	Late Embryogenesis Abundant 4-5 (LEA4-5)
ZY821	DAT1	BnaA02g12350D	0.00328901	2.65685	up	unknown protein
ZY821	DAT1	BnaCnng42960D	3.06097e-09	2.09864	up	cytochrome p450 72c1 (CYP72C1)
ZY821	DAT1	BnaC06g29070D	0.00565767	1.05183	up	Unknown
ZY821	DAT1	BnaC03g71690D	1.27018e-05	-2.10713	down	unknown protein
ZY821	DAT1	BnaC08g11980D	0.00225543	1.09523	up	Uncharacterised conserved protein (UCP012943)
ZY821	DAT1	BnaC07g22130D	1.03676e-18	4.3878	up	Eukaryotic aspartyl protease family protein
ZY821	DAT1	BnaC09g48500D	0.000447587	-0.770392	down	MEI2-like 4 (ML4)
ZY821	DAT1	BnaCnng05240D	0.00694697	-0.730629	down	Unknown
ZY821	DAT1	BnaC02g46730D	2.05616e-05	0.977055	up	stress-inducible protein, putative
ZY821	DAT1	BnaA06g09680D	0.00539654	1.1382	up	Plant invertase/pectin methylesterase inhibitor superfamily protein
ZY821	DAT1	BnaC01g43060D	0.00318933	-1.31507	down	C2H2-like zinc finger protein
ZY821	DAT1	BnaAnng34820D	0.000753877	1.16555	up	Peroxidase superfamily protein
ZY821	DAT1	BnaC08g39830D	7.23356e-05	1.01719	up	RING/U-box superfamily protein
ZY821	DAT1	BnaA08g05730D	9.24235e-05	-1.70265	down	Uncharacterised protein family (UPF0497)
ZY821	DAT1	BnaA06g18630D	7.41115e-05	1.35301	up	xyloglucan endo-transglycosylase-related 8 (XTR8)
ZY821	DAT1	BnaC04g15010D	0.00497496	0.613476	up	zinc finger (C2H2 type) family protein
ZY821	DAT1	BnaCnng01510D	0.00511512	-0.635442	down	NAC domain containing protein 69 (NAC069)
ZY821	DAT1	BnaA02g04300D	0.00513164	-0.775469	down	aspartate aminotransferase 2 (ASP2)
ZY821	DAT1	BnaA07g27660D	0.000595546	1.25429	up	ACT domain repeat 4 (ACR4)
ZY821	DAT1	16498	0.00123929	-0.69957	down	Unknown
ZY821	DAT1	BnaA04g18200D	0.00139643	0.649207	up	Protein of unknown function (DUF1685)
ZY821	DAT1	BnaA10g18710D	0.00592711	-0.745469	down	galacturonosyltransferase 14 (GAUT14)
ZY821	DAT1	BnaC03g14900D	0.00369116	-1.48108	down	O-acyltransferase (WSD1-like) family protein
ZY821	DAT1	BnaC09g29810D	1.65923e-07	1.50657	up	unknown protein
ZY821	DAT1	BnaA09g11180D	0.00248494	0.823868	up	BEST Arabidopsis thaliana protein match is: hydroxyproline-rich glycoprotein family protein (TAIR:AT5G52430.1)
ZY821	DAT1	BnaA10g17890D	0.000113654	1.62688	up	myb domain protein 43 (MYB43)
ZY821	DAT1	BnaC06g19630D	7.26325e-05	0.840149	up	unknown protein
ZY821	DAT1	BnaA06g11240D	0.00413582	-0.884783	down	high chlorophyll fluorescence phenotype 173 (HCF173)
ZY821	DAT1	BnaC03g42000D	0.000325609	0.987859	up	4-coumarate:CoA ligase 5 (4CL5)
ZY821	DAT1	BnaC08g24280D	0.00113892	1.53703	up	glutamate-ammonia ligases
ZY821	DAT1	25669	0.000480108	1.63576	up	Unknown
ZY821	DAT1	BnaC05g04350D	3.95533e-06	-1.10122	down	acyl-CoA oxidase 3 (ACX3)
ZY821	DAT1	25663	5.02552e-05	1.45898	up	Unknown
ZY821	DAT1	BnaC02g31690D	0.000124546	-1.23408	down	Protein of unknown function (DUF594)
ZY821	DAT1	BnaA10g09180D	0.00789655	0.688449	up	Major facilitator superfamily protein
ZY821	DAT1	BnaA07g33970D	0.00376465	-0.929812	down	F-box family protein
ZY821	DAT1	BnaA07g32890D	0.000450033	-0.996129	down	Squamosa promoter-binding protein-like (SBP domain) transcription factor family protein
ZY821	DAT1	BnaA09g09350D	0.000863137	-1.85174	down	Chaperone DnaJ-domain superfamily protein
ZY821	DAT1	BnaA10g12840D	0.00205351	-0.703005	down	histone H2A 6 (HTA6)
ZY821	DAT1	BnaC01g20480D	0.00158014	0.822349	up	vacuolar iron transporter (VIT) family protein
ZY821	DAT1	BnaC02g14570D	0.000816958	0.758078	up	spermidine synthase 3 (SPDS3)
ZY821	DAT1	BnaC03g19430D	0.00318863	-1.22008	down	unknown protein
ZY821	DAT1	BnaA07g16680D	0.00247097	0.903116	up	Yippee family putative zinc-binding protein
ZY821	DAT1	BnaC07g15660D	1.08564e-07	-1.82775	down	jasmonic acid carboxyl methyltransferase (JMT)
ZY821	DAT1	BnaA04g09660D	3.62486e-05	1.63151	up	Ribosomal protein S4
ZY821	DAT1	BnaC08g44980D	0.0013623	1.56525	up	Glutaredoxin family protein
ZY821	DAT1	BnaA06g39220D	0.00931831	-1.03572	down	MATE efflux family protein
ZY821	DAT1	BnaA08g26180D	0.000953105	0.834466	up	Adenine nucleotide alpha hydrolases-like superfamily protein
ZY821	DAT1	BnaC06g42900D	4.87173e-06	-1.76483	down	Fatty acid/sphingolipid desaturase
ZY821	DAT1	BnaCnng00360D	2.04458e-06	-1.58453	down	Sodium Bile acid symporter family
ZY821	DAT1	BnaC08g01890D	1.11335e-06	-1.30646	down	NAD(P)-linked oxidoreductase superfamily protein
ZY821	DAT1	BnaC03g47550D	0.00771795	-0.882509	down	phosphate transporter 3
ZY821	DAT1	BnaC07g07150D	3.63795e-05	1.88482	up	multiprotein bridging factor 1C (MBF1C)
ZY821	DAT1	BnaAnng25820D	3.40834e-09	-1.45419	down	ethylene response sensor 2 (ERS2)
ZY821	DAT1	BnaC04g38980D	0.0067654	-0.780528	down	Aluminium activated malate transporter family protein
ZY821	DAT1	BnaA07g33300D	0.00869738	-1.21213	down	PIN-FORMED 6 (PIN6)
ZY821	DAT1	BnaC05g36760D	0.000122591	0.990581	up	JASMONATE RESPONSIVE 1 (JR1)
ZY821	DAT1	BnaA09g28510D	0.0037549	-1.08005	down	3-ketoacyl-CoA synthase 6 (KCS6)
ZY821	DAT1	BnaC03g08260D	1.41419e-05	-2.24132	down	PHYTOENE SYNTHASE (PSY)
ZY821	DAT1	BnaA08g29360D	0.00820863	-1.11561	down	20S proteasome beta subunit D1 (PBD1)
ZY821	DAT1	BnaC03g72320D	0.00259968	-1.02554	down	EARLY FLOWERING 4 (ELF4)
ZY821	DAT1	BnaC05g15260D	0.00452057	0.699141	up	chlorophyllase 1 (CLH1)
ZY821	DAT1	BnaA07g24570D	0.00756843	-0.78806	down	alpha-xylosidase 1 (XYL1)
ZY821	DAT1	BnaA10g07740D	0.00628396	2.0481	up	gibberellin 20 oxidase 2 (GA20OX2)
ZY821	DAT1	BnaC03g52530D	0.00260868	-1.00043	down	IQ-domain 21 (iqd21)
ZY821	DAT1	BnaC05g31880D	1.21736e-07	-4.41903	down	delta vacuolar processing enzyme (DELTA-VPE)
ZY821	DAT1	BnaC03g22090D	0.00396847	1.46632	up	alpha/beta-Hydrolases superfamily protein
ZY821	DAT1	BnaCnng30700D	4.09309e-05	1.77287	up	16:0delta9 desaturase 2 (DS2)
ZY821	DAT1	BnaA01g20660D	0.00794957	1.30047	up	peroxidase CB (PRXCB)
ZY821	DAT1	BnaC05g45950D	4.2692e-08	-2.40959	down	Unknown
ZY821	DAT1	BnaC09g14830D	1.30046e-06	-1.76575	down	unknown protein
ZY821	DAT1	BnaA05g30270D	0.00451382	-1.15916	down	basic helix-loop-helix (bHLH) DNA-binding superfamily protein
ZY821	DAT1	BnaA09g05170D	0.000615829	-1.40686	down	Transducin/WD40 repeat-like superfamily protein
ZY821	DAT1	BnaC02g04280D	0.00351055	0.67552	up	CRT (chloroquine-resistance transporter)-like transporter 3 (CLT3)
ZY821	DAT1	BnaAnng32860D	0.00324278	-2.1887	down	MLP-like protein 328 (MLP328)
ZY821	DAT1	BnaC03g02770D	0.000465109	0.950739	up	polygalacturonase inhibiting protein 1 (PGIP1)
ZY821	DAT1	BnaC03g16140D	0.00713047	-0.680979	down	EARLY RESPONSIVE TO DEHYDRATION 1 (ERD1)
ZY821	DAT1	BnaA05g27090D	4.3332e-05	1.23152	up	SC35-like splicing factor 30A (SCL30A)
ZY821	DAT1	BnaA08g11230D	7.36439e-06	-1.43493	down	extra-large GTP-binding protein 2 (XLG2)
ZY821	DAT1	BnaC08g08880D	0.00855242	1.14147	up	unknown protein
ZY821	DAT1	BnaC04g50140D	0.00578734	1.48824	up	Bifunctional inhibitor/lipid-transfer protein/seed storage 2S albumin superfamily protein
ZY821	DAT1	BnaC08g37130D	0.00482725	-1.36697	down	unknown protein
ZY821	DAT1	BnaC05g30240D	0.00727718	-0.746174	down	putative mitochondrial RNA helicase 1 (PMH1)
ZY821	DAT1	BnaA09g38940D	0.000310775	-0.701261	down	PBF1
ZY821	DAT1	BnaC02g35940D	0.000646495	1.45348	up	cytochrome P450, family 71, subfamily B, polypeptide 19 (CYP71B19)
ZY821	DAT1	BnaC02g40580D	1.06824e-19	5.06284	up	Cytochrome bd ubiquinol oxidase, 14kDa subunit
ZY821	DAT1	29836	0.00143451	0.630336	up	Unknown
ZY821	DAT1	BnaC06g43790D	0.000448634	-0.8454	down	PATELLIN 1 (PATL1)
ZY821	DAT1	BnaCnng44890D	0.00809266	-0.765888	down	myosin heavy chain-related
ZY821	DAT1	BnaC01g40810D	0.00321109	-0.917554	down	phytochrome E (PHYE)
ZY821	DAT1	BnaC09g00390D	3.5471e-05	-1.58954	down	RNI-like superfamily protein
ZY821	DAT1	19034	0.000410681	2.70169	up	Unknown
ZY821	DAT1	BnaA09g00900D	0.00377543	-0.773861	down	NADH-ubiquinone oxidoreductase 24 kDa subunit, putative
ZY821	DAT1	BnaC02g00440D	0.00133777	1.42912	up	slufate transporter 2
ZY821	DAT1	BnaCnng73580D	1.25239e-05	-1.51787	down	inflorescence meristem receptor-like kinase 2 (IMK2)
ZY821	DAT1	BnaC08g47290D	0.00618125	-0.626213	down	Oxoglutarate/iron-dependent oxygenase
ZY821	DAT1	BnaC04g46780D	0.000799852	-3.25286	down	HXXXD-type acyl-transferase family protein
ZY821	DAT1	BnaC07g51030D	2.98323e-07	3.66366	up	Unknown
ZY821	DAT1	BnaC07g14190D	0.00789382	1.00281	up	Histone H3 K4-specific methyltransferase SET7/9 family protein
ZY821	DAT1	BnaC01g33500D	0.00141692	1.08607	up	plant U-box 25 (PUB25)
ZY821	DAT1	BnaC09g27860D	0.000700215	1.16269	up	ATTPPA
ZY821	DAT1	BnaA03g11090D	0.00563833	-0.773869	down	RNA-binding KH domain-containing protein
ZY821	DAT1	BnaAnng09960D	0.00540031	-0.647273	down	tubulin beta chain 4 (TUB4)
ZY821	DAT1	BnaC05g36380D	9.33444e-06	-1.26355	down	Unknown
ZY821	DAT1	BnaAnng25600D	7.13265e-11	1.84612	up	cytochrome p450 72c1 (CYP72C1)
ZY821	DAT1	BnaC06g21690D	5.05574e-07	1.9617	up	calmodulin-like 38 (CML38)
ZY821	DAT1	BnaA09g43510D	7.16853e-05	-1.19255	down	Arabidopsis phospholipase-like protein (PEARLI 4) family
ZY821	DAT1	1602	1.06108e-06	-1.88864	down	Unknown
ZY821	DAT1	BnaA08g19210D	0.00100092	-2.20898	down	caffeoyl-CoA 3-O-methyltransferase (CCOAMT)
ZY821	DAT1	BnaA01g19040D	0.00294838	1.24099	up	Bax inhibitor-1 family protein
ZY821	DAT1	BnaC06g36050D	7.29438e-06	1.12832	up	NmrA-like negative transcriptional regulator family protein
ZY821	DAT1	14711	0.00268545	-0.761368	down	Unknown
ZY821	DAT1	BnaC04g21710D	1.55013e-06	-1.17276	down	HAWAIIAN SKIRT (HWS)
ZY821	DAT1	BnaC04g05770D	0.00192463	1.3601	up	expansin A4 (EXPA4)
ZY821	DAT1	4561	0.00872437	-1.03939	down	Unknown
ZY821	DAT1	BnaC01g20320D	1.75179e-07	4.10058	up	heat shock protein 21 (HSP21)
ZY821	DAT1	258	0.00611958	1.27284	up	Unknown
ZY821	DAT1	BnaC02g38890D	0.00350379	-0.620081	down	HAD-superfamily hydrolase, subfamily IG, 5'-nucleotidase
ZY821	DAT1	BnaC02g33070D	0.000277129	1.53861	up	Protein kinase superfamily protein
ZY821	DAT1	BnaC05g44630D	0.00184173	-1.10054	down	basic helix-loop-helix (bHLH) DNA-binding superfamily protein
ZY821	DAT1	BnaA06g07470D	3.47e-07	-3.127	down	related to ABI3/VP1 1 (RAV1)
ZY821	DAT1	BnaC06g17720D	4.03928e-05	1.05268	up	TOXICOS EN LEVADURA 4 (ATL4)
ZY821	DAT1	BnaC03g43890D	0.00428954	-1.04304	down	Unknown
ZY821	DAT1	BnaA03g17800D	0.000793614	1.27329	up	Peroxidase superfamily protein
ZY821	DAT1	BnaC03g28860D	3.9308e-14	4.47291	up	ATHSP22.0
ZY821	DAT1	BnaC09g35440D	0.000580095	1.05047	up	AP2/B3-like transcriptional factor family protein
ZY821	DAT1	BnaA07g20780D	0.000165279	1.47843	up	unknown protein
ZY821	DAT1	BnaA06g40430D	2.1817e-05	-1.40314	down	beta HLH protein 71 (bHLH071)
ZY821	DAT1	BnaC01g21170D	0.0005945	1.18188	up	O-Glycosyl hydrolases family 17 protein
ZY821	DAT1	BnaC07g32580D	9.83864e-09	-1.44579	down	sulfate transporter 3
ZY821	DAT1	BnaA08g13140D	0.00568156	-1.27989	down	P450 reductase 2 (ATR2)
ZY821	DAT1	BnaAnng32160D	0.000610117	-0.871328	down	evolutionarily conserved C-terminal region 1 (ECT1)
ZY821	DAT1	BnaC06g20590D	8.29744e-07	1.18093	up	related to AP2 4 (RAP2.4)
ZY821	DAT1	BnaA08g17350D	0.00115088	-0.806129	down	Phototropic-responsive NPH3 family protein
ZY821	DAT1	BnaA07g36590D	0.00216988	0.819543	up	ATU2AF35A
ZY821	DAT1	BnaA09g00710D	0.000680567	0.767613	up	sucrose synthase 3 (SUS3)
ZY821	DAT1	BnaC08g22230D	0.00639307	0.858642	up	Protein of unknown function (DUF59)
ZY821	DAT1	BnaC03g37680D	1.83569e-18	3.53159	up	heat shock protein 70 (HSP70)
ZY821	DAT1	BnaA09g32580D	0.000549755	-0.74366	down	SWAP (Suppressor-of-White-APricot)/surp domain-containing protein / D111/G-patch domain-containing protein
ZY821	DAT1	BnaC04g51190D	0.00109833	-1.43024	down	Plant invertase/pectin methylesterase inhibitor superfamily
ZY821	DAT1	BnaC05g02060D	0.00624977	-0.95149	down	targeting protein for XKLP2 (TPX2)
ZY821	DAT1	BnaC03g23130D	9.57357e-05	0.836489	up	calmodulin 5 (CAM5)
ZY821	DAT1	BnaCnng08740D	0.00116046	0.690764	up	ferric reduction oxidase 2 (FRO2)
ZY821	DAT1	BnaA04g17570D	0.00741048	0.633597	up	cinnamate-4-hydroxylase (C4H)
ZY821	DAT1	BnaA06g28070D	0.00038545	-1.23654	down	Disease resistance protein (CC-NBS-LRR class) family
ZY821	DAT1	BnaA09g03620D	0.00370557	0.827652	up	Protein of unknown function, transmembrane-40
ZY821	DAT1	BnaC03g03750D	0.00404354	0.836972	up	amino acid permease 2 (AAP2)
ZY821	DAT1	BnaA10g13680D	0.00390425	-0.867281	down	HTB9
ZY821	DAT1	BnaC07g50320D	0.00222158	-1.24901	down	early nodulin-like protein 2 (ENODL2)
ZY821	DAT1	BnaC08g31960D	2.33658e-09	3.20446	up	Putative endonuclease or glycosyl hydrolase
ZY821	DAT1	BnaC05g49490D	0.000112953	-1.02548	down	Sec14p-like phosphatidylinositol transfer family protein
ZY821	DAT1	BnaC03g38270D	0.00327597	0.893566	up	CTC-interacting domain 4 (CID4)
ZY821	DAT1	BnaA10g06100D	5.01865e-09	-3.13702	down	unknown protein
ZY821	DAT1	BnaC07g04260D	0.00387821	1.25612	up	Protein of unknown function (DUF567)
ZY821	DAT1	BnaA06g04110D	0.000177525	2.14571	up	beta carbonic anhydrase 3 (BCA3)
ZY821	DAT1	BnaC09g42450D	1.02409e-05	1.09169	up	casein lytic proteinase B3 (CLPB3)
ZY821	DAT1	BnaA10g30410D	0.000865493	-0.715528	down	FUNCTIONS IN: molecular_function unknown
ZY821	DAT1	BnaA06g37880D	0.00945651	1.69398	up	NAD(P)-binding Rossmann-fold superfamily protein
ZY821	DAT1	BnaC02g08280D	0.000714682	0.866269	up	alpha/beta-Hydrolases superfamily protein
ZY821	DAT1	BnaCnng40680D	0.000241912	0.932643	up	elongation factor P (EF-P) family protein
ZY821	DAT1	BnaC02g48590D	0.00202708	1.02624	up	CHY-type/CTCHY-type/RING-type Zinc finger protein
ZY821	DAT1	BnaA04g17850D	0.00360018	-1.29331	down	unknown protein
ZY821	DAT1	BnaC06g31020D	3.61177e-05	-1.94067	down	glutathione S-transferase TAU 12 (GSTU12)
ZY821	DAT1	BnaA03g29950D	0.0028647	-0.927803	down	O-Glycosyl hydrolases family 17 protein
ZY821	DAT1	BnaC03g11850D	0.000730914	1.34553	up	2-oxoglutarate (2OG) and Fe(II)-dependent oxygenase superfamily protein
ZY821	DAT1	BnaA06g02820D	0.00263541	-0.835625	down	scarecrow-like 3 (SCL3)
ZY821	DAT1	BnaC09g10140D	0.00378906	-0.953988	down	myo-inositol oxygenase 2 (MIOX2)
ZY821	DAT1	BnaC01g11490D	0.00621633	1.1754	up	AtS40-3 (AtS40-3)
ZY821	DAT1	BnaA01g34490D	0.0011078	-0.856524	down	alpha/beta-Hydrolases superfamily protein
ZY821	DAT1	BnaC07g32230D	1.54491e-05	-2.56599	down	Arabidopsis protein of unknown function (DUF241)
ZY821	DAT1	BnaC07g00300D	0.00527223	1.06715	up	GBF's pro-rich region-interacting factor 1 (GPRI1)
ZY821	DAT1	BnaC04g51100D	0.00604353	-1.72557	down	Glutaredoxin family protein
ZY821	DAT1	BnaA07g16350D	5.94727e-06	-1.76869	down	WRINKLED 1 (WRI1)
ZY821	DAT1	BnaC09g02930D	8.83436e-06	1.51586	up	L-cysteine desulfhydrase 1 (DES1)
ZY821	DAT1	BnaA03g52910D	2.65658e-05	1.80266	up	CAN OF WORMS1 (COW1)
ZY821	DAT1	BnaA05g33410D	0.00103352	1.36364	up	Class I glutamine amidotransferase-like superfamily protein
ZY821	DAT1	BnaC04g34810D	4.97991e-05	3.09247	up	Peroxidase superfamily protein
ZY821	DAT1	BnaC04g49050D	1.42542e-05	1.2897	up	Scorpion toxin-like knottin superfamily protein
ZY821	DAT1	BnaA06g06760D	0.000189328	1.10238	up	FED A
ZY821	DAT1	BnaC03g59700D	0.000164779	-0.912701	down	ARABIDOPSIS THALIANA MULTIDRUG RESISTANCE-ASSOCIATED PROTEIN 1 (ATMRP1)
ZY821	DAT1	BnaC07g46610D	0.000622168	-0.811042	down	NAKED PINS IN YUC MUTANTS 5 (NPY5)
ZY821	DAT1	BnaA10g16890D	0.000414829	0.811937	up	unknown protein
ZY821	DAT1	BnaA09g45130D	0.00567573	-0.696316	down	interactor of constitutive active rops 1 (ICR1)
ZY821	DAT1	BnaA05g20540D	0.000410503	1.75034	up	unknown protein
ZY821	DAT1	BnaC03g02240D	0.000579266	-0.87396	down	anthranilate synthase alpha subunit 1 (ASA1)
ZY821	DAT1	BnaA06g15640D	4.15231e-07	2.58414	up	myb domain protein 84 (MYB84)
ZY821	DAT1	BnaA08g22330D	0.00121802	-2.75173	down	Major facilitator superfamily protein
ZY821	DAT1	BnaA02g13080D	7.86074e-06	1.24771	up	HCP-like superfamily protein with MYND-type zinc finger
ZY821	DAT1	BnaA10g01100D	0.000105227	1.93691	up	gibberellin 2-oxidase 6 (GA2OX6)
ZY821	DAT1	BnaC09g07550D	0.0035427	-1.12979	down	ABA DEFICIENT 1 (ABA1)
ZY821	DAT1	BnaA10g24340D	0.00399638	-0.803357	down	Eukaryotic translation initiation factor 2 subunit 1
ZY821	DAT1	BnaA03g33070D	0.0037021	0.631336	up	heat shock protein 60-3A (HSP60-3A)
ZY821	DAT1	BnaA03g33270D	0.000709443	0.868198	up	Chaperone DnaJ-domain superfamily protein
ZY821	DAT1	BnaC01g35860D	0.00169746	1.43219	up	Unknown
ZY821	DAT1	BnaC01g21120D	0.000348794	1.654	up	microtubule-associated proteins 70-5 (MAP70-5)
ZY821	DAT1	BnaC07g35300D	0.00345291	1.2824	up	RAB GTPase homolog A1E (RABA1e)
ZY821	DAT1	BnaA06g26150D	1.73728e-05	-1.17659	down	Leucine-rich repeat (LRR) family protein
ZY821	DAT1	BnaCnng69280D	0.000993969	-1.64788	down	GA INSENSITIVE DWARF1B (GID1B)
ZY821	DAT1	BnaC02g47080D	4.6813e-06	2.29267	up	Protein of unknown function, DUF599
ZY821	DAT1	BnaA09g45460D	8.85013e-05	-1.24691	down	MAC/Perforin domain-containing protein
ZY821	DAT1	BnaA06g09590D	0.00144221	1.64917	up	MAC/Perforin domain-containing protein
ZY821	DAT1	BnaA10g24080D	3.34365e-06	-1.47095	down	polygalacturonase inhibiting protein 1 (PGIP1)
ZY821	DAT1	BnaCnng44950D	2.65389e-05	-2.63833	down	HXXXD-type acyl-transferase family protein
ZY821	DAT1	BnaA04g13990D	0.00265705	0.786144	up	Tetratricopeptide repeat (TPR)-like superfamily protein
ZY821	DAT1	BnaC06g03620D	0.00697108	-0.670708	down	scarecrow-like 3 (SCL3)
ZY821	DAT1	BnaC05g33480D	0.00223845	0.799551	up	plant U-box 25 (PUB25)
ZY821	DAT1	BnaA03g27300D	3.42752e-07	-1.53996	down	Ankyrin repeat family protein
ZY821	DAT1	BnaA03g44610D	0.00687788	0.894812	up	FAD-binding Berberine family protein
ZY821	DAT1	BnaA09g12920D	0.00141603	-1.14899	down	GRAS family transcription factor
ZY821	DAT1	BnaAnng33130D	0.00333328	1.6951	up	S-adenosyl-L-methionine-dependent methyltransferases superfamily protein
ZY821	DAT1	BnaA04g29150D	4.69791e-06	3.01854	up	Fatty acid hydroxylase superfamily
ZY821	DAT1	BnaA03g46920D	0.00710879	1.00438	up	Pectin lyase-like superfamily protein
ZY821	DAT1	BnaC01g09510D	0.00103681	-0.648494	down	ABNORMAL INFLORESCENCE MERISTEM (AIM1)
ZY821	DAT1	BnaA07g31230D	8.32076e-09	1.74689	up	desulfo-glucosinolate sulfotransferase 18 (SOT18)
ZY821	DAT1	BnaC01g19650D	1.8919e-05	1.40459	up	Cystathionine beta-synthase (CBS) family protein
ZY821	DAT1	BnaA06g26320D	0.000282253	-0.664775	down	homolog of Medicago truncatula MTN3 (MTN3)
ZY821	DAT1	BnaA03g05800D	0.00142509	1.47935	up	3-oxo-5-alpha-steroid 4-dehydrogenase family protein
ZY821	DAT1	BnaA09g31780D	0.00490991	-0.89135	down	flavanone 3-hydroxylase (F3H)
ZY821	DAT1	BnaA05g04300D	0.00862424	-0.950787	down	cyclin p4
ZY821	DAT1	BnaC08g48520D	0.00998853	0.803229	up	unknown protein
ZY821	DAT1	BnaA01g11660D	7.49657e-06	1.03022	up	methionine sulfoxide reductase B 2 (MSRB2)
ZY821	DAT1	BnaC01g04690D	0.00761185	0.614942	up	Protein phosphatase 2C family protein
ZY821	DAT1	BnaA01g23310D	0.000116216	1.21778	up	Uncharacterised protein family SERF
ZY821	DAT1	BnaC09g08050D	0.00039164	1.27983	up	Tetratricopeptide repeat (TPR)-like superfamily protein
ZY821	DAT1	BnaA06g07080D	0.000445971	-0.772729	down	chromomethylase 1 (CMT1)
ZY821	DAT1	BnaA09g26480D	4.97525e-08	1.78631	up	SGS domain-containing protein
ZY821	DAT1	BnaCnng09690D	0.00481963	-0.86822	down	Protein kinase protein with adenine nucleotide alpha hydrolases-like domain
ZY821	DAT1	BnaCnng73810D	0.00110162	-1.81059	down	beta vacuolar processing enzyme (BETA-VPE)
ZY821	DAT1	BnaA07g27370D	1.18753e-06	1.51093	up	Unknown
ZY821	DAT1	BnaAnng12360D	0.0097217	0.850618	up	dentin sialophosphoprotein-related
ZY821	DAT1	BnaAnng40470D	0.000739102	-1.20012	down	Phototropic-responsive NPH3 family protein
ZY821	DAT1	BnaA10g04950D	2.35298e-05	1.89816	up	metallothionein 1C (MT1C)
ZY821	DAT1	BnaC05g07860D	8.21625e-05	1.18984	up	Zinc finger C-x8-C-x5-C-x3-H type family protein
ZY821	DAT1	BnaA09g07140D	0.00372146	1.04313	up	unknown protein
ZY821	DAT1	BnaA02g08910D	0.00267193	-1.19269	down	glycine-rich protein
ZY821	DAT1	BnaA05g36810D	0.00102712	-1.9856	down	Protein of unknown function (DUF1005)
ZY821	DAT1	BnaA10g17610D	0.0096362	0.637756	up	Target of Myb protein 1
ZY821	DAT1	BnaA09g13010D	0.00363932	-0.638778	down	ACC synthase 10 (ACS10)
ZY821	DAT1	BnaA02g05170D	2.43875e-08	-1.33301	down	aldehyde oxidase 1 (AAO1)
ZY821	DAT1	BnaC02g30630D	0.00385593	-1.62934	down	FUNCTIONS IN: phosphoinositide binding
ZY821	DAT1	BnaCnng60400D	0.00371854	-0.887102	down	U-box domain-containing protein kinase family protein
ZY821	DAT1	BnaA04g26470D	0.0039585	-1.23265	down	downstream target of AGL15 2 (DTA2)
ZY821	DAT1	BnaC07g33890D	0.00263307	0.830009	up	cellulose synthase-like A10 (CSLA10)
ZY821	DAT1	BnaA03g38990D	0.00931931	-1.05723	down	Leucine-rich repeat protein kinase family protein
ZY821	DAT1	BnaA04g07880D	0.00548262	1.3451	up	DNA-binding storekeeper protein-related transcriptional regulator
ZY821	DAT1	BnaC08g32100D	0.000534307	1.1119	up	Protein phosphatase 2C family protein
ZY821	DAT1	BnaA03g41460D	0.00328479	-0.969642	down	ETHYLENE OVERPRODUCER 1 (ETO1)
[truncated: 88,427 more rows]
