# Supplementary material for: Time-series transcriptomic analysis of flower tissue during heat stress in heat-resilient and heat-sensitive Brassica napus L
Source: Front Genet. 2026 Jan 12;16:1736538. doi: 10.3389/fgene.2025.1736538 (PMC12832114; doi:10.3389/fgene.2025.1736538)
Supplement: Supplementary file 4 [file Table4.xlsx]

## Sheet: Sheet1
#SampleID	ReadSum	BaseSum	GC(%)	N(%)	Q20(%)	Q30(%)
G15D0C1	25803094	7681182970	47.1	0.03	97.68	93.56
G15D0C2	22436958	6595848259	47.81	0.04	97.66	93.46
G15D0C3	22419251	6596486468	47.75	0.05	97.62	93.39
G15D0H1	24565496	7295655462	46.8	0.04	97.71	93.58
G15D0H2	27549082	8185346043	46.31	0.03	97.64	93.42
G15D0H3	27769378	8267387995	47.05	0.03	97.53	93.21
G15D1C1	21899324	6477355181	46.98	0.04	97.64	93.47
G15D1C2	25402444	7523592418	46.96	0.04	97.13	92.02
G15D1C3	21245737	6281848971	46.81	0.05	97.65	93.47
G15D1H1	20548661	6140477986	46.86	0.03	97.45	92.7
G15D1H2	24026410	7108238171	47.11	0.01	97.79	93.74
G15D1H3	25105846	7432754015	47.05	0.01	97.78	93.77
G15D3C1	24921356	7368869781	47.26	0.01	97.8	93.82
G15D3C2	23600297	6980367699	47.16	0.01	97.88	93.97
G15D3C3	22146728	6553525392	47.11	0.01	97.8	93.75
G15D3H1	22199706	6574584054	47.6	0	97.86	93.78
G15D3H2	22042637	6530566997	47.55	0	97.96	94.03
G15D3H3	27000406	7956478089	47.28	0.01	97.81	93.85
G15D6C1	24804804	7335195771	47.73	0.01	97.84	93.89
G15D6C2	22040441	6512223278	47.45	0.01	97.82	93.8
G15D6C3	22923454	6782355148	47.58	0.01	97.83	93.71
G15D6H1	22779873	6723615356	47.16	0.01	97.82	93.8
G15D6H2	20877186	6174533967	47.21	0	97.75	93.54
G15D6H3	25359192	7539138552	47.43	0.01	97.69	93.54
G16D0C1	21015553	6211698543	47.03	0.01	97.94	94.08
G16D0C2	25446195	7501314653	47.3	0.01	97.77	93.74
G16D0C3	24521183	7249841639	47.01	0.01	97.86	93.85
G16D0H1	23731257	6991957886	47	0.01	97.83	93.81
G16D0H2	25229947	7474051735	47.04	0.01	97.84	93.84
G16D0H3	24369907	7218877712	47	0.01	97.87	93.95
G16D1C1	21504359	6408839587	47.15	0.01	97.22	91.83
G16D1C2	22223055	6589452986	47.6	0.01	97.73	93.6
G16D1C3	21740264	6447676934	47.09	0.01	97.8	93.75
G16D1H1	30041494	8849260189	47.13	0.01	97.9	94.01
G16D1H2	23693398	7009490016	47.12	0.01	97.75	93.54
G16D1H3	25568572	7515696596	47.4	0.01	97.89	94
G16D3C1	23224059	6870767301	47.46	0.01	97.83	93.8
G16D3C2	20497594	6064500546	47.77	0.01	97.77	93.64
G16D3C3	23641531	6997589890	47.28	0.01	97.78	93.7
G16D3H1	26727561	7883912508	47.64	0.01	97.82	93.77
G16D3H2	20885327	6240808676	46.45	0.03	97.33	92.43
G16D3H3	25013044	7401899903	47.48	0.01	97.76	93.66
G16D6C1	20670114	6111201593	47.59	0.01	97.87	93.89
G16D6C2	27843931	8221055037	47.7	0.01	97.96	94.04
G16D6C3	23909428	7090530381	46.87	0.01	97.95	94.16
G16D6H1	24351069	7184334751	47.63	0.01	97.88	94
G16D6H2	24814216	7330049723	47.81	0.01	97.75	93.62
G16D6H3	24246984	7161920556	47.55	0.01	97.88	93.91
G1D0C1	21997900	6503953447	46.93	0.01	97.88	93.89
G1D0C2	23477198	6904575762	47.08	0.01	97.86	93.86
G1D0C3	23809135	7046520305	46.99	0.04	97.71	93.5
G1D0H1	20761462	6123489190	47.27	0.01	97.81	93.75
G1D0H2	20850034	6145779613	47.67	0.01	97.83	93.84
G1D0H3	22019245	6528676883	47.31	0.01	97.71	93.51
G1D1C1	20423687	6033601255	46.98	0.05	97.62	93.31
G1D1C2	22657419	6710343055	46.9	0.01	97.77	93.64
G1D1C3	23617669	7007051182	46.94	0.01	97.83	93.77
G1D1H1	20431417	6001860129	46.93	0.01	97.83	93.8
G1D1H2	23597555	6946757289	47.27	0.01	97.8	93.76
G1D1H3	22904932	6751289023	47.1	0.01	97.8	93.73
G1D3C1	21804617	6421644830	47.27	0.01	97.75	93.69
G1D3C2	20579708	6064735359	47.99	0.01	97.72	93.48
G1D3C3	26256240	7801777034	47.03	0.01	97.72	93.41
G1D3H1	24118496	7135064925	46.68	0.01	97.73	93.58
G1D3H2	21555404	6350850103	48.16	0.01	97.74	93.6
G1D3H3	24852373	7298820476	48.01	0.01	97.88	93.94
G1D6C1	21479989	6316323100	47.89	0.01	97.85	93.88
G1D6C2	24133981	7105852805	47.88	0.01	97.71	93.6
G1D6C3	20603635	6036026465	48.16	0.04	97.67	93.43
G1D6H1	27068502	7946808462	47.31	0.05	97.72	93.58
G1D6H2	24309826	7132551597	48	0.05	97.59	93.3
G1D6H3	25383440	7537853208	47.32	0.03	97.71	93.6
G2D0C1	24891898	7372189589	47	0.04	97.81	93.81
G2D0C2	22504455	6582318751	46.96	0.05	97.74	93.65
G2D0C3	22933159	6722838129	47.15	0.05	97.7	93.54
G2D0H1	22712727	6689297630	47.1	0.05	97.66	93.36
G2D0H2	21030330	6188000034	47.19	0.04	97.74	93.6
G2D0H3	23622265	6989195269	46.41	0.04	97.66	93.47
G2D1C1	21904160	6449819835	47.38	0.04	97.69	93.41
G2D1C2	25975940	7761650601	46.95	0.03	97.65	93.25
G2D1C3	24985423	7347232244	47.41	0.05	97.69	93.5
G2D1H1	20577196	6066388522	47.06	0.05	97.6	93.22
G2D1H2	20819250	6135452042	47.45	0.05	97.83	93.84
G2D1H3	21150319	6214648049	47.76	0.04	97.74	93.55
G2D3C1	21333408	6268792001	47.84	0.04	97.67	93.45
G2D3C2	21121886	6237285169	47.75	0.04	97.67	93.46
G2D3C3	20975207	6203878443	47.18	0.05	97.68	93.44
G2D3H1	22463759	6653045686	47.18	0.04	97.69	93.5
G2D3H2	23873959	7056334592	48.26	0.05	97.56	93.17
G2D3H3	23570461	6988832349	47.16	0.04	97.54	93.14
G2D6C1	24743782	7274945894	47.65	0.05	97.69	93.46
G2D6C2	22932696	6743899967	47.61	0.05	97.71	93.55
G2D6C3	24907955	7369984044	47.46	0.04	97.83	93.87
G2D6H1	22215113	6543920968	47.84	0.05	97.7	93.49
G2D6H2	25227669	7486001826	47.97	0.03	97.2	92.12
G2D6H3	22509771	6665456868	47.6	0.04	97.7	93.5
