# Supplementary material for: Time-series transcriptomic analysis of flower tissue during heat stress in heat-resilient and heat-sensitive Brassica napus L
Source: Front Genet. 2026 Jan 12;16:1736538. doi: 10.3389/fgene.2025.1736538 (PMC12832114; doi:10.3389/fgene.2025.1736538)
Supplement: Supplementary file 5 [file Table1.xlsx]

## Sheet: Sheet1
Supplementary Table S1. Primers for qRT-PCR for 13 genes selected randomly for validation, and Actin 7 (internal control).
Gene ID	Forward primer（5’-3’）	Reverse primer（5’-3’）
BnActin 7	GGAAGCTCCTGGAATCCATGAGA	TCTTTGCTCATACGGTCAGCAATTCC
BnaA01g23000D	TCCATGTCTGGCATGATCGG	CCCTCCTTTGTAACCTTCACTGT
BnaA02g28330D	GTTGCGTCTAGATTTGGAGCC	TAGCTGTTGTTCCCTGCCTG
BnaA02g36510D	ATGCAATCTTCCGACGTGGT	CTCCCTTTTTCATCACCGCC
BnaA05g09400D	GCGAAGGAGGGCTTGACTAC	CCTCTGCTTCTCCCAATGGT
BnaA09g52180D	ATCGTTTCTCTAACGCAACCGT	AACAGGAACACCCAAGAGCAG
BnaA10g20610D	GAAGAGCACAGCGAGAAGGG	TTGATCCCAGGCATGTCCAC
BnaC04g13110D	TGGGAGGAGGAATGGAGACG	GCCGAAGATCCCGATGAGAG
BnaC04g22890D	TCTTAGCCATCTTGGTTCTATTCC	GCTTCATTGACGTTGGCCTT
BnaC07g39860D	CGAGAGCAGTAACGCCATAGA	AAGCTCGACATCACTGCGG
BnaC09g16520D	GCAGCACCTTAGGATGGCATA	TACTACGCCCTTCCTCGTCT
BnaC09g45670D	CAAGAATGCGTCGGGAGTCT	CGCGTACAAAACCCCTTTCG
BnaCnng12730D	CATCTGGCCCTCGTTCTCAT	CCAGAAGGGAAAACGACCCC
BnaCnng52120D	TGAAGCTCACCGCATGGTAA	TTGAATGCTCGTTTGCGTGG
