# Supplementary material for: Time-series transcriptomic analysis of flower tissue during heat stress in heat-resilient and heat-sensitive Brassica napus L
Source: Front Genet. 2026 Jan 12;16:1736538. doi: 10.3389/fgene.2025.1736538 (PMC12832114; doi:10.3389/fgene.2025.1736538)
Supplement: Supplementary file 6 [file Table5.xlsx]

## Sheet: Sheet1
Supplementary Table S5. Functional annotation of genes in multiple databases, including COG (Clusters of Orthologous Genes), GO (Gene Ontology), KEGG (Kyoto Encyclopedia of Genes and Genomes), KOG (Eukaryotic Orthologous Groups of Proteins), Pfam (Protein family), SWISS-PROT (a curated protein sequence database), eggNOG database (evolutionary genealogy of genes: Non-supervised Orthologous Groups)…
#GeneID	COG_class	COG_class_annotation	GO_annotation	KEGG_annotation	KEGG_pathway_annotation	KOG_class	KOG_class_annotation	Pfam_annotation	Swiss-Prot_annotation	eggNOG_class	eggNOG_class_annotation	NR_annotation
gene-BnaA10g26910D	--	--	Molecular Function: molecular_function (GO:0003674);; Molecular Function: nucleic acid binding (GO:0003676);; Molecular Function: RNA binding (GO:0003723);; Molecular Function: catalytic activity (GO:0003824);; Molecular Function: nuclease activity (GO:0004518);; Molecular Function: endonuclease activity (GO:0004519);; Molecular Function: binding (GO:0005488);; Cellular Component: cellular_compon…	--	--	[R]	General function prediction only	PPR repeat family	Pentatricopeptide repeat-containing protein At5g02830, chloroplastic OS=Arabidopsis thaliana OX=3702 GN=At5g02830 PE=2 SV=3	S	Function unknown	pentatricopeptide repeat-containing protein At5g02830, chloroplastic [Brassica napus]
gene-BnaA07g22440D	[G]	Carbohydrate transport and metabolism	Biological Process: biosynthetic process (GO:0009058);; Molecular Function: strictosidine synthase activity (GO:0016844);;	K01757|3.4e-178|bna:106405344|K01757 strictosidine synthase [EC:4.3.3.2] | (RefSeq) protein STRICTOSIDINE SYNTHASE-LIKE 12	Indole alkaloid biosynthesis (ko00901)	[R]	General function prediction only	Strictosidine synthase	Protein STRICTOSIDINE SYNTHASE-LIKE 12 OS=Arabidopsis thaliana OX=3702 GN=SSL12 PE=2 SV=2	J	Translation, ribosomal structure and biogenesis	hypothetical protein BRARA_G02293 [Brassica rapa]
gene-BnaA03g37190D	--	--	Cellular Component: integral component of membrane (GO:0016021);;	--	--	--	--	--	--	S	Function unknown	uncharacterized protein LOC103860018 [Brassica rapa]
gene-BnaC08g39800D	[J]	Translation, ribosomal structure and biogenesis	Molecular Function: RNA binding (GO:0003723);; Molecular Function: ribonuclease T2 activity (GO:0033897);;	K01166|1.5e-121|bna:106414419|K01166 ribonuclease T2 [EC:4.6.1.19] | (RefSeq) ribonuclease 3-like	--	[R]	General function prediction only	Ribonuclease T2 family	Ribonuclease 3 OS=Arabidopsis thaliana OX=3702 GN=RNS3 PE=2 SV=1	A	RNA processing and modification	uncharacterized protein LOC103865276 isoform X1 [Brassica rapa]
gene-BnaCnng07580D	[R]	General function prediction only	Molecular Function: triglyceride lipase activity (GO:0004806);; Biological Process: lipid catabolic process (GO:0016042);;	K14674|0.0e+00|bna:106389096|K14674 TAG lipase / steryl ester hydrolase / phospholipase A2 / LPA acyltransferase [EC:3.1.1.3 3.1.1.13 3.1.1.4 2.3.1.51] | (RefSeq) triacylglycerol lipase SDP1L-like isoform X1	Steroid biosynthesis (ko00100);; Glycerolipid metabolism (ko00561);; Glycerophospholipid metabolism (ko00564);; Ether lipid metabolism (ko00565);; Arachidonic acid metabolism (ko00590);; Linoleic acid metabolism (ko00591);; alpha-Linolenic acid metabolism (ko00592)	[R]	General function prediction only	Domain of unknown function (DUF3336)	Triacylglycerol lipase SDP1L OS=Arabidopsis thaliana OX=3702 GN=SDP1L PE=1 SV=1	I	Lipid transport and metabolism	triacylglycerol lipase SDP1L-like isoform X1 [Brassica napus]
gene-BnaA08g30800D	[R]	General function prediction only	Biological Process: RNA methylation (GO:0001510);; Cellular Component: nucleus (GO:0005634);; Biological Process: rRNA processing (GO:0006364);; Molecular Function: methyltransferase activity (GO:0008168);;	K14857|1.9e-306|boe:106310206|K14857 AdoMet-dependent rRNA methyltransferase SPB1 [EC:2.1.1.-] | (RefSeq) putative rRNA methyltransferase	--	[AR]	RNA processing and modification;; General function prediction only	FtsJ-like methyltransferase	--	A	RNA processing and modification	BnaA08g30800D [Brassica napus]
gene-BnaC07g39570D	--	--	Molecular Function: protein binding (GO:0005515);;	K01322|1.8e-11|csat:104767606|K01322 prolyl oligopeptidase [EC:3.4.21.26] | (RefSeq) putative F-box/LRR-repeat protein At3g18150	--	--	--	FBD	F-box/FBD/LRR-repeat protein At4g26340 OS=Arabidopsis thaliana OX=3702 GN=At4g26340 PE=2 SV=1	--	--	hypothetical protein F2Q70_00033049 [Brassica cretica]
gene-BnaC07g13250D	--	--	Biological Process: defense response (GO:0006952);;	--	--	--	--	Pathogenesis-related protein Bet v 1 family	MLP-like protein 34 OS=Arabidopsis thaliana OX=3702 GN=MLP34 PE=2 SV=1	S	Function unknown	BnaC07g13250D [Brassica napus]
gene-BnaA04g21360D	[V]	Defense mechanisms	Molecular Function: ATP binding (GO:0005524);; Cellular Component: integral component of membrane (GO:0016021);; Molecular Function: ATPase activity (GO:0016887);;	K05681|6.9e-86|var:108331191|K05681 ATP-binding cassette, subfamily G (WHITE), member 2 | (RefSeq) ABC transporter G family member 5-like	ABC transporters (ko02010)	[Q]	Secondary metabolites biosynthesis, transport and catabolism	ABC-2 type transporter	ABC transporter G family member 2 OS=Arabidopsis thaliana OX=3702 GN=ABCG2 PE=2 SV=1	Q	Secondary metabolites biosynthesis, transport and catabolism	BnaA04g21360D [Brassica napus]
gene-BnaA09g01210D	--	--	Molecular Function: molecular_function (GO:0003674);; Molecular Function: catalytic activity (GO:0003824);; Molecular Function: ubiquitin-protein transferase activity (GO:0004842);; Cellular Component: cellular_component (GO:0005575);; Cellular Component: intracellular (GO:0005622);; Cellular Component: obsolete cell (GO:0005623);; Cellular Component: cytoplasm (GO:0005737);; Biological Process: …	--	--	--	--	--	--	O	Posttranslational modification, protein turnover, chaperones	BnaA09g01210D [Brassica napus]
gene-BnaC02g09590D	--	--	--	--	--	--	--	--	--	--	--	uncharacterized protein LOC111210760 [Brassica napus]
gene-BnaA09g44700D	--	--	Biological Process: response to acid chemical (GO:0001101);; Cellular Component: cellular_component (GO:0005575);; Cellular Component: intracellular (GO:0005622);; Cellular Component: obsolete cell (GO:0005623);; Cellular Component: nucleus (GO:0005634);; Biological Process: biological_process (GO:0008150);; Biological Process: response to endogenous stimulus (GO:0009719);; Biological Process: re…	K06910|3.9e-93|boe:106294014|K06910 phosphatidylethanolamine-binding protein | (RefSeq) protein MOTHER of FT and TF 1	--	[R]	General function prediction only	Phosphatidylethanolamine-binding protein	Protein MOTHER of FT and TFL1 OS=Arabidopsis thaliana OX=3702 GN=MFT PE=1 SV=1	S	Function unknown	protein MOTHER of FT and TFL1 [Brassica rapa]
gene-BnaC05g10920D	--	--	Cellular Component: host cell nucleus (GO:0042025);;	K21777|3.4e-295|bna:106400299|K21777 G2/mitotic-specific cyclin-B, other | (RefSeq) cyclin-SDS-like	--	[D]	Cell cycle control, cell division, chromosome partitioning	Cyclin, N-terminal domain	Cyclin-SDS OS=Arabidopsis thaliana OX=3702 GN=SDS PE=1 SV=2	D	Cell cycle control, cell division, chromosome partitioning	BnaC05g10920D [Brassica napus]
gene-BnaC03g78240D	--	--	Cellular Component: exocyst (GO:0000145);; Biological Process: exocytosis (GO:0006887);; Biological Process: protein transport (GO:0015031);;	K07195|3.8e-261|bna:106377327|K07195 exocyst complex component 7 | (RefSeq) exocyst complex component EXO70A1-like	--	[U]	Intracellular trafficking, secretion, and vesicular transport	Exo70 exocyst complex subunit	Exocyst complex component EXO70A1 OS=Arabidopsis thaliana OX=3702 GN=EXO70A1 PE=1 SV=1	U	Intracellular trafficking, secretion, and vesicular transport	BnaC03g78240D [Brassica napus]
gene-BnaC03g38500D	--	--	--	--	--	--	--	--	--	L	Replication, recombination and repair	unnamed protein product [Brassica oleracea]
gene-BnaC03g16540D	--	--	Molecular Function: protein serine/threonine phosphatase activity (GO:0004722);; Molecular Function: metal ion binding (GO:0046872);;	K17506|9.5e-111|bna:111205149|K17506 protein phosphatase 1L [EC:3.1.3.16] | (RefSeq) probable protein phosphatase 2C 25	--	[T]	Signal transduction mechanisms	Protein phosphatase 2C	Probable protein phosphatase 2C 25 OS=Arabidopsis thaliana OX=3702 GN=At2g30020 PE=1 SV=1	T	Signal transduction mechanisms	BnaC03g16540D [Brassica napus]
gene-BnaC06g25370D	--	--	Molecular Function: ADP binding (GO:0043531);;	K09338|1.3e-26|brp:103838097|K09338 homeobox-leucine zipper protein | (RefSeq) LOW QUALITY PROTEIN: homeobox-leucine zipper protein HAT7	--	--	--	NB-ARC domain	Disease resistance protein TAO1 OS=Arabidopsis thaliana OX=3702 GN=TAO1 PE=3 SV=1	--	--	unnamed protein product [Brassica oleracea]
gene-BnaA09g21990D	--	--	--	--	--	--	--	--	--	--	--	BnaCnng38650D [Brassica napus]
NewGene_3757	--	--	--	K14288|2.25e-27|oeu:111405033|K14288 exportin-T | (RefSeq) exportin-T-like	RNA transport (ko03013)	[R]	General function prediction only	--	Retrovirus-related Pol polyprotein from transposon TNT 1-94 OS=Nicotiana tabacum OX=4097 PE=2 SV=1	L	Replication, recombination and repair	uncharacterized protein LOC112082836 [Eutrema salsugineum]
gene-BnaA09g48460D	--	--	Cellular Component: integral component of membrane (GO:0016021);; Molecular Function: transmembrane transporter activity (GO:0022857);;	K17500|1.7e-40|nto:104085001|K17500 integrin-linked kinase-associated serine/threonine phosphatase 2C [EC:3.1.3.16] | (RefSeq) WAT1-related protein At3g18200 isoform X1	--	--	--	EamA-like transporter family	WAT1-related protein At1g09380 OS=Arabidopsis thaliana OX=3702 GN=At1g09380 PE=2 SV=1	S	Function unknown	WAT1-related protein At1g09380-like [Brassica rapa]
gene-BnaC04g08860D	--	--	Cellular Component: integral component of membrane (GO:0016021);;	--	--	--	--	Plant protein of unknown function	UPF0481 protein At3g47200 OS=Arabidopsis thaliana OX=3702 GN=At3g47200 PE=2 SV=1	S	Function unknown	UPF0481 protein At3g47200-like [Brassica napus]
gene-BnaC07g27090D	[M]	Cell wall/membrane/envelope biogenesis	Biological Process: sucrose metabolic process (GO:0005985);; Molecular Function: sucrose synthase activity (GO:0016157);;	K00695|0.0e+00|bna:106407384|K00695 sucrose synthase [EC:2.4.1.13] | (RefSeq) sucrose synthase 2	Starch and sucrose metabolism (ko00500)	[M]	Cell wall/membrane/envelope biogenesis	Sucrose synthase	Sucrose synthase 2 OS=Arabidopsis thaliana OX=3702 GN=SUS2 PE=2 SV=3	M	Cell wall/membrane/envelope biogenesis	sucrose synthase 2 [Brassica napus]
gene-BnaA02g10380D	--	--	Molecular Function: DNA binding (GO:0003677);;	K09422|2.6e-12|bna:106367531|K09422 transcription factor MYB, plant | (RefSeq) transcription factor TRY-like	--	--	--	--	--	--	--	BnaA02g10380D [Brassica napus]
gene-BnaC04g26220D	--	--	--	--	--	--	--	--	Protein LNK2 OS=Arabidopsis thaliana OX=3702 GN=LNK2 PE=1 SV=1	--	--	BnaC04g26220D [Brassica napus]
gene-BnaCnng75410D	--	--	--	--	--	--	--	--	--	--	--	BnaCnng69200D [Brassica napus]
gene-BnaCnng49740D	--	--	Cellular Component: exocyst (GO:0000145);; Biological Process: exocytosis (GO:0006887);; Biological Process: Golgi to plasma membrane transport (GO:0006893);; Biological Process: protein localization (GO:0008104);;	K19986|1.2e-62|brp:103843888|K19986 exocyst complex component 8 | (RefSeq) exocyst complex component EXO84B	--	[U]	Intracellular trafficking, secretion, and vesicular transport	Vps51/Vps67	Exocyst complex component EXO84B OS=Arabidopsis thaliana OX=3702 GN=EXO84B PE=1 SV=1	U	Intracellular trafficking, secretion, and vesicular transport	exocyst complex component EXO84B [Brassica rapa]
gene-BnaC07g50590D	--	--	Molecular Function: DNA binding (GO:0003677);; Molecular Function: DNA-binding transcription factor activity (GO:0003700);; Cellular Component: nucleus (GO:0005634);;	K09286|1.2e-149|bna:106409224|K09286 EREBP-like factor | (RefSeq) ethylene-responsive transcription factor ERF054	--	--	--	AP2 domain	Ethylene-responsive transcription factor ERF054 OS=Arabidopsis thaliana OX=3702 GN=ERF054 PE=2 SV=1	K	Transcription	ethylene-responsive transcription factor ERF054 [Brassica napus]
gene-BnaC03g48970D	--	--	Biological Process: response to stress (GO:0006950);; Biological Process: biological_process (GO:0008150);; Biological Process: response to temperature stimulus (GO:0009266);; Biological Process: response to cold (GO:0009409);; Biological Process: response to abiotic stimulus (GO:0009628);; Biological Process: regulation of metabolic process (GO:0019222);; Biological Process: regulation of biolog…	K06630|4.3e-133|bna:106418429|K06630 14-3-3 protein epsilon | (RefSeq) 14-3-3-like protein GF14 kappa isoform X1	--	[O]	Posttranslational modification, protein turnover, chaperones	14-3-3 protein	14-3-3-like protein GF14 kappa OS=Arabidopsis thaliana OX=3702 GN=GRF8 PE=1 SV=2	O	Posttranslational modification, protein turnover, chaperones	14-3-3-like protein GF14 kappa isoform X1 [Brassica rapa]
gene-BnaC04g40980D	--	--	Molecular Function: molecular_function (GO:0003674);; Molecular Function: catalytic activity (GO:0003824);; Molecular Function: ubiquitin-protein transferase activity (GO:0004842);; Biological Process: cellular protein modification process (GO:0006464);; Biological Process: proteolysis (GO:0006508);; Biological Process: ubiquitin-dependent protein catabolic process (GO:0006511);; Biological Proce…	K16281|1.2e-93|bna:106434864|K16281 RING-H2 zinc finger protein RHA1 | (RefSeq) E3 ubiquitin-protein ligase RHA1B	--	[O]	Posttranslational modification, protein turnover, chaperones	Ring finger domain	E3 ubiquitin-protein ligase RHA1B OS=Arabidopsis thaliana OX=3702 GN=RHA1B PE=2 SV=1	O	Posttranslational modification, protein turnover, chaperones	E3 ubiquitin-protein ligase RHA1B [Brassica napus]
gene-BnaC09g53410D	--	--	--	--	--	--	--	--	--	--	--	BnaC09g53410D [Brassica napus]
gene-BnaA10g04240D	--	--	Cellular Component: integral component of membrane (GO:0016021);;	--	--	--	--	Small subunit of serine palmitoyltransferase-like	--	S	Function unknown	uncharacterized protein LOC103844034 isoform X1 [Brassica rapa]
gene-BnaC03g34520D	[J]	Translation, ribosomal structure and biogenesis	Molecular Function: structural constituent of ribosome (GO:0003735);; Cellular Component: ribosome (GO:0005840);; Biological Process: translation (GO:0006412);;	K02935|1.7e-52|bna:106386449|K02935 large subunit ribosomal protein L7/L12 | (RefSeq) LOW QUALITY PROTEIN: uncharacterized protein LOC106386449	Ribosome (ko03010)	[J]	Translation, ribosomal structure and biogenesis	Ribosomal protein L7/L12 C-terminal domain	50S ribosomal protein L12, chloroplastic OS=Pyropia yezoensis OX=2788 GN=rpl12 PE=3 SV=1	J	Translation, ribosomal structure and biogenesis	BnaC03g34520D [Brassica napus]
gene-BnaCnng35330D	--	--	Cellular Component: cytosol (GO:0005829);; Biological Process: protein transport (GO:0015031);; Cellular Component: retromer, cargo-selective complex (GO:0030906);; Biological Process: retrograde transport, endosome to Golgi (GO:0042147);;	K18468|0.0e+00|bna:106367726|K18468 vacuolar protein sorting-associated protein 35 | (RefSeq) vacuolar protein sorting-associated protein 35C	Endocytosis (ko04144)	[U]	Intracellular trafficking, secretion, and vesicular transport	Vacuolar protein sorting-associated protein 35	Vacuolar protein sorting-associated protein 35C OS=Arabidopsis thaliana OX=3702 GN=VPS35C PE=2 SV=1	U	Intracellular trafficking, secretion, and vesicular transport	BnaCnng35330D [Brassica napus]
gene-BnaA08g09230D	[D]	Cell cycle control, cell division, chromosome partitioning	Molecular Function: ATP binding (GO:0005524);;	K03593|1.9e-170|bna:106383043|K03593 ATP-binding protein involved in chromosome partitioning | (RefSeq) iron-sulfur protein NUBPL-like isoform X1	--	[D]	Cell cycle control, cell division, chromosome partitioning	NUBPL iron-transfer P-loop NTPase	Fe-S cluster assembly factor HCF101, chloroplastic OS=Arabidopsis thaliana OX=3702 GN=HCF101 PE=1 SV=1	D	Cell cycle control, cell division, chromosome partitioning	iron-sulfur protein NUBPL-like isoform X1 [Brassica napus]
gene-BnaA06g32850D	--	--	Molecular Function: protein binding (GO:0005515);;	--	--	--	--	PB1 domain	--	S	Function unknown	uncharacterized protein BNAA06G32850D isoform X2 [Brassica napus]
gene-BnaC02g18760D	--	--	Biological Process: biological_process (GO:0008150);; Biological Process: regulation of cell shape (GO:0008360);; Biological Process: regulation of anatomical structure morphogenesis (GO:0022603);; Biological Process: regulation of cell morphogenesis (GO:0022604);; Biological Process: regulation of establishment or maintenance of cell polarity (GO:0032878);; Biological Process: regulation of biol…	--	--	--	--	--	Putative defensin-like protein 263 OS=Arabidopsis thaliana OX=3702 GN=At1g68907 PE=3 SV=1	S	Function unknown	putative defensin-like protein 263 [Brassica napus]
gene-BnaC02g06560D	[HI]	Coenzyme transport and metabolism;; Lipid transport and metabolism	Molecular Function: acetyl-CoA carboxylase activity (GO:0003989);; Biological Process: fatty acid biosynthetic process (GO:0006633);; Cellular Component: acetyl-CoA carboxylase complex (GO:0009317);; Cellular Component: chloroplast (GO:0009507);;	K02160|3.5e-123|boe:106322469|K02160 acetyl-CoA carboxylase biotin carboxyl carrier protein | (RefSeq) biotin carboxyl carrier protein of acetyl-CoA carboxylase 1, chloroplastic	Fatty acid biosynthesis (ko00061);; Pyruvate metabolism (ko00620);; Propanoate metabolism (ko00640);; Carbon metabolism (ko01200);; Fatty acid metabolism (ko01212)	--	--	Biotin-requiring enzyme	Biotin carboxyl carrier protein of acetyl-CoA carboxylase 1, chloroplastic OS=Arabidopsis thaliana OX=3702 GN=BCCP1 PE=1 SV=2	C	Energy production and conversion	BnaC02g06560D [Brassica napus]
NewGene_26600	--	--	--	--	--	--	--	--	--	S	Function unknown	chromatin modification-related protein eaf-1 [Brassica napus]
gene-BnaC09g08430D	[M]	Cell wall/membrane/envelope biogenesis	Biological Process: glycolipid biosynthetic process (GO:0009247);; Molecular Function: transferase activity, transferring hexosyl groups (GO:0016758);;	K03715|5.9e-230|bna:106392218|K03715 1,2-diacylglycerol 3-beta-galactosyltransferase [EC:2.4.1.46] | (RefSeq) monogalactosyldiacylglycerol synthase 3, chloroplastic isoform X1	Glycerolipid metabolism (ko00561)	--	--	Monogalactosyldiacylglycerol (MGDG) synthase	Monogalactosyldiacylglycerol synthase 3, chloroplastic OS=Arabidopsis thaliana OX=3702 GN=MGD3 PE=1 SV=2	M	Cell wall/membrane/envelope biogenesis	monogalactosyldiacylglycerol synthase 3, chloroplastic isoform X1 [Brassica napus]
gene-BnaA08g29280D	--	--	Cellular Component: integral component of membrane (GO:0016021);;	--	--	--	--	--	--	S	Function unknown	uncharacterized protein BNAA08G29280D [Brassica napus]
gene-BnaC03g08580D	[C]	Energy production and conversion	Cellular Component: integral component of membrane (GO:0016021);; Molecular Function: oxidoreductase activity (GO:0016491);;	K00326|4.8e-146|boe:106332790|K00326 cytochrome-b5 reductase [EC:1.6.2.2] | (RefSeq) NADH--cytochrome b5 reductase 1-like	Amino sugar and nucleotide sugar metabolism (ko00520)	[HC]	Coenzyme transport and metabolism;; Energy production and conversion	Oxidoreductase FAD-binding domain	NADH--cytochrome b5 reductase 1 OS=Arabidopsis thaliana OX=3702 GN=CBR1 PE=1 SV=1	--	--	PREDICTED: NADH--cytochrome b5 reductase 1-like [Brassica oleracea var. oleracea]
gene-BnaA02g12990D	--	--	Cellular Component: nucleus (GO:0005634);; Biological Process: nucleus organization (GO:0006997);;	--	--	--	--	--	Protein CROWDED NUCLEI 1 OS=Arabidopsis thaliana OX=3702 GN=CRWN1 PE=1 SV=1	S	Function unknown	BnaA02g12990D [Brassica napus]
gene-BnaC07g19120D	--	--	Biological Process: RNA processing (GO:0006396);;	K13217|0.0e+00|boe:106305898|K13217 pre-mRNA-processing factor 39 | (RefSeq) pre-mRNA-processing factor 39	--	[A]	RNA processing and modification	Tetratricopeptide repeat	--	A	RNA processing and modification	unnamed protein product [Brassica oleracea]
gene-BnaAnng35780D	--	--	--	--	--	--	--	Protein of unknown function (DUF1635)	--	S	Function unknown	BnaAnng35780D [Brassica napus]
NewGene_24144	--	--	--	--	--	[R]	General function prediction only	zinc-binding in reverse transcriptase	--	E	Amino acid transport and metabolism	PREDICTED: uncharacterized protein LOC108835502 [Raphanus sativus]
gene-BnaC07g33180D	[HC]	Coenzyme transport and metabolism;; Energy production and conversion	Molecular Function: FAD binding (GO:0071949);;	K09838|1.2e-12|mpp:MICPUCDRAFT_19991|K09838 zeaxanthin epoxidase [EC:1.14.15.21] | (RefSeq) ZEP1; zeaxanthin epoxidase	Carotenoid biosynthesis (ko00906)	[CR]	Energy production and conversion;; General function prediction only	FAD binding domain	Monooxygenase 1 OS=Arabidopsis thaliana OX=3702 GN=MO1 PE=2 SV=1	C	Energy production and conversion	PREDICTED: 3-hydroxybenzoate 6-hydroxylase 1 [Brassica oleracea var. oleracea]
gene-BnaC07g10880D	[T]	Signal transduction mechanisms	Molecular Function: acid phosphatase activity (GO:0003993);;	K14379|9.9e-194|bna:106430651|K14379 tartrate-resistant acid phosphatase type 5 [EC:3.1.3.2] | (RefSeq) purple acid phosphatase 4	Riboflavin metabolism (ko00740)	[O]	Posttranslational modification, protein turnover, chaperones	Calcineurin-like phosphoesterase	Purple acid phosphatase 4 OS=Arabidopsis thaliana OX=3702 GN=PAP4 PE=2 SV=1	O	Posttranslational modification, protein turnover, chaperones	purple acid phosphatase 4 [Brassica napus]
gene-BnaC06g16670D	[T]	Signal transduction mechanisms	Molecular Function: protein serine/threonine kinase activity (GO:0004674);; Molecular Function: ATP binding (GO:0005524);; Biological Process: recognition of pollen (GO:0048544);;	K24104|5.8e-70|thj:104799061|K24104 GPN-loop GTPase | (RefSeq) LOW QUALITY PROTEIN: uncharacterized protein LOC104799061	--	--	--	Protein tyrosine and serine/threonine kinase	G-type lectin S-receptor-like serine/threonine-protein kinase At1g11280 OS=Arabidopsis thaliana OX=3702 GN=At1g11280 PE=2 SV=1	T	Signal transduction mechanisms	BnaCnng38470D [Brassica napus]
gene-BnaC09g47470D	--	--	Molecular Function: DNA binding (GO:0003677);; Cellular Component: nucleus (GO:0005634);;	K08869|1.8e-31|cre:CHLREDRAFT_165812|K08869 aarF domain-containing kinase | (RefSeq) predicted protein	--	[O]	Posttranslational modification, protein turnover, chaperones	Myb-like DNA-binding domain	Transcription factor SRM1 OS=Arabidopsis thaliana OX=3702 GN=SRM1 PE=1 SV=1	K	Transcription	BnaC09g47470D [Brassica napus]
gene-BnaAnng17330D	[G]	Carbohydrate transport and metabolism	Molecular Function: ATP binding (GO:0005524);; Biological Process: myo-inositol hexakisphosphate biosynthetic process (GO:0010264);; Molecular Function: inositol 3-kinase activity (GO:0019140);;	K19517|1.2e-78|eus:EUTSA_v10014005mg|K19517 1D-myo-inositol 3-kinase [EC:2.7.1.64] | (RefSeq) hypothetical protein	Inositol phosphate metabolism (ko00562)	[G]	Carbohydrate transport and metabolism	pfkB family carbohydrate kinase	Inositol 3-kinase OS=Arabidopsis thaliana OX=3702 GN=At5g58730 PE=2 SV=1	G	Carbohydrate transport and metabolism	BnaAnng17330D [Brassica napus]
gene-BnaC01g19750D	--	--	--	K13993|1.2e-06|nau:109216814|K13993 HSP20 family protein | (RefSeq) heat shock 22 kDa protein, mitochondrial-like	Protein processing in endoplasmic reticulum (ko04141)	--	--	Hsp20/alpha crystallin family	Putative 57 kDa heat shock protein OS=Arabidopsis thaliana OX=3702 GN=At4g16560 PE=3 SV=1	--	--	putative 57 kDa heat shock protein [Brassica napus]
gene-BnaA02g03710D	--	--	Molecular Function: transcription regulatory region sequence-specific DNA binding (GO:0000976);; Molecular Function: DNA-binding transcription factor activity (GO:0003700);; Molecular Function: transcription coregulator activity (GO:0003712);; Cellular Component: nucleus (GO:0005634);; Biological Process: regulation of transcription, DNA-templated (GO:0006355);; Molecular Function: sequence-speci…	K09422|5.0e-24|brp:103856266|K09422 transcription factor MYB, plant | (RefSeq) transcription factor MYB56	--	[K]	Transcription	--	Transcription factor MYB56 OS=Arabidopsis thaliana OX=3702 GN=MYB56 PE=1 SV=1	--	--	transcription factor MYB56 [Brassica rapa]
gene-BnaA04g21400D	--	--	Molecular Function: microtubule motor activity (GO:0003777);; Molecular Function: ATP binding (GO:0005524);; Biological Process: microtubule-based movement (GO:0007018);; Molecular Function: microtubule binding (GO:0008017);;	K10398|0.0e+00|bna:106447376|K10398 kinesin family member 11 | (RefSeq) kinesin-like protein KIN-5B	--	[Z]	Cytoskeleton	Kinesin motor domain	Kinesin-like protein KIN-5B OS=Arabidopsis thaliana OX=3702 GN=KIN5B PE=2 SV=1	Z	Cytoskeleton	BnaA04g21400D [Brassica napus]
gene-BnaC05g01710D	--	--	Cellular Component: cellular_component (GO:0005575);; Cellular Component: obsolete cell (GO:0005623);; Cellular Component: plasma membrane (GO:0005886);; Cellular Component: membrane (GO:0016020);; Cellular Component: obsolete cell part (GO:0044464);; Cellular Component: cell periphery (GO:0071944);;	--	--	--	--	--	Protein NETWORKED 1D OS=Arabidopsis thaliana OX=3702 GN=NET1D PE=3 SV=1	S	Function unknown	BnaC05g01710D [Brassica napus]
gene-BnaCnng17620D	--	--	--	--	--	--	--	--	--	--	--	BnaCnng17620D [Brassica napus]
gene-BnaAnng09440D	[O]	Posttranslational modification, protein turnover, chaperones	Molecular Function: ATP binding (GO:0005524);; Cellular Component: cytoplasm (GO:0005737);; Biological Process: protein folding (GO:0006457);; Molecular Function: unfolded protein binding (GO:0051082);;	K09499|4.3e-50|bna:106415131|K09499 T-complex protein 1 subunit eta | (RefSeq) T-complex protein 1 subunit eta	--	[O]	Posttranslational modification, protein turnover, chaperones	TCP-1/cpn60 chaperonin family	T-complex protein 1 subunit eta OS=Arabidopsis thaliana OX=3702 GN=CCT7 PE=1 SV=1	O	Posttranslational modification, protein turnover, chaperones	BnaAnng09440D [Brassica napus]
gene-BnaCnng58860D	--	--	Cellular Component: integral component of membrane (GO:0016021);;	--	--	--	--	Protein of unknown function (DUF3537)	--	S	Function unknown	BnaCnng58860D [Brassica napus]
gene-BnaCnng65940D	--	--	--	--	--	--	--	Neprosin	--	S	Function unknown	BnaCnng65940D, partial [Brassica napus]
gene-BnaA04g11000D	--	--	Biological Process: cleavage involved in rRNA processing (GO:0000469);; Molecular Function: endoribonuclease activity (GO:0004521);; Cellular Component: nucleus (GO:0005634);; Biological Process: ribosomal small subunit biogenesis (GO:0042274);; Molecular Function: metal ion binding (GO:0046872);;	K11883|1.0e-296|bna:106446201|K11883 RNA-binding protein NOB1 | (RefSeq) 20S-pre-rRNA D-site endonuclease nob1-like isoform X1	Ribosome biogenesis in eukaryotes (ko03008)	[O]	Posttranslational modification, protein turnover, chaperones	PIN domain of ribonuclease	RNA-binding NOB1-like protein OS=Arabidopsis thaliana OX=3702 GN=NOB1 PE=1 SV=1	O	Posttranslational modification, protein turnover, chaperones	BnaA04g11000D [Brassica napus]
gene-BnaA09g03920D	--	--	--	--	--	--	--	--	--	--	--	BnaA09g03920D [Brassica napus]
gene-BnaA01g04800D	--	--	Cellular Component: Golgi membrane (GO:0000139);; Biological Process: protein glycosylation (GO:0006486);; Cellular Component: integral component of membrane (GO:0016021);; Molecular Function: transferase activity, transferring glycosyl groups (GO:0016757);;	K20854|8.5e-196|bna:106371115|K20854 hydroxyproline O-galactosyltransferase HPGT [EC:2.4.1.-] | (RefSeq) hydroxyproline O-galactosyltransferase HPGT2-like isoform X1	--	[G]	Carbohydrate transport and metabolism	Galactosyltransferase	Hydroxyproline O-galactosyltransferase HPGT2 OS=Arabidopsis thaliana OX=3702 GN=HPGT2 PE=1 SV=1	G	Carbohydrate transport and metabolism	hydroxyproline O-galactosyltransferase HPGT2 [Brassica rapa]
gene-BnaC04g00290D	[L]	Replication, recombination and repair	Molecular Function: nucleic acid binding (GO:0003676);; Molecular Function: helicase activity (GO:0004386);; Molecular Function: ATP binding (GO:0005524);;	K12835|0.0e+00|bna:106396378|K12835 ATP-dependent RNA helicase DDX42 [EC:3.6.4.13] | (RefSeq) DEAD-box ATP-dependent RNA helicase 24	Spliceosome (ko03040)	[A]	RNA processing and modification	DEAD/DEAH box helicase	DEAD-box ATP-dependent RNA helicase 24 OS=Arabidopsis thaliana OX=3702 GN=RH24 PE=1 SV=2	A	RNA processing and modification	BnaC04g00290D [Brassica napus]
NewGene_15812	--	--	Cellular Component: integral component of membrane (GO:0016021);;	--	--	--	--	--	--	--	--	hypothetical protein F2Q69_00057877 [Brassica cretica]
gene-BnaA06g38870D	--	--	Molecular Function: microtubule motor activity (GO:0003777);; Molecular Function: ATP binding (GO:0005524);; Biological Process: microtubule-based movement (GO:0007018);; Molecular Function: microtubule binding (GO:0008017);;	K10400|0.0e+00|brp:103848049|K10400 kinesin family member 15 | (RefSeq) kinesin-like protein KIN-12E isoform X2	--	[Z]	Cytoskeleton	Kinesin motor domain	Kinesin-like protein KIN-12E OS=Arabidopsis thaliana OX=3702 GN=KIN12E PE=3 SV=1	Z	Cytoskeleton	BnaA06g38870D [Brassica napus]
gene-BnaC02g07460D	[MDT]	Cell wall/membrane/envelope biogenesis;; Cell cycle control, cell division, chromosome partitioning;; Signal transduction mechanisms	Molecular Function: ATP binding (GO:0005524);;	K08900|2.1e-104|fve:101307344|K08900 mitochondrial chaperone BCS1 | (RefSeq) putative cell division cycle ATPase	--	[O]	Posttranslational modification, protein turnover, chaperones	ATPase family associated with various cellular activities (AAA)	AAA-ATPase At5g17760 OS=Arabidopsis thaliana OX=3702 GN=At5g17760 PE=3 SV=1	O	Posttranslational modification, protein turnover, chaperones	unnamed protein product [Brassica oleracea]
gene-BnaA10g16090D	--	--	Molecular Function: molecular_function (GO:0003674);; Molecular Function: nucleic acid binding (GO:0003676);; Molecular Function: RNA binding (GO:0003723);; Molecular Function: catalytic activity (GO:0003824);; Molecular Function: nuclease activity (GO:0004518);; Molecular Function: endonuclease activity (GO:0004519);; Molecular Function: binding (GO:0005488);; Cellular Component: cellular_compon…	K17964|1.5e-07|ath:AT5G61990|K17964 leucine-rich PPR motif-containing protein, mitochondrial | (RefSeq) Pentatricopeptide repeat (PPR) superfamily protein	--	[R]	General function prediction only	PPR repeat family	Pentatricopeptide repeat-containing protein At5g18950 OS=Arabidopsis thaliana OX=3702 GN=At5g18950 PE=2 SV=2	S	Function unknown	pentatricopeptide repeat-containing protein At5g18950-like [Brassica napus]
gene-BnaA07g27380D	--	--	Molecular Function: zinc ion binding (GO:0008270);;	K17808|1.6e-88|brp:103831284|K17808 mitochondrial protein import protein ZIM17 | (RefSeq) mitochondrial protein import protein ZIM17	--	[S]	Function unknown	DNL zinc finger	--	S	Function unknown	mitochondrial protein import protein ZIM17 [Brassica rapa]
gene-BnaC08g03490D	--	--	Cellular Component: chromatin (GO:0000785);; Molecular Function: DNA binding (GO:0003677);; Cellular Component: nucleus (GO:0005634);; Biological Process: regulation of transcription, DNA-templated (GO:0006355);;	--	--	--	--	AT hook motif	Putative DNA-binding protein At1g48610 OS=Arabidopsis thaliana OX=3702 GN=At1g48610 PE=1 SV=1	H	Coenzyme transport and metabolism	putative DNA-binding protein At1g48610 [Brassica napus]
gene-BnaA09g21560D	[I]	Lipid transport and metabolism	Biological Process: lipid metabolic process (GO:0006629);; Molecular Function: phosphoric diester hydrolase activity (GO:0008081);;	K01126|7.3e-12|aip:107634590|K01126 glycerophosphoryl diester phosphodiesterase [EC:3.1.4.46] | (RefSeq) glycerophosphodiester phosphodiesterase GDPD6 isoform X2	Glycerophospholipid metabolism (ko00564)	[C]	Energy production and conversion	Glycerophosphoryl diester phosphodiesterase family	Glycerophosphodiester phosphodiesterase GDPDL4 OS=Arabidopsis thaliana OX=3702 GN=GDPDL4 PE=1 SV=1	C	Energy production and conversion	BnaC09g52640D [Brassica napus]
gene-BnaA05g09700D	--	--	Molecular Function: peroxidase activity (GO:0004601);; Cellular Component: extracellular region (GO:0005576);; Biological Process: response to oxidative stress (GO:0006979);; Molecular Function: heme binding (GO:0020037);; Biological Process: hydrogen peroxide catabolic process (GO:0042744);; Molecular Function: metal ion binding (GO:0046872);;	K00430|1.4e-173|bna:106454748|K00430 peroxidase [EC:1.11.1.7] | (RefSeq) peroxidase 19	Phenylpropanoid biosynthesis (ko00940)	--	--	Peroxidase	Peroxidase 19 OS=Arabidopsis thaliana OX=3702 GN=PER19 PE=2 SV=1	T	Signal transduction mechanisms	BnaA05g09700D [Brassica napus]
gene-BnaC07g30410D	[D]	Cell cycle control, cell division, chromosome partitioning	Molecular Function: ATPase activity (GO:0016887);;	K03609|2.5e-181|bna:106436475|K03609 septum site-determining protein MinD | (RefSeq) putative septum site-determining protein minD homolog, chloroplastic	--	[D]	Cell cycle control, cell division, chromosome partitioning	CobQ/CobB/MinD/ParA nucleotide binding domain	Putative septum site-determining protein minD homolog, chloroplastic OS=Arabidopsis thaliana OX=3702 GN=MIND1 PE=1 SV=1	D	Cell cycle control, cell division, chromosome partitioning	PREDICTED: putative septum site-determining protein minD homolog, chloroplastic [Brassica oleracea var. oleracea]
gene-BnaC06g20170D	[O]	Posttranslational modification, protein turnover, chaperones	Cellular Component: integral component of membrane (GO:0016021);;	K09534|0.0e+00|bna:106405789|K09534 DnaJ homolog subfamily C member 14 | (RefSeq) dnaJ homolog subfamily C member 14-like isoform X1	--	[O]	Posttranslational modification, protein turnover, chaperones	Cleavage inducing molecular chaperone	--	O	Posttranslational modification, protein turnover, chaperones	unnamed protein product [Brassica oleracea]
gene-BnaA08g30350D	--	--	Biological Process: fucose metabolic process (GO:0006004);; Cellular Component: integral component of membrane (GO:0016021);; Molecular Function: transferase activity, transferring glycosyl groups (GO:0016757);;	K23280|7.1e-93|dosa:Os03t0328100-01|K23280 rhamnogalacturonan I rhamnosyltransferase [EC:2.4.1.351] | (RefSeq) Os03g0328100; Similar to Axi 1 (Auxin-independent growth promoter)-like protein.	--	--	--	GDP-fucose protein O-fucosyltransferase	O-fucosyltransferase 29 OS=Arabidopsis thaliana OX=3702 GN=OFUT29 PE=2 SV=1	G	Carbohydrate transport and metabolism	uncharacterized protein At1g04910 [Brassica napus]
gene-BnaC03g65850D	--	--	--	K01583|9.1e-27|bna:106371271|K01583 arginine decarboxylase [EC:4.1.1.19] | (RefSeq) arginine decarboxylase 2	Arginine and proline metabolism (ko00330)	--	--	--	Arginine decarboxylase 2 OS=Arabidopsis thaliana OX=3702 GN=ADC2 PE=1 SV=1	--	--	BnaC03g65850D [Brassica napus]
gene-BnaCnng38180D	--	--	--	--	--	--	--	--	--	--	--	BnaCnng38180D [Brassica napus]
gene-BnaC01g16840D	--	--	Molecular Function: protein dimerization activity (GO:0046983);;	--	--	[L]	Replication, recombination and repair	hAT family C-terminal dimerisation region	--	E	Amino acid transport and metabolism	BnaCnng63780D [Brassica napus]
gene-BnaA06g39140D	--	--	--	--	--	--	--	--	--	--	--	BnaA06g39140D [Brassica napus]
NewGene_14208	--	--	--	--	--	--	--	Plant transposase (Ptta/En/Spm family)	--	--	--	uncharacterized protein LOC106445682 [Brassica napus]
NewGene_26832	--	--	--	K17604|1.22e-23|sly:101264979|K17604 zinc finger SWIM domain-containing protein 3 | (RefSeq) uncharacterized protein LOC101264979	--	--	--	MULE transposase domain	--	S	Function unknown	uncharacterized protein LOC106350692 [Brassica napus]
NewGene_11183	--	--	--	K16292|3.11e-11|han:110933040|K16292 KDEL-tailed cysteine endopeptidase [EC:3.4.22.-] | (RefSeq) vignain-like	--	--	--	--	--	--	--	uncharacterized protein LOC106369733 [Brassica napus]
gene-BnaC03g61260D	--	--	--	K08900|3.5e-13|cit:102628180|K08900 mitochondrial chaperone BCS1 | (RefSeq) AAA-ATPase At3g50940-like	--	--	--	Arabidopsis phospholipase-like protein (PEARLI 4)	--	S	Function unknown	BnaC03g61260D [Brassica napus]
gene-BnaC08g08010D	--	--	Molecular Function: DNA binding (GO:0003677);; Molecular Function: zinc ion binding (GO:0008270);; Cellular Component: host cell nucleus (GO:0042025);;	--	--	[KB]	Transcription;; Chromatin structure and dynamics	Methyl-CpG binding domain	Methyl-CpG-binding domain-containing protein 2 OS=Arabidopsis thaliana OX=3702 GN=MBD2 PE=1 SV=1	K	Transcription	methyl-CpG-binding domain-containing protein 2 isoform X1 [Brassica napus]
gene-BnaC01g23570D	--	--	--	--	--	--	--	--	--	--	--	BnaC01g23570D [Brassica napus]
gene-BnaA04g14590D	--	--	Molecular Function: DNA binding (GO:0003677);; Cellular Component: nucleus (GO:0005634);;	K05387|5.2e-08|boe:106334506|K05387 glutamate receptor, ionotropic, plant | (RefSeq) glutamate receptor 2.1-like	--	--	--	B3 DNA binding domain	B3 domain-containing protein REM12 OS=Arabidopsis thaliana OX=3702 GN=REM12 PE=2 SV=1	--	--	BnaA04g14590D [Brassica napus]
NewGene_8738	--	--	Cellular Component: integral component of membrane (GO:0016021);;	--	--	--	--	--	--	--	--	hypothetical protein F2Q70_00028448 [Brassica cretica]
NewGene_1770	--	--	--	--	--	--	--	--	--	--	--	unnamed protein product, partial [Brassica oleracea]
gene-BnaC09g53230D	--	--	--	--	--	--	--	--	--	--	--	BnaC09g53230D [Brassica napus]
NewGene_22867	[J]	Translation, ribosomal structure and biogenesis	Molecular Function: mRNA binding (GO:0003729);;	K12741|1.63e-24|smo:SELMODRAFT_169811|K12741 heterogeneous nuclear ribonucleoprotein A1/A3 | (RefSeq) hypothetical protein	Spliceosome (ko03040)	[R]	General function prediction only	RNA recognition motif. (a.k.a. RRM, RBD, or RNP domain)	Probable RNA-binding protein ARP1 OS=Arabidopsis thaliana OX=3702 GN=ARP1 PE=2 SV=1	A	RNA processing and modification	RNA-binding protein 24-like [Brassica napus]
gene-BnaA04g07800D	[E]	Amino acid transport and metabolism	Biological Process: amino acid transport (GO:0006865);; Molecular Function: amino acid transmembrane transporter activity (GO:0015171);; Cellular Component: integral component of membrane (GO:0016021);;	K13863|0.0e+00|brp:103849968|K13863 solute carrier family 7 (cationic amino acid transporter), member 1 | (RefSeq) cationic amino acid transporter 3, mitochondrial	--	[E]	Amino acid transport and metabolism	Amino acid permease	Cationic amino acid transporter 3, mitochondrial OS=Arabidopsis thaliana OX=3702 GN=CAT3 PE=2 SV=1	E	Amino acid transport and metabolism	cationic amino acid transporter 3, mitochondrial [Brassica rapa]
gene-BnaC08g36480D	--	--	Cellular Component: integral component of membrane (GO:0016021);;	--	--	--	--	--	--	--	--	unnamed protein product [Brassica oleracea]
gene-BnaA07g13170D	--	--	Molecular Function: inositol hexakisphosphate binding (GO:0000822);; Biological Process: cilium movement (GO:0003341);; Biological Process: epithelial cilium movement involved in extracellular fluid movement (GO:0003351);; Molecular Function: molecular_function (GO:0003674);; Molecular Function: binding (GO:0005488);; Molecular Function: protein binding (GO:0005515);; Molecular Function: phosphol…	K18723|1.0e-59|boe:106307898|K18723 nucleoporin GLE1 | (RefSeq) protein GLE1 isoform X1	RNA transport (ko03013);; mRNA surveillance pathway (ko03015)	[A]	RNA processing and modification	--	Protein GLE1 OS=Arabidopsis thaliana OX=3702 GN=GLE1 PE=1 SV=1	A	RNA processing and modification	unnamed protein product, partial [Brassica rapa]
gene-BnaC01g03240D	[T]	Signal transduction mechanisms	Molecular Function: protein kinase activity (GO:0004672);; Molecular Function: calcium ion binding (GO:0005509);; Molecular Function: ATP binding (GO:0005524);;	K13412|4.2e-282|bna:106375257|K13412 calcium-dependent protein kinase [EC:2.7.11.1] | (RefSeq) calcium-dependent protein kinase 5	Plant-pathogen interaction (ko04626)	[T]	Signal transduction mechanisms	Protein kinase domain	Calcium-dependent protein kinase 5 OS=Arabidopsis thaliana OX=3702 GN=CPK5 PE=2 SV=1	T	Signal transduction mechanisms	calcium-dependent protein kinase 5 [Brassica napus]
NewGene_13966	--	--	Molecular Function: DNA binding (GO:0003677);; Molecular Function: DNA-directed 5'-3' RNA polymerase activity (GO:0003899);; Biological Process: transcription, DNA-templated (GO:0006351);; Molecular Function: zinc ion binding (GO:0008270);;	K03009|1.22e-33|bna:106359440|K03009 DNA-directed RNA polymerases I, II, and III subunit RPABC4 | (RefSeq) DNA-directed RNA polymerases II, IV and V subunit 12	RNA polymerase (ko03020)	[K]	Transcription	DNA directed RNA polymerase, 7 kDa subunit	DNA-directed RNA polymerases II, IV and V subunit 12 OS=Arabidopsis thaliana OX=3702 GN=NRPB12 PE=1 SV=1	K	Transcription	PREDICTED: DNA-directed RNA polymerases II, IV and V subunit 12 [Raphanus sativus]
gene-BnaA09g42160D	[P]	Inorganic ion transport and metabolism	Molecular Function: ubiquitin-protein transferase activity (GO:0004842);; Cellular Component: integral component of membrane (GO:0016021);; Molecular Function: metal ion transmembrane transporter activity (GO:0046873);;	K21398|1.5e-152|bna:106377183|K21398 natural resistance-associated macrophage protein 2 | (RefSeq) metal transporter Nramp3-like	--	[S]	Function unknown	Natural resistance-associated macrophage protein	U-box domain-containing protein 4 OS=Arabidopsis thaliana OX=3702 GN=PUB4 PE=1 SV=3	P	Inorganic ion transport and metabolism	BnaA09g42160D [Brassica napus]
gene-BnaA03g06560D	--	--	--	--	--	--	--	Prolamin-like	--	--	--	unnamed protein product [Brassica rapa]
gene-BnaC09g21670D	--	--	Cellular Component: kinetochore (GO:0000776);; Cellular Component: nuclear envelope (GO:0005635);; Cellular Component: cytoplasm (GO:0005737);; Cellular Component: kinetochore microtubule (GO:0005828);; Biological Process: mitotic spindle assembly checkpoint (GO:0007094);; Cellular Component: chromocenter (GO:0010369);;	K02537|3.2e-113|boe:106316367|K02537 mitotic spindle assembly checkpoint protein MAD2 | (RefSeq) mitotic spindle checkpoint protein MAD2	--	[DZ]	Cell cycle control, cell division, chromosome partitioning;; Cytoskeleton	HORMA domain	Mitotic spindle checkpoint protein MAD2 OS=Arabidopsis thaliana OX=3702 GN=MAD2 PE=1 SV=1	--	--	PREDICTED: mitotic spindle checkpoint protein MAD2 [Brassica oleracea var. oleracea]
gene-BnaC03g64850D	--	--	Molecular Function: chromatin binding (GO:0003682);; Molecular Function: metal ion binding (GO:0046872);;	K03283|1.4e-26|mtr:MTR_5g097190|K03283 heat shock 70kDa protein 1/2/6/8 | (RefSeq) DnaK family protein	Spliceosome (ko03040);; Protein processing in endoplasmic reticulum (ko04141);; Endocytosis (ko04144)	[K]	Transcription	BAH domain	Chromatin remodeling protein EBS OS=Arabidopsis thaliana OX=3702 GN=EBS PE=1 SV=1	K	Transcription	PREDICTED: protein polybromo-1-like [Brassica oleracea var. oleracea]
gene-BnaAnng06230D	--	--	Cellular Component: nucleus (GO:0005634);; Molecular Function: protein heterodimerization activity (GO:0046982);;	K21751|4.5e-98|bna:111198392|K21751 down-regulator of transcription 1 | (RefSeq) protein Dr1 homolog	--	[K]	Transcription	Histone-like transcription factor (CBF/NF-Y) and archaeal histone	Protein Dr1 homolog OS=Arabidopsis thaliana OX=3702 GN=DR1 PE=1 SV=1	K	Transcription	BnaAnng06230D [Brassica napus]
gene-BnaC05g36120D	--	--	Molecular Function: DNA binding (GO:0003677);; Molecular Function: protein dimerization activity (GO:0046983);;	--	--	[L]	Replication, recombination and repair	hAT family C-terminal dimerisation region	Zinc finger BED domain-containing protein DAYSLEEPER OS=Arabidopsis thaliana OX=3702 GN=HAT PE=1 SV=1	E	Amino acid transport and metabolism	PREDICTED: zinc finger BED domain-containing protein RICESLEEPER 2-like [Brassica oleracea var. oleracea]
gene-BnaC09g31220D	--	--	--	--	--	--	--	--	--	--	--	BnaC09g31220D [Brassica napus]
gene-BnaCnng28980D	--	--	--	--	--	--	--	--	--	--	--	BnaCnng28980D [Brassica napus]
gene-BnaC04g32930D	--		Molecular Function: protein kinase activity (GO:0004672);; Molecular Function: ATP binding (GO:0005524);; Cellular Component: integral component of membrane (GO:0016021);;	K13416|9.1e-47|ccaj:109804868|K13416 brassinosteroid insensitive 1-associated receptor kinase 1 [EC:2.7.10.1 2.7.11.1] | (RefSeq) BRASSINOSTEROID INSENSITIVE 1-associated receptor kinase 1-like isoform X1	MAPK signaling pathway - plant (ko04016);; Plant hormone signal transduction (ko04075);; Plant-pathogen interaction (ko04626)	[T]	Signal transduction mechanisms	Protein tyrosine and serine/threonine kinase	LEAF RUST 10 DISEASE-RESISTANCE LOCUS RECEPTOR-LIKE PROTEIN KINASE-like 2.1 OS=Arabidopsis thaliana OX=3702 GN=LRK10L-2.1 PE=3 SV=1	T	Signal transduction mechanisms	BnaC04g32930D [Brassica napus]
gene-BnaC09g50480D	--	--	Molecular Function: methyltransferase activity (GO:0008168);;	K21484|1.8e-130|bna:106345178|K21484 benzoate/salicylate 1-O-methyltransferase [EC:2.1.1.273 2.1.1.274] | (RefSeq) salicylate/benzoate carboxyl methyltransferase-like	--	--	--	SAM dependent carboxyl methyltransferase	Salicylate/benzoate carboxyl methyltransferase OS=Arabidopsis thaliana OX=3702 GN=BSMT1 PE=1 SV=1	--	--	BnaC09g50480D [Brassica napus]
gene-BnaC08g42750D	--	--	Cellular Component: extracellular region (GO:0005576);; Biological Process: rejection of self pollen (GO:0060320);;	--	--	--	--	Plant self-incompatibility protein S1	--	--	--	BnaC08g42750D [Brassica napus]
gene-BnaC06g36340D	[G]	Carbohydrate transport and metabolism	Molecular Function: cellulase activity (GO:0008810);; Cellular Component: integral component of membrane (GO:0016021);; Biological Process: cellulose catabolic process (GO:0030245);;	K01179|1.3e-187|ghi:107911316|K01179 endoglucanase [EC:3.2.1.4] | (RefSeq) endoglucanase 2-like	Starch and sucrose metabolism (ko00500)	--	--	Glycosyl hydrolase family 9	Endoglucanase 10 OS=Arabidopsis thaliana OX=3702 GN=At1g75680 PE=2 SV=2	G	Carbohydrate transport and metabolism	endoglucanase 10 [Brassica napus]
NewGene_20575	--	--	--	--	--	--	--	--	--	--	--	unnamed protein product [Microthlaspi erraticum]
gene-BnaA06g01100D	--	--	--	--	--	[T]	Signal transduction mechanisms	--	--	T	Signal transduction mechanisms	BnaA06g01100D [Brassica napus]
gene-BnaC01g33780D	--	--	--	--	--	--	--	--	--	--	--	unnamed protein product [Brassica oleracea]
gene-BnaCnng62530D	--	--	Molecular Function: DNA binding (GO:0003677);; Cellular Component: nucleus (GO:0005634);;	K14292|3.8e-11|cann:107850838|K14292 trimethylguanosine synthase [EC:2.1.1.-] | (RefSeq) uncharacterized LOC107850838	RNA transport (ko03013)	--	--	Homeodomain	WUSCHEL-related homeobox 9 OS=Arabidopsis thaliana OX=3702 GN=WOX9 PE=2 SV=1	K	Transcription	BnaCnng62530D [Brassica napus]
gene-BnaA03g48710D	--	--	--	--	--	--	--	Neprosin	--	--	--	BnaA03g48710D [Brassica napus]
gene-BnaA10g13140D	--	--	Molecular Function: ADP binding (GO:0043531);;	K13460|6.7e-142|ath:AT1G12220|K13460 disease resistance protein RPS5 | (RefSeq) RPS5; Disease resistance protein (CC-NBS-LRR class) family	Plant-pathogen interaction (ko04626)	[T]	Signal transduction mechanisms	NB-ARC domain	Disease resistance protein RPS5 OS=Arabidopsis thaliana OX=3702 GN=RPS5 PE=1 SV=2	S	Function unknown	BnaA10g13140D [Brassica napus]
gene-BnaC05g02140D	[O]	Posttranslational modification, protein turnover, chaperones	Molecular Function: second spliceosomal transesterification activity (GO:0000386);; Biological Process: mRNA splicing, via spliceosome (GO:0000398);; Cellular Component: membrane (GO:0016020);; Molecular Function: pre-mRNA 3'-splice site binding (GO:0030628);;	K17081|8.7e-154|bna:106397084|K17081 prohibitin 2 | (RefSeq) prohibitin-2, mitochondrial-like	--	[O]	Posttranslational modification, protein turnover, chaperones	SPFH domain / Band 7 family	Prohibitin-2, mitochondrial OS=Arabidopsis thaliana OX=3702 GN=PHB2 PE=1 SV=1	O	Posttranslational modification, protein turnover, chaperones	hypothetical protein F2Q69_00025766 [Brassica cretica]
gene-BnaC06g37310D	--	--	--	--	--	--	--	--	--	--	--	BnaCnng03940D [Brassica napus]
NewGene_14659	--	--	Molecular Function: nucleic acid binding (GO:0003676);; Molecular Function: zinc ion binding (GO:0008270);;	--	--	--	--	--	--	--	--	hypothetical protein DY000_02056250 [Brassica cretica]
gene-BnaC09g44460D	--	--	--	--	--	--	--	--	--	--	--	uncharacterized protein BNAC09G44460D isoform X2 [Brassica napus]
gene-BnaC07g46610D	--	--	Biological Process: reproduction (GO:0000003);; Biological Process: developmental process involved in reproduction (GO:0003006);; Molecular Function: protein binding (GO:0005515);; Cellular Component: cellular_component (GO:0005575);; Cellular Component: obsolete cell (GO:0005623);; Biological Process: multicellular organism development (GO:0007275);; Biological Process: biological_process (GO:00…	--	--	--	--	NPH3 family	BTB/POZ domain-containing protein NPY5 OS=Arabidopsis thaliana OX=3702 GN=NPY5 PE=2 SV=2	S	Function unknown	BTB/POZ domain-containing protein NPY5 [Brassica napus]
gene-BnaCnng09160D	[R]	General function prediction only	Molecular Function: GTPase activity (GO:0003924);; Molecular Function: GTP binding (GO:0005525);;	K07874|1.4e-112|boe:106308426|K07874 Ras-related protein Rab-1A | (RefSeq) ras-related protein RABD2a	--	[TU]	Signal transduction mechanisms;; Intracellular trafficking, secretion, and vesicular transport	Ras family	Ras-related protein RABD2a OS=Arabidopsis thaliana OX=3702 GN=RABD2A PE=1 SV=3	U	Intracellular trafficking, secretion, and vesicular transport	BnaCnng09160D [Brassica napus]
gene-BnaC08g21360D	--	--	Cellular Component: integral component of membrane (GO:0016021);;	--	--	[R]	General function prediction only	Leucine Rich repeats (2 copies)	Receptor-like protein 44 OS=Arabidopsis thaliana OX=3702 GN=RLP44 PE=2 SV=1	S	Function unknown	inactive LRR receptor-like serine/threonine-protein kinase BIR2 [Brassica napus]
gene-BnaC06g08660D	--	--	Molecular Function: molecular_function (GO:0003674);; Molecular Function: RNA helicase activity (GO:0003724);; Molecular Function: catalytic activity (GO:0003824);; Molecular Function: RNA helicase activity (GO:0004004);; Molecular Function: helicase activity (GO:0004386);; Molecular Function: binding (GO:0005488);; Molecular Function: protein binding (GO:0005515);; Cellular Component: cellular_c…	K16911|1.8e-12|bna:106366098|K16911 ATP-dependent RNA helicase DDX21 [EC:3.6.4.13] | (RefSeq) DEAD-box ATP-dependent RNA helicase 7-like	--	[A]	RNA processing and modification	--	DEAD-box ATP-dependent RNA helicase 7 OS=Arabidopsis thaliana OX=3702 GN=RH7 PE=1 SV=2	A	RNA processing and modification	uncharacterized protein LOC106396528 isoform X1 [Brassica napus]
gene-BnaA03g54730D	--	--	--	--	--	--	--	--	--	--	--	BnaA03g54730D [Brassica napus]
gene-BnaCnng67470D	--	--	Cellular Component: integral component of membrane (GO:0016021);;	--	--	--	--	--	Sodium/calcium exchanger NCL OS=Arabidopsis thaliana OX=3702 GN=NCL PE=2 SV=1	--	--	BnaCnng67470D [Brassica napus]
gene-BnaC09g40980D	--	--	Biological Process: intracellular protein transport (GO:0006886);;	K13141|7.0e-24|csat:104745793|K13141 integrator complex subunit 4 | (RefSeq) protein SIEL-like	--	[U]	Intracellular trafficking, secretion, and vesicular transport	VHS domain	TOM1-like protein 1 OS=Arabidopsis thaliana OX=3702 GN=TOL1 PE=1 SV=1	U	Intracellular trafficking, secretion, and vesicular transport	PREDICTED: TOM1-like protein 2 [Brassica oleracea var. oleracea]
gene-BnaA10g02370D	--	--	--	--	--	--	--	Vacuolar protein sorting-associated protein 62	--	S	Function unknown	uncharacterized protein BNAA10G02370D [Brassica napus]
gene-BnaA07g36380D	--	--	--	--	--	--	--	--	--	S	Function unknown	BnaA07g36380D, partial [Brassica napus]
gene-BnaC03g72650D	[J]	Translation, ribosomal structure and biogenesis	Molecular Function: translation initiation factor activity (GO:0003743);;	K03237|2.8e-147|bna:106438031|K03237 translation initiation factor 2 subunit 1 | (RefSeq) eukaryotic translation initiation factor 2 subunit alpha homolog	RNA transport (ko03013);; Protein processing in endoplasmic reticulum (ko04141)	[J]	Translation, ribosomal structure and biogenesis	Eukaryotic translation initiation factor 2 alpha subunit	Eukaryotic translation initiation factor 2 subunit alpha homolog OS=Arabidopsis thaliana OX=3702 GN=At2g40290 PE=1 SV=2	J	Translation, ribosomal structure and biogenesis	BnaC03g72650D [Brassica napus]
gene-BnaA05g07010D	[J]	Translation, ribosomal structure and biogenesis	Molecular Function: RNA binding (GO:0003723);;	K12741|2.9e-17|lang:109330450|K12741 heterogeneous nuclear ribonucleoprotein A1/A3 | (RefSeq) glycine-rich RNA-binding protein 2, mitochondrial-like	Spliceosome (ko03040)	[R]	General function prediction only	RNA recognition motif. (a.k.a. RRM, RBD, or RNP domain)	Organelle RRM domain-containing protein 2, mitochondrial OS=Arabidopsis thaliana OX=3702 GN=ORRM2 PE=1 SV=1	A	RNA processing and modification	organelle RRM domain-containing protein 2, mitochondrial-like isoform X2 [Brassica napus]
gene-BnaA09g20290D	--	--	--	--	--	--	--	--	--	--	--	uncharacterized protein BNAA09G20290D [Brassica napus]
gene-BnaC09g13020D	[E]	Amino acid transport and metabolism	Molecular Function: L-aspartate:2-oxoglutarate aminotransferase activity (GO:0004069);; Biological Process: cellular amino acid metabolic process (GO:0006520);; Biological Process: biosynthetic process (GO:0009058);; Molecular Function: pyridoxal phosphate binding (GO:0030170);;	K14454|7.2e-231|bna:106399916|K14454 aspartate aminotransferase, cytoplasmic [EC:2.6.1.1] | (RefSeq) aspartate aminotransferase, cytoplasmic isozyme 2-like	Arginine biosynthesis (ko00220);; Alanine, aspartate and glutamate metabolism (ko00250);; Cysteine and methionine metabolism (ko00270);; Arginine and proline metabolism (ko00330);; Tyrosine metabolism (ko00350);; Phenylalanine metabolism (ko00360);; Phenylalanine, tyrosine and tryptophan biosynthesis (ko00400);; Carbon fixation in photosynthetic organisms (ko00710);; Isoquinoline alkaloid biosynt…	[E]	Amino acid transport and metabolism	Aminotransferase class I and II	Aspartate aminotransferase, cytoplasmic isozyme 2 OS=Arabidopsis thaliana OX=3702 GN=ASP4 PE=2 SV=2	E	Amino acid transport and metabolism	PREDICTED: aspartate aminotransferase, cytoplasmic isozyme 2 [Brassica oleracea var. oleracea]
NewGene_13227	--	--	Cellular Component: integral component of membrane (GO:0016021);;	--	--	--	--	--	--	--	--	unnamed protein product [Brassica rapa]
gene-BnaUnng04440D	--	--	Molecular Function: phosphatidylinositol phospholipase C activity (GO:0004435);; Biological Process: lipid catabolic process (GO:0016042);; Biological Process: intracellular signal transduction (GO:0035556);;	K05857|4.0e-260|boe:106322487|K05857 phosphatidylinositol phospholipase C, delta [EC:3.1.4.11] | (RefSeq) phosphoinositide phospholipase C 4	Inositol phosphate metabolism (ko00562);; Phosphatidylinositol signaling system (ko04070)	[T]	Signal transduction mechanisms	Phosphatidylinositol-specific phospholipase C, X domain	Phosphoinositide phospholipase C 4 OS=Arabidopsis thaliana OX=3702 GN=PLC4 PE=2 SV=2	I	Lipid transport and metabolism	BnaUnng04440D, partial [Brassica napus]
gene-BnaC09g31200D	--	--	--	--	--	--	--	--	--	--	--	BnaC09g31200D [Brassica napus]
gene-BnaC05g08110D	[T]	Signal transduction mechanisms	Molecular Function: protein kinase activity (GO:0004672);; Molecular Function: ATP binding (GO:0005524);; Cellular Component: integral component of membrane (GO:0016021);;	K01180|9.2e-128|cmax:111487562|K01180 endo-1,3(4)-beta-glucanase [EC:3.2.1.6] | (RefSeq) uncharacterized protein LOC111487562	--	[T]	Signal transduction mechanisms	Protein tyrosine and serine/threonine kinase	Putative proline-rich receptor-like protein kinase PERK11 OS=Arabidopsis thaliana OX=3702 GN=PERK11 PE=2 SV=2	T	Signal transduction mechanisms	BnaC05g08110D [Brassica napus]
gene-BnaAnng40990D	--	--	Molecular Function: catalytic activity (GO:0003824);; Biological Process: carbohydrate metabolic process (GO:0005975);; Molecular Function: carbohydrate binding (GO:0030246);;	K18195|2.4e-226|bna:106359931|K18195 rhamnogalacturonan endolyase [EC:4.2.2.23] | (RefSeq) uncharacterized protein LOC106359931 isoform X2	--	--	--	Rhamnogalacturonate lyase family	--	S	Function unknown	BnaAnng40990D, partial [Brassica napus]
gene-BnaA05g35940D	--	--	--	--	--	--	--	--	--	--	--	BnaA05g35940D [Brassica napus]
NewGene_1866	--	--	--	--	--	--	--	--	--	--	--	hypothetical protein F2Q69_00033368 [Brassica cretica]
gene-BnaC03g40650D	--	--	--	--	--	--	--	--	--	--	--	unnamed protein product [Brassica oleracea]
gene-BnaC07g08610D	--	--	--	--	--	--	--	--	--	--	--	unnamed protein product, partial [Brassica oleracea]
gene-BnaC08g08910D	--	--	Molecular Function: nucleic acid binding (GO:0003676);;	K11294|1.6e-13|bna:106442312|K11294 nucleolin | (RefSeq) 31 kDa ribonucleoprotein, chloroplastic-like	--	[R]	General function prediction only	RNA recognition motif. (a.k.a. RRM, RBD, or RNP domain)	31 kDa ribonucleoprotein, chloroplastic OS=Arabidopsis thaliana OX=3702 GN=CP31A PE=1 SV=1	A	RNA processing and modification	BnaC08g08910D [Brassica napus]
gene-BnaCnng35110D	[G]	Carbohydrate transport and metabolism	Cellular Component: integral component of membrane (GO:0016021);; Molecular Function: transmembrane transporter activity (GO:0022857);;	K12818|5.3e-87|smo:SELMODRAFT_429199|K12818 ATP-dependent RNA helicase DHX8/PRP22 [EC:3.6.4.13] | (RefSeq) hypothetical protein	Spliceosome (ko03040)	[R]	General function prediction only	Major Facilitator Superfamily	Probable peptide/nitrate transporter At3g43790 OS=Arabidopsis thaliana OX=3702 GN=ZIFL2 PE=2 SV=2	J	Translation, ribosomal structure and biogenesis	BnaCnng35110D [Brassica napus]
gene-BnaCnng03300D	--	--	Biological Process: protein polyubiquitination (GO:0000209);; Molecular Function: molecular_function (GO:0003674);; Molecular Function: catalytic activity (GO:0003824);; Molecular Function: ubiquitin-protein transferase activity (GO:0004842);; Cellular Component: cellular_component (GO:0005575);; Cellular Component: intracellular (GO:0005622);; Cellular Component: obsolete cell (GO:0005623);; Cel…	K11982|1.1e-15|fve:101302982|K11982 E3 ubiquitin-protein ligase RNF115/126 [EC:2.3.2.27] | (RefSeq) E3 ubiquitin-protein ligase RING1-like	--	[O]	Posttranslational modification, protein turnover, chaperones	Ring finger domain	E3 ubiquitin-protein ligase SGR9, amyloplastic OS=Arabidopsis thaliana OX=3702 GN=SGR9 PE=1 SV=1	O	Posttranslational modification, protein turnover, chaperones	BnaCnng03300D [Brassica napus]
gene-BnaC06g37980D	--	--	Molecular Function: methyltransferase activity (GO:0008168);; Cellular Component: integral component of membrane (GO:0016021);; Biological Process: methylation (GO:0032259);;	K23872|1.7e-125|peq:110028204|K23872 putative homogalacturonan methyltransferase [EC:2.1.1.-] | (RefSeq) probable methyltransferase PMT13	--	--	--	Putative S-adenosyl-L-methionine-dependent methyltransferase	Probable methyltransferase PMT10 OS=Arabidopsis thaliana OX=3702 GN=At1g77260 PE=2 SV=1	S	Function unknown	PREDICTED: probable methyltransferase PMT10 [Brassica oleracea var. oleracea]
gene-BnaC03g67690D	--	--	Biological Process: response to auxin (GO:0009733);;	K14488|2.5e-98|bna:106387237|K14488 SAUR family protein | (RefSeq) auxin-responsive protein SAUR72	Plant hormone signal transduction (ko04075)	--	--	Auxin responsive protein	Auxin-responsive protein SAUR71 OS=Arabidopsis thaliana OX=3702 GN=SAUR71 PE=2 SV=1	S	Function unknown	auxin-responsive protein SAUR72 [Brassica napus]
gene-BnaA02g07710D	--	--	--	--	--	--	--	--	--	--	--	BnaA02g07710D [Brassica napus]
gene-BnaC04g27820D	--	--	Biological Process: cytoskeleton organization (GO:0007010);; Molecular Function: microtubule binding (GO:0008017);;	--	--	--	--	Microtubule-associated protein 70	Microtubule-associated protein 70-1 OS=Arabidopsis thaliana OX=3702 GN=MAP70.1 PE=1 SV=1	S	Function unknown	unnamed protein product [Brassica oleracea]
gene-BnaC03g14680D	--	--	--	--	--	--	--	--	Defensin-like protein 69 OS=Arabidopsis thaliana OX=3702 GN=At5g54220 PE=3 SV=1	--	--	PREDICTED: defensin-like protein 69 [Brassica oleracea var. oleracea]
NewGene_18910	--	--	--	--	--	--	--	--	--	--	--	hypothetical protein DY000_02021895 [Brassica cretica]
gene-BnaAnng37770D	--	--	--	--	--	[O]	Posttranslational modification, protein turnover, chaperones	--	--	O	Posttranslational modification, protein turnover, chaperones	BnaAnng37770D, partial [Brassica napus]
gene-BnaC04g35100D	--	--	Biological Process: autophagosome assembly (GO:0000045);; Molecular Function: molecular_function (GO:0003674);; Molecular Function: binding (GO:0005488);; Molecular Function: protein binding (GO:0005515);; Cellular Component: cellular_component (GO:0005575);; Cellular Component: intracellular (GO:0005622);; Cellular Component: obsolete cell (GO:0005623);; Cellular Component: nucleus (GO:0005634);…	K14012|9.0e-168|bna:106429395|K14012 UBX domain-containing protein 1 | (RefSeq) plant UBX domain-containing protein 6-like	Protein processing in endoplasmic reticulum (ko04141)	[Y]	Nuclear structure	SEP domain	Plant UBX domain-containing protein 5 OS=Arabidopsis thaliana OX=3702 GN=PUX5 PE=1 SV=1	S	Function unknown	plant UBX domain-containing protein 6-like [Brassica napus]
gene-BnaC06g21600D	--	--	Cellular Component: exocyst (GO:0000145);; Biological Process: exocytosis (GO:0006887);; Biological Process: Golgi to plasma membrane transport (GO:0006893);; Biological Process: protein transport (GO:0015031);;	K17637|0.0e+00|bna:106353516|K17637 exocyst complex component 2 | (RefSeq) exocyst complex component SEC5A	--	[U]	Intracellular trafficking, secretion, and vesicular transport	Exocyst complex component Sec5	Exocyst complex component SEC5A OS=Arabidopsis thaliana OX=3702 GN=SEC5A PE=1 SV=1	U	Intracellular trafficking, secretion, and vesicular transport	PREDICTED: exocyst complex component SEC5A [Brassica oleracea var. oleracea]
gene-BnaA07g13270D	[J]	Translation, ribosomal structure and biogenesis	Biological Process: maturation of LSU-rRNA (GO:0000470);; Molecular Function: RNA binding (GO:0003723);; Molecular Function: structural constituent of ribosome (GO:0003735);; Biological Process: translation (GO:0006412);; Cellular Component: cytosolic large ribosomal subunit (GO:0022625);;	K02865|1.7e-76|bna:106358428|K02865 large subunit ribosomal protein L10Ae | (RefSeq) 60S ribosomal protein L10a-2-like	Ribosome (ko03010)	[J]	Translation, ribosomal structure and biogenesis	Ribosomal protein L1p/L10e family	60S ribosomal protein L10a-1 OS=Arabidopsis thaliana OX=3702 GN=RPL10AA PE=1 SV=1	J	Translation, ribosomal structure and biogenesis	unnamed protein product, partial [Brassica rapa]
gene-BnaC02g22030D	--	--	--	--	--	--	--	--	--	--	--	unnamed protein product [Brassica oleracea]
gene-BnaA03g56200D	--	--	Cellular Component: integral component of membrane (GO:0016021);;	K17609|3.0e-18|cic:CICLE_v10010213mg|K17609 nucleoredoxin [EC:1.8.1.8] | (RefSeq) hypothetical protein	--	--	--	--	--	--	--	U-box domain-containing protein 51-like [Brassica napus]
gene-BnaCnng36960D	[O]	Posttranslational modification, protein turnover, chaperones	Molecular Function: peroxidase activity (GO:0004601);; Biological Process: cell redox homeostasis (GO:0045454);; Molecular Function: peroxiredoxin activity (GO:0051920);;	K24140|5.0e-87|bna:106441213|K24140 glutaredoxin-dependent peroxiredoxin [EC:1.11.1.25] | (RefSeq) peroxiredoxin-2B-like	--	[O]	Posttranslational modification, protein turnover, chaperones	Redoxin	Peroxiredoxin-2B OS=Arabidopsis thaliana OX=3702 GN=PRXIIB PE=1 SV=1	O	Posttranslational modification, protein turnover, chaperones	BnaCnng36960D [Brassica napus]
gene-BnaC04g20120D	--	--	--	--	--	--	--	--	--	--	--	unnamed protein product [Brassica oleracea]
gene-BnaA09g20410D	[R]	General function prediction only	Molecular Function: protein kinase activity (GO:0004672);; Molecular Function: ATP binding (GO:0005524);; Cellular Component: integral component of membrane (GO:0016021);;	K24104|1.1e-71|thj:104799061|K24104 GPN-loop GTPase | (RefSeq) LOW QUALITY PROTEIN: uncharacterized protein LOC104799061	--	--	--	Protein kinase domain	Putative cysteine-rich receptor-like protein kinase 39 OS=Arabidopsis thaliana OX=3702 GN=CRK39 PE=3 SV=1	T	Signal transduction mechanisms	BnaA09g20410D [Brassica napus]
gene-BnaC01g08260D	[P]	Inorganic ion transport and metabolism	Molecular Function: ATP binding (GO:0005524);; Cellular Component: integral component of membrane (GO:0016021);; Molecular Function: ATPase-coupled cation transmembrane transporter activity (GO:0019829);; Biological Process: metal ion transport (GO:0030001);; Molecular Function: metal ion binding (GO:0046872);;	K01534|0.0e+00|bna:106454580|K01534 Zn2+/Cd2+-exporting ATPase [EC:7.2.2.12 7.2.2.21] | (RefSeq) cadmium/zinc-transporting ATPase HMA3	--	[P]	Inorganic ion transport and metabolism	E1-E2 ATPase	Cadmium/zinc-transporting ATPase HMA3 OS=Arabidopsis thaliana OX=3702 GN=HMA3 PE=1 SV=1	P	Inorganic ion transport and metabolism	cadmium/zinc-transporting ATPase HMA3 [Brassica napus]
gene-BnaA07g23960D	[O]	Posttranslational modification, protein turnover, chaperones	Molecular Function: metalloendopeptidase activity (GO:0004222);; Molecular Function: zinc ion binding (GO:0008270);; Biological Process: extracellular matrix organization (GO:0030198);; Biological Process: collagen catabolic process (GO:0030574);; Cellular Component: extracellular matrix (GO:0031012);;	K07761|1.6e-112|thj:104823666|K07761 metalloendoproteinase 5-MMP [EC:3.4.24.-] | (RefSeq) metalloendoproteinase 5-MMP	--	[OW]	Posttranslational modification, protein turnover, chaperones;; Extracellular structures	Matrixin	Metalloendoproteinase 2-MMP OS=Arabidopsis thaliana OX=3702 GN=2MMP PE=1 SV=1	O	Posttranslational modification, protein turnover, chaperones	metalloendoproteinase 2-MMP [Brassica rapa]
gene-BnaC01g33150D	--	--	--	--	--	--	--	Protein of unknown function (DUF1005)	--	S	Function unknown	uncharacterized protein LOC106371317 [Brassica napus]
gene-BnaC03g12370D	--	--	--	--	--	[DR]	Cell cycle control, cell division, chromosome partitioning;; General function prediction only	--	--	S	Function unknown	PREDICTED: MATH domain and coiled-coil domain-containing protein At2g42470-like [Brassica oleracea var. oleracea]
gene-BnaA01g09480D	--	--	Molecular Function: protein kinase activity (GO:0004672);; Molecular Function: ATP binding (GO:0005524);; Cellular Component: integral component of membrane (GO:0016021);;	K13459|2.9e-27|jcu:105634805|K13459 disease resistance protein RPS2 | (RefSeq) probable disease resistance protein At1g12280 isoform X1	Plant-pathogen interaction (ko04626)	--	--	Protein tyrosine and serine/threonine kinase	Protein MALE DISCOVERER 2 OS=Arabidopsis thaliana OX=3702 GN=MDIS2 PE=1 SV=1	T	Signal transduction mechanisms	hypothetical protein BRARA_A00978 [Brassica rapa]
gene-BnaAnng22580D	[O]	Posttranslational modification, protein turnover, chaperones	Molecular Function: serine-type peptidase activity (GO:0008236);;	K03797|2.4e-221|bna:106368188|K03797 carboxyl-terminal processing protease [EC:3.4.21.102] | (RefSeq) carboxyl-terminal-processing peptidase 3, chloroplastic-like isoform X1	--	--	--	Peptidase family S41	Carboxyl-terminal-processing peptidase 3, chloroplastic OS=Arabidopsis thaliana OX=3702 GN=CTPA3 PE=3 SV=1	M	Cell wall/membrane/envelope biogenesis	BnaAnng22580D, partial [Brassica napus]
gene-BnaC06g19200D	--	--	Cellular Component: cytosol (GO:0005829);; Biological Process: regulation of transcription, DNA-templated (GO:0006355);; Biological Process: primary shoot apical meristem specification (GO:0010072);;	K14558|6.9e-114|qsu:111986604|K14558 periodic tryptophan protein 2 | (RefSeq) protein TOPLESS isoform X1	Ribosome biogenesis in eukaryotes (ko03008)	[R]	General function prediction only	WD domain, G-beta repeat	Topless-related protein 1 OS=Arabidopsis thaliana OX=3702 GN=TPR1 PE=1 SV=3	S	Function unknown	PREDICTED: topless-related protein 1 isoform X1 [Brassica oleracea var. oleracea]
gene-BnaC01g05000D	--	--	Molecular Function: zinc ion binding (GO:0008270);;	K22262|3.9e-52|qsu:112034235|K22262 WD repeat and FYVE domain-containing protein 3 | (RefSeq) protein SPIRRIG	--	[R]	General function prediction only	PPR repeat family	Pentatricopeptide repeat-containing protein At4g33170 OS=Arabidopsis thaliana OX=3702 GN=PCMP-H53 PE=3 SV=1	S	Function unknown	PREDICTED: pentatricopeptide repeat-containing protein At4g33170 [Brassica oleracea var. oleracea]
NewGene_29793	--	--	--	--	--	--	--	--	--	--	--	hypothetical protein DY000_02016157 [Brassica cretica]
gene-BnaCnng55700D	--	--	--	--	--	--	--	F-box associated domain	F-box protein At3g49450 OS=Arabidopsis thaliana OX=3702 GN=At3g49450 PE=2 SV=1	--	--	BnaCnng55700D [Brassica napus]
gene-BnaA09g49560D	--	--	--	--	--	--	--	Tetratricopeptide repeat	--	S	Function unknown	uncharacterized protein LOC103843466 [Brassica rapa]
gene-BnaA09g44980D	[P]	Inorganic ion transport and metabolism	Molecular Function: magnesium ion binding (GO:0000287);; Molecular Function: ATP binding (GO:0005524);; Biological Process: phospholipid transport (GO:0015914);; Cellular Component: integral component of membrane (GO:0016021);; Molecular Function: ATPase-coupled intramembrane lipid transporter activity (GO:0140326);;	K01530|0.0e+00|brp:103842748|K01530 phospholipid-translocating ATPase [EC:7.6.2.1] | (RefSeq) probable phospholipid-transporting ATPase 4	--	[R]	General function prediction only	Phospholipid-translocating P-type ATPase C-terminal	Probable phospholipid-transporting ATPase 4 OS=Arabidopsis thaliana OX=3702 GN=ALA4 PE=3 SV=2	P	Inorganic ion transport and metabolism	hypothetical protein BRARA_I04825 [Brassica rapa]
gene-BnaC02g09750D	--	--	--	--	--	--	--	--	Putative FBD-associated F-box protein At5g22720 OS=Arabidopsis thaliana OX=3702 GN=At5g22720 PE=4 SV=2	--	--	BnaC02g09750D [Brassica napus]
gene-BnaA07g30980D	--	--	Cellular Component: extracellular region (GO:0005576);; Biological Process: defense response (GO:0006952);;	K12173|2.7e-39|gmx:100794341|K12173 BRCA1-A complex subunit BRE | (RefSeq) BRISC and BRCA1-A complex member 2	Homologous recombination (ko03440)	--	--	Thaumatin family	Thaumatin-like protein OS=Arabidopsis thaliana OX=3702 GN=At1g18250 PE=2 SV=2	T	Signal transduction mechanisms	thaumatin-like protein isoform X1 [Brassica napus]
gene-BnaAnng23630D	[E]	Amino acid transport and metabolism	Cellular Component: integral component of membrane (GO:0016021);; Molecular Function: transmembrane transporter activity (GO:0022857);;	K13863|0.0e+00|brp:103828210|K13863 solute carrier family 7 (cationic amino acid transporter), member 1 | (RefSeq) cationic amino acid transporter 4, vacuolar	--	[E]	Amino acid transport and metabolism	Amino acid permease	Cationic amino acid transporter 4, vacuolar OS=Arabidopsis thaliana OX=3702 GN=CAT4 PE=1 SV=1	E	Amino acid transport and metabolism	cationic amino acid transporter 4, vacuolar [Brassica rapa]
gene-BnaC08g02820D	--	--	--	K11374|1.3e-138|boe:106307900|K11374 elongator complex protein 2 | (RefSeq) LOW QUALITY PROTEIN: elongator complex protein 2	--	[BK]	Chromatin structure and dynamics;; Transcription	--	Elongator complex protein 2 OS=Arabidopsis thaliana OX=3702 GN=ELP2 PE=1 SV=1	--	--	PREDICTED: LOW QUALITY PROTEIN: elongator complex protein 2 [Brassica oleracea var. oleracea]
gene-BnaA03g44610D	[C]	Energy production and conversion	Molecular Function: oxidoreductase activity (GO:0016491);; Molecular Function: FAD binding (GO:0071949);;	K22395|6.0e-140|lja:Lj4g3v0299460.1|K22395 cinnamyl-alcohol dehydrogenase [EC:1.1.1.195] | (RefSeq) Lj4g3v0299460.1; -	Phenylpropanoid biosynthesis (ko00940)	--	--	FAD binding domain	Berberine bridge enzyme-like 21 OS=Arabidopsis thaliana OX=3702 GN=At4g20840 PE=2 SV=1	C	Energy production and conversion	berberine bridge enzyme-like 21 [Brassica rapa]
gene-BnaC06g28510D	--	--	Molecular Function: hydrolase activity, acting on ester bonds (GO:0016788);;	--	--	--	--	--	--	--	--	unnamed protein product, partial [Brassica oleracea]
gene-BnaA01g20810D	[G]	Carbohydrate transport and metabolism	Cellular Component: cytoplasm (GO:0005737);; Biological Process: carbohydrate metabolic process (GO:0005975);; Biological Process: pentose-phosphate shunt, oxidative branch (GO:0009051);; Molecular Function: 6-phosphogluconolactonase activity (GO:0017057);;	K01057|3.6e-151|bna:106356629|K01057 6-phosphogluconolactonase [EC:3.1.1.31] | (RefSeq) probable 6-phosphogluconolactonase 2 isoform X1	Pentose phosphate pathway (ko00030);; Carbon metabolism (ko01200)	[G]	Carbohydrate transport and metabolism	Glucosamine-6-phosphate isomerases/6-phosphogluconolactonase	Probable 6-phosphogluconolactonase 2 OS=Arabidopsis thaliana OX=3702 GN=PGL2 PE=2 SV=2	G	Carbohydrate transport and metabolism	probable 6-phosphogluconolactonase 2 [Brassica rapa]
gene-BnaC04g39680D	--	--	Cellular Component: integral component of membrane (GO:0016021);;	K13466|4.0e-10|cic:CICLE_v10017769mg|K13466 EIX receptor 1/2 | (RefSeq) hypothetical protein	Plant-pathogen interaction (ko04626)	[R]	General function prediction only	Leucine Rich repeats (2 copies)	Receptor-like protein 54 OS=Arabidopsis thaliana OX=3702 GN=RLP54 PE=3 SV=1	S	Function unknown	hypothetical protein DY000_02034607 [Brassica cretica]
gene-BnaC06g12150D	--	--	--	--	--	--	--	--	--	E	Amino acid transport and metabolism	BnaC06g12150D [Brassica napus]
gene-BnaA10g16960D	--	--	Cellular Component: integral component of membrane (GO:0016021);;	--	--	[I]	Lipid transport and metabolism	Plasma-membrane choline transporter	--	I	Lipid transport and metabolism	BnaA10g16960D [Brassica napus]
gene-BnaA07g09230D	--	--	Cellular Component: integral component of membrane (GO:0016021);; Molecular Function: transmembrane transporter activity (GO:0022857);;	K14638|6.0e-98|sot:102578808|K14638 solute carrier family 15 (peptide/histidine transporter), member 3/4 | (RefSeq) protein NRT1/ PTR FAMILY 4.6-like	--	[E]	Amino acid transport and metabolism	POT family	Protein NRT1/ PTR FAMILY 4.5 OS=Arabidopsis thaliana OX=3702 GN=NPF4.5 PE=2 SV=1	E	Amino acid transport and metabolism	BnaA07g09230D [Brassica napus]
NewGene_11626	--	--	Molecular Function: nucleic acid binding (GO:0003676);; Molecular Function: RNA-DNA hybrid ribonuclease activity (GO:0004523);;	--	--	--	--	Reverse transcriptase-like	--	E	Amino acid transport and metabolism	BnaC04g02140D [Brassica napus]
gene-BnaC07g05300D	[L]	Replication, recombination and repair	Biological Process: telomere maintenance (GO:0000723);; Molecular Function: DNA helicase activity (GO:0003678);; Molecular Function: ATP binding (GO:0005524);; Biological Process: DNA repair (GO:0006281);; Biological Process: DNA recombination (GO:0006310);;	K15255|1.4e-129|bna:106378220|K15255 ATP-dependent DNA helicase PIF1 [EC:3.6.4.12] | (RefSeq) ATP-dependent DNA helicase PIF1-like	--	[D]	Cell cycle control, cell division, chromosome partitioning	PIF1-like helicase	--	D	Cell cycle control, cell division, chromosome partitioning	unnamed protein product [Brassica oleracea]
gene-BnaA09g08900D	[P]	Inorganic ion transport and metabolism	Cellular Component: integral component of membrane (GO:0016021);;	K01534|6.7e-42|mpp:MICPUCDRAFT_47831|K01534 Zn2+/Cd2+-exporting ATPase [EC:7.2.2.12 7.2.2.21] | (RefSeq) p-type ATPase superfamily	--	--	--	Cytochrome C biogenesis protein transmembrane region	--	S	Function unknown	uncharacterized protein BNAA09G08900D [Brassica napus]
NewGene_6680	--	--	--	--	--	--	--	--	--	--	--	hypothetical protein DY000_02062901 [Brassica cretica]
gene-BnaA05g23870D	[O]	Posttranslational modification, protein turnover, chaperones	Cellular Component: mitochondrion (GO:0005739);; Cellular Component: mitochondrial matrix (GO:0005759);; Molecular Function: electron transfer activity (GO:0009055);; Molecular Function: protein disulfide oxidoreductase activity (GO:0015035);;	K07390|2.8e-75|bna:106349603|K07390 monothiol glutaredoxin | (RefSeq) monothiol glutaredoxin-S15, mitochondrial-like	--	[O]	Posttranslational modification, protein turnover, chaperones	Glutaredoxin	Monothiol glutaredoxin-S15, mitochondrial OS=Arabidopsis thaliana OX=3702 GN=GRXS15 PE=1 SV=2	O	Posttranslational modification, protein turnover, chaperones	monothiol glutaredoxin-S15, mitochondrial [Brassica rapa]
gene-BnaC03g64240D	[J]	Translation, ribosomal structure and biogenesis	--	K01883|1.4e-44|bna:106433740|K01883 cysteinyl-tRNA synthetase [EC:6.1.1.16] | (RefSeq) cysteine--tRNA ligase 2, cytoplasmic-like	Aminoacyl-tRNA biosynthesis (ko00970)	[J]	Translation, ribosomal structure and biogenesis	tRNA synthetases class I (C) catalytic domain	Cysteine--tRNA ligase 2, cytoplasmic OS=Arabidopsis thaliana OX=3702 GN=At5g38830 PE=2 SV=1	J	Translation, ribosomal structure and biogenesis	BnaC03g64240D [Brassica napus]
gene-BnaA10g15850D	[G]	Carbohydrate transport and metabolism	Molecular Function: ATP binding (GO:0005524);; Biological Process: glycogen biosynthetic process (GO:0005978);; Molecular Function: glucose-1-phosphate adenylyltransferase activity (GO:0008878);; Cellular Component: chloroplast (GO:0009507);; Biological Process: starch biosynthetic process (GO:0019252);;	K00975|7.7e-294|brp:103845771|K00975 glucose-1-phosphate adenylyltransferase [EC:2.7.7.27] | (RefSeq) glucose-1-phosphate adenylyltransferase large subunit 1, chloroplastic	Starch and sucrose metabolism (ko00500);; Amino sugar and nucleotide sugar metabolism (ko00520)	[M]	Cell wall/membrane/envelope biogenesis	Nucleotidyl transferase	Glucose-1-phosphate adenylyltransferase large subunit 1, chloroplastic OS=Arabidopsis thaliana OX=3702 GN=ADG2 PE=1 SV=3	M	Cell wall/membrane/envelope biogenesis	glucose-1-phosphate adenylyltransferase large subunit 1, chloroplastic [Brassica rapa]
gene-BnaC04g53770D	--	--	--	--	--	--	--	--	--	--	--	BnaC04g53770D [Brassica napus]
gene-BnaC03g37040D	--	--	Molecular Function: DNA binding (GO:0003677);; Cellular Component: nucleus (GO:0005634);;	--	--	--	--	B3 DNA binding domain	B3 domain-containing protein REM8 OS=Arabidopsis thaliana OX=3702 GN=REM8 PE=2 SV=1	--	--	unnamed protein product [Brassica oleracea]
gene-BnaC03g07980D	--	--	--	--	--	--	--	--	--	--	--	BnaA01g18830D [Brassica napus]
gene-BnaA06g22660D	[F]	Nucleotide transport and metabolism	Molecular Function: nucleoside diphosphate kinase activity (GO:0004550);; Molecular Function: ATP binding (GO:0005524);; Biological Process: GTP biosynthetic process (GO:0006183);; Biological Process: UTP biosynthetic process (GO:0006228);; Biological Process: CTP biosynthetic process (GO:0006241);;	K00940|2.1e-126|bna:106415051|K00940 nucleoside-diphosphate kinase [EC:2.7.4.6] | (RefSeq) nucleoside diphosphate kinase II, chloroplastic-like	Purine metabolism (ko00230);; Pyrimidine metabolism (ko00240);; MAPK signaling pathway - plant (ko04016)	[F]	Nucleotide transport and metabolism	Nucleoside diphosphate kinase	Nucleoside diphosphate kinase II, chloroplastic OS=Arabidopsis thaliana OX=3702 GN=NDPK2 PE=1 SV=2	F	Nucleotide transport and metabolism	BnaA06g22660D [Brassica napus]
gene-BnaCnng78620D	--	--	Cellular Component: extracellular region (GO:0005576);; Biological Process: sexual reproduction (GO:0019953);;	K20628|2.3e-20|ppp:112294361|K20628 expansin | (RefSeq) expansin-B3-like	--	--	--	Expansin C-terminal domain	Expansin-like A1 OS=Arabidopsis thaliana OX=3702 GN=EXLA1 PE=2 SV=1	S	Function unknown	PREDICTED: expansin-like A1 [Brassica oleracea var. oleracea]
gene-BnaA09g49200D	[J]	Translation, ribosomal structure and biogenesis	Molecular Function: MAP kinase activity (GO:0004707);; Molecular Function: ATP binding (GO:0005524);;	K04371|7.6e-219|bna:106420019|K04371 mitogen-activated protein kinase 1/3 [EC:2.7.11.24] | (RefSeq) mitogen-activated protein kinase 13	--	[T]	Signal transduction mechanisms	Protein kinase domain	Mitogen-activated protein kinase 13 OS=Arabidopsis thaliana OX=3702 GN=MPK13 PE=1 SV=1	T	Signal transduction mechanisms	mitogen-activated protein kinase 13 [Brassica rapa]
NewGene_25574	--	--	Biological Process: protein transport (GO:0015031);;	K19476|8.01e-28|bna:106395258|K19476 vacuolar protein sorting-associated protein IST1 | (RefSeq) IST1 homolog	Endocytosis (ko04144)	[Z]	Cytoskeleton	--	--	--	--	unnamed protein product [Brassica oleracea]
gene-BnaA03g02300D	--	--	Molecular Function: DNA binding (GO:0003677);; Cellular Component: nucleus (GO:0005634);; Biological Process: DNA replication (GO:0006260);; Biological Process: DNA repair (GO:0006281);; Biological Process: DNA recombination (GO:0006310);; Molecular Function: metal ion binding (GO:0046872);;	K07466|0.0e+00|bna:106385018|K07466 replication factor A1 | (RefSeq) replication protein A 70 kDa DNA-binding subunit B-like	DNA replication (ko03030);; Nucleotide excision repair (ko03420);; Mismatch repair (ko03430);; Homologous recombination (ko03440)	[L]	Replication, recombination and repair	Replication factor-A C terminal domain	Replication protein A 70 kDa DNA-binding subunit B OS=Arabidopsis thaliana OX=3702 GN=RPA1B PE=3 SV=1	L	Replication, recombination and repair	replication protein A 70 kDa DNA-binding subunit B-like [Brassica napus]
gene-BnaA06g28550D	--	--	--	K07466|5.3e-07|csat:104715847|K07466 replication factor A1 | (RefSeq) uncharacterized protein LOC104715847 isoform X1	DNA replication (ko03030);; Nucleotide excision repair (ko03420);; Mismatch repair (ko03430);; Homologous recombination (ko03440)	--	--	--	--	--	--	BnaC04g36930D [Brassica napus]
gene-BnaA02g34900D	--	--	--	--	--	--	--	--	--	--	--	BnaA02g34900D [Brassica napus]
gene-BnaC07g16380D	--	--	--	K23460|1.1e-10|cam:101497150|K23460 Rab proteins geranylgeranyltransferase component A | (RefSeq) uncharacterized LOC101497150	--	--	--	RWP-RK domain	Protein RKD3 OS=Arabidopsis thaliana OX=3702 GN=RKD3 PE=3 SV=1	--	--	BnaC07g16380D [Brassica napus]
gene-BnaC03g39350D	--		Molecular Function: protein kinase activity (GO:0004672);; Molecular Function: ATP binding (GO:0005524);;	K13416|2.1e-53|pavi:110767062|K13416 brassinosteroid insensitive 1-associated receptor kinase 1 [EC:2.7.10.1 2.7.11.1] | (RefSeq) BRASSINOSTEROID INSENSITIVE 1-associated receptor kinase 1-like	MAPK signaling pathway - plant (ko04016);; Plant hormone signal transduction (ko04075);; Plant-pathogen interaction (ko04626)	[T]	Signal transduction mechanisms	Protein tyrosine and serine/threonine kinase	PTI1-like tyrosine-protein kinase At3g15890 OS=Arabidopsis thaliana OX=3702 GN=At3g15890 PE=2 SV=1	T	Signal transduction mechanisms	PTI1-like tyrosine-protein kinase At3g15890 [Brassica napus]
gene-BnaC07g22970D	--	--	Molecular Function: cysteine-type peptidase activity (GO:0008234);;	K01578|3.5e-10|bna:111205792|K01578 malonyl-CoA decarboxylase [EC:4.1.1.9] | (RefSeq) uncharacterized protein LOC111205792	beta-Alanine metabolism (ko00410);; Propanoate metabolism (ko00640);; Peroxisome (ko04146)	--	--	Domain of unknown function (DUF1985)	--	--	--	uncharacterized protein LOC106425257 [Brassica napus]
gene-BnaC05g50410D	--	--	Molecular Function: 1-phosphatidylinositol binding (GO:0005545);; Cellular Component: clathrin-coated vesicle (GO:0030136);; Molecular Function: clathrin binding (GO:0030276);; Biological Process: clathrin coat assembly (GO:0048268);;	K20043|1.9e-15|bvg:104905003|K20043 clathrin coat assembly protein AP180 | (RefSeq) clathrin coat assembly protein AP180	--	[TU]	Signal transduction mechanisms;; Intracellular trafficking, secretion, and vesicular transport	ANTH domain	Putative clathrin assembly protein At1g25240 OS=Arabidopsis thaliana OX=3702 GN=At1g25240 PE=3 SV=1	--	--	BnaC05g50410D [Brassica napus]
gene-BnaCnng19630D	--	--	--	--	--	--	--	--	--	--	--	BnaCnng19630D [Brassica napus]
gene-BnaC08g28390D	--	--	--	--	--	--	--	Mago binding	--	--	--	unnamed protein product [Brassica oleracea]
gene-BnaAnng18880D	--	--	Cellular Component: integral component of membrane (GO:0016021);;	K15285|1.9e-60|eus:EUTSA_v10018828mg|K15285 solute carrier family 35, member E3 | (RefSeq) hypothetical protein	--	[GE]	Carbohydrate transport and metabolism;; Amino acid transport and metabolism	Triose-phosphate Transporter family	UDP-galactose transporter 1 OS=Arabidopsis thaliana OX=3702 GN=UDP-GALT1 PE=2 SV=1	--	--	BnaC06g18090D [Brassica napus]
gene-BnaA09g05290D	--	--	--	--	--	--	--	--	GPI-anchored protein LLG1 OS=Arabidopsis thaliana OX=3702 GN=LLG1 PE=1 SV=1	--	--	hypothetical protein BRARA_I00616 [Brassica rapa]
gene-BnaA01g17100D	--	--	Molecular Function: regulatory region nucleic acid binding (GO:0001067);; Molecular Function: molecular_function (GO:0003674);; Molecular Function: nucleic acid binding (GO:0003676);; Molecular Function: DNA binding (GO:0003677);; Molecular Function: DNA-binding transcription factor activity (GO:0003700);; Molecular Function: binding (GO:0005488);; Cellular Component: cellular_component (GO:00055…	--	--	[R]	General function prediction only	C2H2-type zinc finger	Zinc finger protein ZAT9 OS=Arabidopsis thaliana OX=3702 GN=ZAT9 PE=2 SV=1	S	Function unknown	zinc finger protein ZAT9 [Brassica napus]
gene-BnaA05g26140D	--	--	Cellular Component: integral component of membrane (GO:0016021);;	--	--	--	--	--	--	--	--	BnaA05g26140D [Brassica napus]
NewGene_15446	--	--	Molecular Function: GTP binding (GO:0005525);; Cellular Component: nucleus (GO:0005634);; Molecular Function: hydrolase activity (GO:0016787);;	K24104|2.90e-24|bna:106402292|K24104 GPN-loop GTPase | (RefSeq) GPN-loop GTPase 3-like	--	[K]	Transcription	Conserved hypothetical ATP binding protein	--	K	Transcription	hypothetical protein F2Q69_00030969, partial [Brassica cretica]
gene-BnaA03g15310D	--	--	Molecular Function: protein binding (GO:0005515);;	K10206|1.1e-28|csat:104792920|K10206 LL-diaminopimelate aminotransferase [EC:2.6.1.83] | (RefSeq) LL-diaminopimelate aminotransferase, chloroplastic isoform X1	Lysine biosynthesis (ko00300);; Biosynthesis of amino acids (ko01230)	--	--	F-box domain	Putative F-box protein At4g22180 OS=Arabidopsis thaliana OX=3702 GN=At4g22180 PE=4 SV=3	--	--	putative F-box protein At4g22180 [Brassica rapa]
gene-BnaC03g69930D	--	--	--	--	--	--	--	zinc-finger of the FCS-type, C2-C2	FCS-Like Zinc finger 17 OS=Arabidopsis thaliana OX=3702 GN=FLZ17 PE=1 SV=1	S	Function unknown	uncharacterized protein BNAC03G69930D [Brassica napus]
gene-BnaA02g02190D	--	--	--	K13192|4.8e-72|dzi:111300937|K13192 RNA-binding protein 26 | (RefSeq) zinc finger CCCH domain-containing protein 41-like	--	--	--	UBA-like domain (DUF1421)	--	S	Function unknown	hypothetical protein BRARA_B00555 [Brassica rapa]
gene-BnaC03g13920D	--	--	--	--	--	--	--	--	--	L	Replication, recombination and repair	BnaC03g13920D [Brassica napus]
gene-BnaC06g04930D	--		Molecular Function: protein kinase activity (GO:0004672);; Molecular Function: ATP binding (GO:0005524);; Cellular Component: integral component of membrane (GO:0016021);;	K16224|2.4e-191|boe:106304564|K16224 senescence-induced receptor-like serine/threonine-protein kinase | (RefSeq) senescence-induced receptor-like serine/threonine-protein kinase	MAPK signaling pathway - plant (ko04016);; Plant-pathogen interaction (ko04626)	--	--	Malectin-like domain	Probable LRR receptor-like serine/threonine-protein kinase At1g51820 OS=Arabidopsis thaliana OX=3702 GN=At1g51820 PE=1 SV=1	T	Signal transduction mechanisms	PREDICTED: probable LRR receptor-like serine/threonine-protein kinase At1g51820 isoform X1 [Brassica oleracea var. oleracea]
gene-BnaA09g38930D	[Z]	Cytoskeleton	Cellular Component: integral component of membrane (GO:0016021);;	K16615|2.7e-193|bna:106411959|K16615 actin-related protein 7, plant | (RefSeq) actin-related protein 7	--	[Z]	Cytoskeleton	Actin	Actin-related protein 7 OS=Arabidopsis thaliana OX=3702 GN=ARP7 PE=1 SV=1	Z	Cytoskeleton	BnaA09g38930D [Brassica napus]
gene-BnaA09g49410D	--	--	Cellular Component: transcription factor TFIIA complex (GO:0005672);; Biological Process: transcription by RNA polymerase II (GO:0006366);; Biological Process: transcription initiation from RNA polymerase II promoter (GO:0006367);;	K03122|8.0e-208|bna:106420187|K03122 transcription initiation factor TFIIA large subunit | (RefSeq) transcription initiation factor IIA large subunit	Basal transcription factors (ko03022)	[K]	Transcription	Transcription factor IIA, alpha/beta subunit	--	K	Transcription	transcription initiation factor IIA large subunit [Brassica napus]
gene-BnaC01g12500D	[C]	Energy production and conversion	Molecular Function: oxidoreductase activity (GO:0016491);; Molecular Function: FAD binding (GO:0071949);;	K22395|1.2e-142|tcc:18595174|K22395 cinnamyl-alcohol dehydrogenase [EC:1.1.1.195] | (RefSeq) flavin-dependent oxidoreductase FOX2	Phenylpropanoid biosynthesis (ko00940)	--	--	FAD binding domain	Berberine bridge enzyme-like 22 OS=Arabidopsis thaliana OX=3702 GN=FAD-OXR PE=2 SV=1	C	Energy production and conversion	PREDICTED: cannabidiolic acid synthase-like [Brassica oleracea var. oleracea]
gene-BnaC05g12030D	--	--	Molecular Function: transcription coregulator activity (GO:0003712);; Biological Process: regulation of transcription, DNA-templated (GO:0006355);;	K14972|2.8e-82|cam:101506124|K14972 PAX-interacting protein 1 | (RefSeq) mediator of RNA polymerase II transcription subunit 15a-like	--	--	--	KIX domain	Mediator of RNA polymerase II transcription subunit 15a OS=Arabidopsis thaliana OX=3702 GN=MED15A PE=1 SV=1	K	Transcription	BnaC05g12030D [Brassica napus]
NewGene_16	--	--	Molecular Function: acid phosphatase activity (GO:0003993);;	--	--	--	--	HAD superfamily, subfamily IIIB (Acid phosphatase)	Stem 31 kDa glycoprotein OS=Glycine max OX=3847 GN=VSPB PE=2 SV=1	S	Function unknown	acid phosphatase 1 [Brassica rapa]
gene-BnaA05g08400D	--	--	Molecular Function: aspartic-type endopeptidase activity (GO:0004190);;	K01381|6.8e-147|brp:103840243|K01381 saccharopepsin [EC:3.4.23.25] | (RefSeq) probable aspartic protease At2g35615	--	[O]	Posttranslational modification, protein turnover, chaperones	Xylanase inhibitor N-terminal	Probable aspartic protease At2g35615 OS=Arabidopsis thaliana OX=3702 GN=At2g35615 PE=3 SV=1	O	Posttranslational modification, protein turnover, chaperones	BnaA05g08400D [Brassica napus]
gene-BnaA03g24570D	--	--	Molecular Function: translation elongation factor activity (GO:0003746);; Cellular Component: mitochondrion (GO:0005739);;	--	--	--	--	--	--	J	Translation, ribosomal structure and biogenesis	unnamed protein product [Brassica oleracea]
gene-BnaC07g42960D	--	--	Cellular Component: integral component of membrane (GO:0016021);;	K18789|7.7e-75|cic:CICLE_v10010628mg|K18789 xylogalacturonan beta-1,3-xylosyltransferase [EC:2.4.2.41] | (RefSeq) hypothetical protein	--	[RT]	General function prediction only;; Signal transduction mechanisms	Haemolysin-III related	Heptahelical transmembrane protein 2 OS=Arabidopsis thaliana OX=3702 GN=HHP2 PE=2 SV=1	T	Signal transduction mechanisms	unnamed protein product, partial [Brassica oleracea]
gene-BnaC02g11830D	--	--	Biological Process: response to reactive oxygen species (GO:0000302);; Biological Process: response to acid chemical (GO:0001101);; Molecular Function: molecular_function (GO:0003674);; Molecular Function: catalytic activity (GO:0003824);; Molecular Function: glutathione transferase activity (GO:0004364);; Molecular Function: binding (GO:0005488);; Molecular Function: copper ion binding (GO:00055…	K21888|1.5e-21|bna:106346950|K21888 glutathione dehydrogenase/transferase [EC:1.8.5.1 2.5.1.18] | (RefSeq) glutathione S-transferase DHAR1, mitochondrial	Ascorbate and aldarate metabolism (ko00053);; Glutathione metabolism (ko00480)	[O]	Posttranslational modification, protein turnover, chaperones	--	Protease Do-like 5, chloroplastic OS=Arabidopsis thaliana OX=3702 GN=DEGP5 PE=1 SV=3	O	Posttranslational modification, protein turnover, chaperones	BnaC02g11830D [Brassica napus]
gene-BnaA01g35470D	[K]	Transcription	Molecular Function: O-methyltransferase activity (GO:0008171);; Biological Process: methylation (GO:0032259);; Molecular Function: protein dimerization activity (GO:0046983);;	K13066|2.8e-213|brp:103870469|K13066 caffeic acid 3-O-methyltransferase [EC:2.1.1.68] | (RefSeq) caffeic acid 3-O-methyltransferase	Phenylpropanoid biosynthesis (ko00940)	[R]	General function prediction only	O-methyltransferase domain	Caffeic acid 3-O-methyltransferase OS=Zinnia violacea OX=34245 PE=2 SV=1	S	Function unknown	caffeic acid 3-O-methyltransferase [Brassica rapa]
gene-BnaC06g32020D	--	--	Biological Process: system development (GO:0048731);;	--	--	--	--	--	CLAVATA3/ESR (CLE)-related protein 17 OS=Arabidopsis thaliana OX=3702 GN=CLE17 PE=2 SV=1	--	--	PREDICTED: CLAVATA3/ESR (CLE)-related protein 17 [Brassica oleracea var. oleracea]
gene-BnaC07g01550D	[R]	General function prediction only	Cellular Component: cytosol (GO:0005829);; Molecular Function: protein-arginine N-methyltransferase activity (GO:0016274);;	K11434|1.4e-209|bna:106376203|K11434 type I protein arginine methyltransferase [EC:2.1.1.319] | (RefSeq) probable protein arginine N-methyltransferase 1.2	--	[OKT]	Posttranslational modification, protein turnover, chaperones;; Transcription;; Signal transduction mechanisms	Methyltransferase domain	Probable protein arginine N-methyltransferase 1.2 OS=Arabidopsis thaliana OX=3702 GN=PRMT12 PE=1 SV=1	--	--	PREDICTED: probable protein arginine N-methyltransferase 1.2 [Brassica oleracea var. oleracea]
gene-BnaC06g10980D	--	--	--	--	--	--	--	--	--	--	--	BnaC06g10980D [Brassica napus]
gene-BnaAnng11490D	--	--	Molecular Function: transcription regulatory region sequence-specific DNA binding (GO:0000976);; Molecular Function: regulatory region nucleic acid binding (GO:0001067);; Molecular Function: cis-regulatory region sequence-specific DNA binding (GO:0001158);; Molecular Function: molecular_function (GO:0003674);; Molecular Function: nucleic acid binding (GO:0003676);; Molecular Function: DNA binding…	K01051|1.1e-06|var:108341535|K01051 pectinesterase [EC:3.1.1.11] | (RefSeq) probable pectinesterase/pectinesterase inhibitor 58	Pentose and glucuronate interconversions (ko00040)	[K]	Transcription	Myb/SANT-like DNA-binding domain	Trihelix transcription factor GTL2 OS=Arabidopsis thaliana OX=3702 GN=At5g28300 PE=2 SV=1	K	Transcription	BnaAnng11490D [Brassica napus]
gene-BnaA04g22910D	--	--	Cellular Component: extracellular region (GO:0005576);; Cellular Component: cell wall (GO:0005618);; Biological Process: plant-type cell wall organization (GO:0009664);; Cellular Component: membrane (GO:0016020);;	K20628|1.9e-107|sind:105166984|K20628 expansin | (RefSeq) expansin-A2	--	--	--	Expansin C-terminal domain	Expansin-A4 OS=Arabidopsis thaliana OX=3702 GN=EXPA4 PE=1 SV=1	S	Function unknown	PREDICTED: expansin-A4 [Brassica oleracea var. oleracea]
gene-BnaA01g00770D	--	--	Cellular Component: integral component of membrane (GO:0016021);;	K13168|1.4e-250|bna:106426848|K13168 splicing factor, arginine/serine-rich 16 | (RefSeq) CLK4-associating serine/arginine rich protein-like	--	[A]	RNA processing and modification	Alternative splicing regulator	--	A	RNA processing and modification	CLK4-associating serine/arginine rich protein-like [Brassica napus]
gene-BnaA01g08730D	--	--	Molecular Function: metal ion binding (GO:0046872);;	--	--	--	--	--	--	--	--	hypothetical protein 23.t00063 [Brassica oleracea]
gene-BnaA04g05570D	--	--	Cellular Component: nucleolus (GO:0005730);; Cellular Component: plasma membrane (GO:0005886);;	--	--	--	--	IQ calmodulin-binding motif	Protein IQ-DOMAIN 1 OS=Arabidopsis thaliana OX=3702 GN=IQD1 PE=1 SV=1	S	Function unknown	BnaA04g05570D [Brassica napus]
gene-BnaA03g59640D	--	--	Molecular Function: molecular_function (GO:0003674);; Molecular Function: nucleic acid binding (GO:0003676);; Molecular Function: RNA binding (GO:0003723);; Molecular Function: RNA helicase activity (GO:0003724);; Molecular Function: catalytic activity (GO:0003824);; Molecular Function: RNA helicase activity (GO:0004004);; Molecular Function: helicase activity (GO:0004386);; Molecular Function: b…	K18995|1.6e-103|eus:EUTSA_v10023215mg|K18995 ATP-dependent RNA helicase DHX29 [EC:3.6.4.13] | (RefSeq) hypothetical protein	--	[A]	RNA processing and modification	Oligonucleotide/oligosaccharide-binding (OB)-fold	DExH-box ATP-dependent RNA helicase DExH4, chloroplastic OS=Arabidopsis thaliana OX=3702 GN=At1g58050 PE=3 SV=1	A	RNA processing and modification	BnaA03g59640D [Brassica napus]
gene-BnaC09g35500D	--	--	Molecular Function: cysteine-type peptidase activity (GO:0008234);;	K08597|3.7e-97|boe:106317732|K08597 sentrin-specific protease 8 [EC:3.4.22.68] | (RefSeq) LOW QUALITY PROTEIN: NEDD8-specific protease 1	--	[R]	General function prediction only	Ulp1 protease family, C-terminal catalytic domain	NEDD8-specific protease 1 OS=Arabidopsis thaliana OX=3702 GN=NEDP1 PE=2 SV=1	S	Function unknown	unnamed protein product, partial [Brassica oleracea]
gene-BnaA05g34250D	--	--	--	K13413|2.5e-50|sbi:110435403|K13413 mitogen-activated protein kinase kinase 4/5 [EC:2.7.12.2] | (RefSeq) mitogen-activated protein kinase kinase 5-like	MAPK signaling pathway - plant (ko04016);; Plant hormone signal transduction (ko04075);; Plant-pathogen interaction (ko04626)	--	--	Protein of unknown function (DUF640)	Protein LIGHT-DEPENDENT SHORT HYPOCOTYLS 10 OS=Arabidopsis thaliana OX=3702 GN=LSH10 PE=1 SV=1	K	Transcription	protein LIGHT-DEPENDENT SHORT HYPOCOTYLS 10 [Brassica rapa]
gene-BnaA06g38190D	--	--	Molecular Function: galactoside 2-alpha-L-fucosyltransferase activity (GO:0008107);; Cellular Component: Golgi cisterna membrane (GO:0032580);; Biological Process: cell wall biogenesis (GO:0042546);; Biological Process: cell wall organization (GO:0071555);;	K13681|1.3e-162|brp:103872107|K13681 xyloglucan fucosyltransferase [EC:2.4.1.-] | (RefSeq) probable fucosyltransferase 8 isoform X1	--	--	--	Xyloglucan fucosyltransferase	Galactoside 2-alpha-L-fucosyltransferase OS=Arabidopsis thaliana OX=3702 GN=FUT1 PE=1 SV=2	S	Function unknown	BnaA06g38190D [Brassica napus]
gene-BnaC02g05460D	--	--	--	--	--	--	--	--	Uncharacterized protein At4g17700 OS=Arabidopsis thaliana OX=3702 GN=At4g17700 PE=2 SV=2	--	--	uncharacterized protein At4g17700-like [Brassica napus]
gene-BnaA10g04930D	--	--	Molecular Function: mannosyl-oligosaccharide glucosidase activity (GO:0004573);; Biological Process: oligosaccharide metabolic process (GO:0009311);;	K01228|9.5e-280|eus:EUTSA_v10006835mg|K01228 mannosyl-oligosaccharide glucosidase [EC:3.2.1.106] | (RefSeq) hypothetical protein	N-Glycan biosynthesis (ko00510);; Protein processing in endoplasmic reticulum (ko04141)	[G]	Carbohydrate transport and metabolism	Glycosyl hydrolase family 63 C-terminal domain	Alpha-glucosidase 2 OS=Arabidopsis thaliana OX=3702 GN=GCS2 PE=2 SV=1	G	Carbohydrate transport and metabolism	hypothetical protein BRARA_J00525 [Brassica rapa]
NewGene_25494	--	--	Biological Process: double-strand break repair via homologous recombination (GO:0000724);; Molecular Function: DNA binding (GO:0003677);; Molecular Function: ubiquitin-protein transferase activity (GO:0004842);; Cellular Component: plasma membrane (GO:0005886);; Molecular Function: zinc ion binding (GO:0008270);; Cellular Component: BRCA1-BARD1 complex (GO:0031436);; Biological Process: positive …	K10683|3.75e-10|bna:106360996|K10683 BRCA1-associated RING domain protein 1 | (RefSeq) protein BREAST CANCER SUSCEPTIBILITY 1 homolog	Homologous recombination (ko03440)	[LK]	Replication, recombination and repair;; Transcription	--	Protein BREAST CANCER SUSCEPTIBILITY 1 homolog OS=Arabidopsis thaliana OX=3702 GN=BRCA1 PE=1 SV=1	--	--	protein BREAST CANCER SUSCEPTIBILITY 1 homolog [Brassica napus]
gene-BnaC01g33320D	--	--	--	--	--	--	--	--	--	--	--	hypothetical protein BRARA_A02885 [Brassica rapa]
gene-BnaC08g28270D	--	--	Cellular Component: nuclear pore (GO:0005643);; Biological Process: protein transport (GO:0015031);; Cellular Component: membrane (GO:0016020);; Molecular Function: structural constituent of nuclear pore (GO:0017056);; Biological Process: mRNA transport (GO:0051028);;	K14309|0.0e+00|boe:106311802|K14309 nuclear pore complex protein Nup93 | (RefSeq) nuclear pore complex protein NUP93B	RNA transport (ko03013)	[D]	Cell cycle control, cell division, chromosome partitioning	Nup93/Nic96	Nuclear pore complex protein NUP93B OS=Arabidopsis thaliana OX=3702 GN=NUP93B PE=1 SV=1	D	Cell cycle control, cell division, chromosome partitioning	unnamed protein product [Brassica oleracea]
gene-BnaC04g22650D	--	--	Molecular Function: calcium ion binding (GO:0005509);; Cellular Component: mitochondrion (GO:0005739);; Cellular Component: integral component of membrane (GO:0016021);; Molecular Function: ribosome binding (GO:0043022);;	K17800|0.0e+00|bna:106396813|K17800 LETM1 and EF-hand domain-containing protein 1, mitochondrial | (RefSeq) mitochondrial proton/calcium exchanger protein-like	--	[S]	Function unknown	LETM1-like protein	--	O	Posttranslational modification, protein turnover, chaperones	BnaC04g22650D [Brassica napus]
gene-BnaA05g32130D	[P]	Inorganic ion transport and metabolism	Biological Process: regulation of pH (GO:0006885);; Molecular Function: sodium:proton antiporter activity (GO:0015385);; Cellular Component: integral component of membrane (GO:0016021);;	K14724|2.4e-221|ghi:107926372|K14724 solute carrier family 9 (sodium/hydrogen exchanger), member 8 | (RefSeq) sodium/hydrogen exchanger 2-like	--	[P]	Inorganic ion transport and metabolism	Sodium/hydrogen exchanger family	Sodium/hydrogen exchanger 2 OS=Arabidopsis thaliana OX=3702 GN=NHX2 PE=2 SV=2	P	Inorganic ion transport and metabolism	BnaA05g32130D [Brassica napus]
gene-BnaC04g42760D	--	--	--	K19787|4.0e-254|bna:106397398|K19787 carnosine N-methyltransferase [EC:2.1.1.22] | (RefSeq) carnosine N-methyltransferase-like	Histidine metabolism (ko00340)	[G]	Carbohydrate transport and metabolism	N2227-like protein	--	G	Carbohydrate transport and metabolism	BnaC04g42760D [Brassica napus]
gene-BnaC07g17630D	--	--	--	--	--	--	--	--	--	--	--	uncharacterized protein BNAC07G17630D [Brassica napus]
gene-BnaA07g16110D	[G]	Carbohydrate transport and metabolism	Molecular Function: beta-galactosidase activity (GO:0004565);; Biological Process: carbohydrate metabolic process (GO:0005975);; Molecular Function: carbohydrate binding (GO:0030246);;	K12309|1.9e-61|eus:EUTSA_v10010152mg|K12309 beta-galactosidase [EC:3.2.1.23] | (RefSeq) hypothetical protein	Galactose metabolism (ko00052);; Other glycan degradation (ko00511);; Glycosaminoglycan degradation (ko00531);; Sphingolipid metabolism (ko00600);; Glycosphingolipid biosynthesis - ganglio series (ko00604)	[G]	Carbohydrate transport and metabolism	Glycosyl hydrolases family 35	Beta-galactosidase 15 OS=Arabidopsis thaliana OX=3702 GN=BGAL15 PE=2 SV=1	G	Carbohydrate transport and metabolism	hypothetical protein BRARA_G01582 [Brassica rapa]
gene-BnaC05g00730D	[R]	General function prediction only	Cellular Component: integral component of membrane (GO:0016021);;	--	--	[R]	General function prediction only	Methyltransferase domain	--	S	Function unknown	uncharacterized protein BNAC05G00730D [Brassica napus]
gene-BnaC05g00990D	--	--	Molecular Function: DNA binding (GO:0003677);; Cellular Component: nucleus (GO:0005634);; Biological Process: regulation of transcription, DNA-templated (GO:0006355);;	--	--	--	--	No apical meristem (NAM) protein	NAC domain-containing protein 5 OS=Arabidopsis thaliana OX=3702 GN=NAC005 PE=2 SV=2	--	--	BnaC05g00990D [Brassica napus]
NewGene_3091	--	--	--	K14846|2.59e-45|bna:106426594|K14846 ribosome production factor 1 | (RefSeq) ribosome production factor 1	--	[A]	RNA processing and modification	Brix domain	--	--	--	hypothetical protein F2Q69_00039442 [Brassica cretica]
gene-BnaC03g36780D	--	--	Cellular Component: integral component of membrane (GO:0016021);;	--	--	--	--	--	--	--	--	BnaCnng78490D [Brassica napus]
gene-BnaC08g41090D	--	--	Cellular Component: extracellular region (GO:0005576);; Cellular Component: cell wall (GO:0005618);; Biological Process: plant-type cell wall organization (GO:0009664);; Cellular Component: integral component of membrane (GO:0016021);;	K20628|2.5e-75|nsy:104214725|K20628 expansin | (RefSeq) expansin-A10-like	--	--	--	Expansin C-terminal domain	Expansin-A7 OS=Arabidopsis thaliana OX=3702 GN=EXPA7 PE=3 SV=1	S	Function unknown	PREDICTED: expansin-A7-like [Brassica oleracea var. oleracea]
gene-BnaA06g23120D	[P]	Inorganic ion transport and metabolism	Biological Process: sulfur compound metabolic process (GO:0006790);; Molecular Function: 3'(2'),5'-bisphosphate nucleotidase activity (GO:0008441);; Biological Process: inositol phosphate dephosphorylation (GO:0046855);;	K15422|3.8e-183|bna:106347951|K15422 3'(2'), 5'-bisphosphate nucleotidase / inositol polyphosphate 1-phosphatase [EC:3.1.3.7 3.1.3.57] | (RefSeq) SAL1 phosphatase-like	Inositol phosphate metabolism (ko00562);; Sulfur metabolism (ko00920);; Phosphatidylinositol signaling system (ko04070)	[FP]	Nucleotide transport and metabolism;; Inorganic ion transport and metabolism	Inositol monophosphatase family	SAL1 phosphatase OS=Arabidopsis thaliana OX=3702 GN=SAL1 PE=1 SV=1	--	--	BnaA06g23120D [Brassica napus]
gene-BnaA10g00700D	[Q]	Secondary metabolites biosynthesis, transport and catabolism	Biological Process: fatty acid biosynthetic process (GO:0006633);; Cellular Component: integral component of membrane (GO:0016021);; Molecular Function: transferase activity, transferring acyl groups other than amino-acyl groups (GO:0016747);;	K15397|1.7e-304|brp:103844626|K15397 3-ketoacyl-CoA synthase [EC:2.3.1.199] | (RefSeq) 3-ketoacyl-CoA synthase 1	Fatty acid elongation (ko00062);; Plant-pathogen interaction (ko04626)	--	--	FAE1/Type III polyketide synthase-like protein	3-ketoacyl-CoA synthase 1 OS=Arabidopsis thaliana OX=3702 GN=KCS1 PE=1 SV=1	I	Lipid transport and metabolism	3-ketoacyl-CoA synthase 1 [Brassica rapa]
gene-BnaA10g04630D	--	--	--	--	--	--	--	--	Protein PSY3 OS=Arabidopsis thaliana OX=3702 GN=PSY3 PE=3 SV=1	--	--	protein PSY3 [Brassica napus]
gene-BnaA03g45760D	[T]	Signal transduction mechanisms	Molecular Function: protein kinase activity (GO:0004672);; Molecular Function: ATP binding (GO:0005524);; Cellular Component: integral component of membrane (GO:0016021);;	K24104|2.5e-92|thj:104799061|K24104 GPN-loop GTPase | (RefSeq) LOW QUALITY PROTEIN: uncharacterized protein LOC104799061	--	--	--	Protein tyrosine and serine/threonine kinase	Cysteine-rich receptor-like protein kinase 5 OS=Arabidopsis thaliana OX=3702 GN=CRK5 PE=1 SV=1	T	Signal transduction mechanisms	BnaA03g45760D [Brassica napus]
NewGene_10610	--	--	Molecular Function: hydrolase activity, acting on ester bonds (GO:0016788);;	K02575|1.24e-19|csat:104743179|K02575 MFS transporter, NNP family, nitrate/nitrite transporter | (RefSeq) high-affinity nitrate transporter 2.1-like	Nitrogen metabolism (ko00910)	--	--	Plant transposon protein	--	--	--	uncharacterized protein LOC106448607 [Brassica napus]
gene-BnaAnng36980D	--	--	--	--	--	--	--	--	--	S	Function unknown	BnaAnng36980D, partial [Brassica napus]
gene-BnaA07g03870D	--	--	--	--	--	--	--	--	Defensin-like protein 287 OS=Arabidopsis thaliana OX=3702 GN=At1g13609 PE=3 SV=1	--	--	hypothetical protein BRARA_G00379 [Brassica rapa]
NewGene_15139	--	--	--	--	--	--	--	--	--	--	--	hypothetical protein F2Q69_00034639 [Brassica cretica]
gene-BnaC03g47630D	--	--	--	--	--	--	--	--	--	--	--	BnaC03g47630D [Brassica napus]
gene-BnaCnng36720D	--	--	--	--	--	--	--	--	--	--	--	BnaCnng36720D [Brassica napus]
gene-BnaA04g27290D	[T]	Signal transduction mechanisms	Molecular Function: protein serine/threonine phosphatase activity (GO:0004722);; Molecular Function: metal ion binding (GO:0046872);;	K14803|5.9e-179|bna:106391254|K14803 protein phosphatase PTC2/3 [EC:3.1.3.16] | (RefSeq) probable protein phosphatase 2C 49 isoform X1	--	[T]	Signal transduction mechanisms	Protein phosphatase 2C	Probable protein phosphatase 2C 49 OS=Arabidopsis thaliana OX=3702 GN=At3g62260 PE=2 SV=1	T	Signal transduction mechanisms	BnaA04g27290D [Brassica napus]
gene-BnaA03g34040D	--	--	--	--	--	--	--	--	--	--	--	unnamed protein product [Brassica rapa]
gene-BnaC09g30500D	--	--	--	--	--	[T]	Signal transduction mechanisms	TraB family	--	T	Signal transduction mechanisms	uncharacterized protein LOC106364800 [Brassica napus]
gene-BnaC04g43670D	[V]	Defense mechanisms	Cellular Component: nucleus (GO:0005634);; Cellular Component: chromosome (GO:0005694);; Molecular Function: zinc ion binding (GO:0008270);; Molecular Function: histone-lysine N-methyltransferase activity (GO:0018024);;	K11420|1.4e-225|aly:9317341|K11420 [histone H3]-lysine9 N-trimethyltransferase EHMT [EC:2.1.1.355] | (RefSeq) histone-lysine N-methyltransferase family member SUVH2	Lysine degradation (ko00310)	[BK]	Chromatin structure and dynamics;; Transcription	SAD/SRA domain	Histone-lysine N-methyltransferase family member SUVH2 OS=Arabidopsis thaliana OX=3702 GN=SUVH2 PE=1 SV=1	B	Chromatin structure and dynamics	BnaC04g43670D [Brassica napus]
gene-BnaC01g21580D	[G]	Carbohydrate transport and metabolism	Biological Process: cellular glucose homeostasis (GO:0001678);; Molecular Function: hexokinase activity (GO:0004396);; Molecular Function: ATP binding (GO:0005524);; Molecular Function: glucose binding (GO:0005536);; Biological Process: glycolytic process (GO:0006096);;	K00844|2.3e-55|crb:17899502|K00844 hexokinase [EC:2.7.1.1] | (RefSeq) hexokinase-3	Glycolysis / Gluconeogenesis (ko00010);; Fructose and mannose metabolism (ko00051);; Galactose metabolism (ko00052);; Starch and sucrose metabolism (ko00500);; Amino sugar and nucleotide sugar metabolism (ko00520);; Carbon metabolism (ko01200)	[G]	Carbohydrate transport and metabolism	Hexokinase	Hexokinase-3 OS=Arabidopsis thaliana OX=3702 GN=At1g50460 PE=1 SV=1	G	Carbohydrate transport and metabolism	BnaC01g21580D [Brassica napus]
gene-BnaA09g55890D	--	--	--	--	--	--	--	--	--	--	--	BnaA09g55890D [Brassica napus]
NewGene_7472	--	--	--	--	--	--	--	--	--	--	--	uncharacterized protein LOC106351267 [Brassica napus]
NewGene_19542	--	--	Molecular Function: cysteine-type peptidase activity (GO:0008234);;	--	--	--	--	Ulp1 protease family, C-terminal catalytic domain	--	--	--	hypothetical protein F2Q69_00052437 [Brassica cretica]
gene-BnaC05g30930D	[V]	Defense mechanisms	Molecular Function: ATP binding (GO:0005524);; Cellular Component: integral component of membrane (GO:0016021);; Molecular Function: ATPase activity (GO:0016887);;	K05665|5.7e-134|egu:105040486|K05665 ATP-binding cassette, subfamily C (CFTR/MRP), member 1 [EC:7.6.2.3] | (RefSeq) ABC transporter C family member 8	ABC transporters (ko02010)	[Q]	Secondary metabolites biosynthesis, transport and catabolism	ABC transporter	ABC transporter C family member 8 OS=Arabidopsis thaliana OX=3702 GN=ABCC8 PE=2 SV=3	Q	Secondary metabolites biosynthesis, transport and catabolism	unnamed protein product, partial [Brassica oleracea]
gene-BnaC02g26430D	--	--	Molecular Function: DNA binding (GO:0003677);;	K01230|1.9e-33|vvi:100242837|K01230 mannosyl-oligosaccharide alpha-1,2-mannosidase [EC:3.2.1.113] | (RefSeq) mannosyl-oligosaccharide 1,2-alpha-mannosidase MNS1	N-Glycan biosynthesis (ko00510);; Various types of N-glycan biosynthesis (ko00513);; Protein processing in endoplasmic reticulum (ko04141)	--	--	Protein of unknown function (DUF 659)	--	--	--	PREDICTED: uncharacterized protein LOC108833278 [Raphanus sativus]
gene-BnaAnng37860D	--	--	Biological Process: protein glycosylation (GO:0006486);; Cellular Component: integral component of membrane (GO:0016021);; Molecular Function: transferase activity, transferring glycosyl groups (GO:0016757);;	K22846|1.9e-166|gmx:100816974|K22846 S-sulfo-L-cysteine synthase (O-acetyl-L-serine-dependent) [EC:2.5.1.144] | (RefSeq) BSAS; uncharacterized protein BSAS	Cysteine and methionine metabolism (ko00270);; Biosynthesis of amino acids (ko01230)	[GMW]	Carbohydrate transport and metabolism;; Cell wall/membrane/envelope biogenesis;; Extracellular structures	Exostosin family	Probable arabinosyltransferase ARAD2 OS=Arabidopsis thaliana OX=3702 GN=ARAD2 PE=1 SV=1	--	--	BnaAnng37860D [Brassica napus]
gene-BnaCnng54030D	--	--	Molecular Function: manganese ion transmembrane transporter activity (GO:0005384);; Cellular Component: integral component of membrane (GO:0016021);; Biological Process: cellular manganese ion homeostasis (GO:0030026);;	--	--	--	--	--	Membrane protein of ER body 1 OS=Arabidopsis thaliana OX=3702 GN=MEB1 PE=1 SV=1	S	Function unknown	BnaA07g03290D [Brassica napus]
gene-BnaC07g36950D	[V]	Defense mechanisms	Molecular Function: antiporter activity (GO:0015297);; Cellular Component: integral component of membrane (GO:0016021);; Molecular Function: xenobiotic transmembrane transporter activity (GO:0042910);;	K03327|1.1e-281|bna:106420932|K03327 multidrug resistance protein, MATE family | (RefSeq) protein DETOXIFICATION 39	--	[R]	General function prediction only	MatE	Protein DETOXIFICATION 39 OS=Arabidopsis thaliana OX=3702 GN=DTX39 PE=2 SV=1	V	Defense mechanisms	protein DETOXIFICATION 39 [Brassica napus]
gene-BnaC09g38960D	--	--	--	K10047|2.7e-29|pop:18106030|K10047 inositol-phosphate phosphatase / L-galactose 1-phosphate phosphatase [EC:3.1.3.25 3.1.3.93] | (RefSeq) putative MO25-like protein At5g47540	Ascorbate and aldarate metabolism (ko00053);; Inositol phosphate metabolism (ko00562);; Phosphatidylinositol signaling system (ko04070)	[S]	Function unknown	Mo25-like	Putative MO25-like protein At5g47540 OS=Arabidopsis thaliana OX=3702 GN=At5g47540 PE=2 SV=1	S	Function unknown	BnaC09g38960D [Brassica napus]
gene-BnaA08g12450D	--	--	Cellular Component: Golgi membrane (GO:0000139);; Molecular Function: structural molecule activity (GO:0005198);; Biological Process: intracellular protein transport (GO:0006886);; Biological Process: vesicle-mediated transport (GO:0016192);; Cellular Component: COPI vesicle coat (GO:0030126);;	K17301|0.0e+00|brp:103834608|K17301 coatomer subunit beta | (RefSeq) coatomer subunit beta-1	--	[U]	Intracellular trafficking, secretion, and vesicular transport	Adaptin N terminal region	Coatomer subunit beta-1 OS=Arabidopsis thaliana OX=3702 GN=At4g31480 PE=3 SV=2	U	Intracellular trafficking, secretion, and vesicular transport	coatomer subunit beta-1 [Brassica rapa]
gene-BnaA06g12210D	--	--	Molecular Function: protein binding (GO:0005515);;	--	--	[R]	General function prediction only	Leucine rich repeat	Receptor-like protein 34 OS=Arabidopsis thaliana OX=3702 GN=RLP34 PE=2 SV=1	S	Function unknown	BnaA06g12210D [Brassica napus]
gene-BnaC04g45440D	[I]	Lipid transport and metabolism	Molecular Function: iron ion binding (GO:0005506);; Biological Process: lipid biosynthetic process (GO:0008610);; Cellular Component: integral component of membrane (GO:0016021);; Molecular Function: oxidoreductase activity (GO:0016491);;	K15404|0.0e+00|bna:106404754|K15404 aldehyde decarbonylase [EC:4.1.99.5] | (RefSeq) protein CER1-like 2	Cutin, suberine and wax biosynthesis (ko00073)	--	--	WAX2 C-terminal domain	Protein CER1-like 2 OS=Arabidopsis thaliana OX=3702 GN=At2g37700 PE=2 SV=1	S	Function unknown	unnamed protein product [Brassica oleracea]
gene-BnaA02g32120D	--	--	Molecular Function: DNA binding (GO:0003677);; Molecular Function: DNA-binding transcription factor activity (GO:0003700);; Cellular Component: nucleus (GO:0005634);;	K09286|1.8e-19|bna:106427325|K09286 EREBP-like factor | (RefSeq) ethylene-responsive transcription factor ERF057	--	--	--	AP2 domain	Ethylene-responsive transcription factor ERF003 OS=Arabidopsis thaliana OX=3702 GN=ERF003 PE=1 SV=1	K	Transcription	ethylene-responsive transcription factor ERF003 [Brassica napus]
gene-BnaC03g08180D	--	--	Molecular Function: nuclear export signal receptor activity (GO:0005049);; Cellular Component: nucleus (GO:0005634);; Biological Process: intracellular protein transport (GO:0006886);; Molecular Function: Ran GTPase binding (GO:0008536);;	K14290|0.0e+00|brp:103856228|K14290 exportin-1 | (RefSeq) protein EXPORTIN 1A	Ribosome biogenesis in eukaryotes (ko03008);; RNA transport (ko03013)	[YU]	Nuclear structure;; Intracellular trafficking, secretion, and vesicular transport	CRM1 C terminal	Protein EXPORTIN 1A OS=Arabidopsis thaliana OX=3702 GN=XPO1 PE=1 SV=1	--	--	protein EXPORTIN 1A [Brassica rapa]
gene-BnaA10g05270D	--	--	Cellular Component: extracellular region (GO:0005576);; Cellular Component: integral component of membrane (GO:0016021);; Biological Process: rejection of self pollen (GO:0060320);;	--	--	--	--	Plant self-incompatibility protein S1	S-protein homolog 2 OS=Arabidopsis thaliana OX=3702 GN=SPH2 PE=3 SV=1	--	--	S-protein homolog 2-like [Brassica napus]
gene-BnaA03g09080D	--	--	Molecular Function: cysteine-type peptidase activity (GO:0008234);;	K08597|3.4e-129|bna:106419663|K08597 sentrin-specific protease 8 [EC:3.4.22.68] | (RefSeq) NEDD8-specific protease 1	--	[R]	General function prediction only	Ulp1 protease family, C-terminal catalytic domain	NEDD8-specific protease 1 OS=Arabidopsis thaliana OX=3702 GN=NEDP1 PE=2 SV=1	S	Function unknown	NEDD8-specific protease 1 [Brassica rapa]
gene-BnaC02g15730D	[GI]	Carbohydrate transport and metabolism;; Lipid transport and metabolism	Molecular Function: enzyme inhibitor activity (GO:0004857);; Cellular Component: extracellular region (GO:0005576);; Cellular Component: cell wall (GO:0005618);; Molecular Function: pectinesterase activity (GO:0030599);; Biological Process: cell wall modification (GO:0042545);; Molecular Function: aspartyl esterase activity (GO:0045330);; Biological Process: pectin catabolic process (GO:0045490);;	K01051|2.5e-86|bna:106413139|K01051 pectinesterase [EC:3.1.1.11] | (RefSeq) probable pectinesterase/pectinesterase inhibitor 59	Pentose and glucuronate interconversions (ko00040)	--	--	Pectinesterase	Probable pectinesterase/pectinesterase inhibitor 59 OS=Arabidopsis thaliana OX=3702 GN=PME59 PE=2 SV=1	G	Carbohydrate transport and metabolism	unnamed protein product [Brassica rapa]
gene-BnaC02g01060D	[J]	Translation, ribosomal structure and biogenesis	Molecular Function: GTPase activity (GO:0003924);; Molecular Function: GTP binding (GO:0005525);; Biological Process: translation (GO:0006412);; Cellular Component: chloroplast (GO:0009507);; Biological Process: positive regulation of translation (GO:0045727);;	K21594|0.0e+00|bna:106380540|K21594 translation factor GUF1, mitochondrial [EC:3.6.5.-] | (RefSeq) translation factor GUF1 homolog, chloroplastic	--	[J]	Translation, ribosomal structure and biogenesis	Elongation factor Tu GTP binding domain	Translation factor GUF1 homolog, chloroplastic OS=Arabidopsis thaliana OX=3702 GN=At5g08650 PE=1 SV=2	J	Translation, ribosomal structure and biogenesis	translation factor GUF1 homolog, chloroplastic [Brassica napus]
gene-BnaA03g56620D	--	--	Molecular Function: metal ion binding (GO:0046872);;	K09377|7.2e-99|bna:106411713|K09377 cysteine and glycine-rich protein | (RefSeq) LIM domain-containing protein WLIM2b-like	--	[TZ]	Signal transduction mechanisms;; Cytoskeleton	LIM domain	LIM domain-containing protein WLIM2a OS=Arabidopsis thaliana OX=3702 GN=WLIN2A PE=1 SV=1	E	Amino acid transport and metabolism	BnaA03g56620D [Brassica napus]
gene-BnaA04g12540D	--	--	Molecular Function: DNA-binding transcription factor activity (GO:0003700);; Cellular Component: nucleus (GO:0005634);; Molecular Function: sequence-specific DNA binding (GO:0043565);;	K12835|5.0e-20|cmax:111493042|K12835 ATP-dependent RNA helicase DDX42 [EC:3.6.4.13] | (RefSeq) DEAD-box ATP-dependent RNA helicase 24 isoform X1	Spliceosome (ko03040)	--	--	WRKY DNA -binding domain	Probable WRKY transcription factor 59 OS=Arabidopsis thaliana OX=3702 GN=WRKY59 PE=2 SV=2	--	--	probable WRKY transcription factor 59 [Brassica rapa]
gene-BnaC06g11670D	--	--	--	K13140|9.2e-202|csat:104723741|K13140 integrator complex subunit 3 | (RefSeq) integrator complex subunit 3 homolog	--	[S]	Function unknown	Integrator complex subunit 3	--	S	Function unknown	hypothetical protein F2Q68_00044546 [Brassica cretica]
gene-BnaC03g04660D	[HR]	Coenzyme transport and metabolism;; General function prediction only	Biological Process: sucrose metabolic process (GO:0005985);; Molecular Function: sucrose synthase activity (GO:0016157);; Molecular Function: sucrose-phosphate synthase activity (GO:0046524);;	K00696|0.0e+00|bna:106377423|K00696 sucrose-phosphate synthase [EC:2.4.1.14] | (RefSeq) probable sucrose-phosphate synthase 2	Starch and sucrose metabolism (ko00500)	[M]	Cell wall/membrane/envelope biogenesis	Glycosyl transferases group 1	Probable sucrose-phosphate synthase 2 OS=Arabidopsis thaliana OX=3702 GN=SPS2 PE=1 SV=1	M	Cell wall/membrane/envelope biogenesis	unnamed protein product [Brassica oleracea]
gene-BnaA04g21370D	--	--	--	K17804|2.0e-07|dct:110111182|K17804 mitochondrial import inner membrane translocase subunit TIM44 | (RefSeq) mitochondrial import inner membrane translocase subunit TIM44-2	--	--	--	--	--	--	--	BnaA04g21370D [Brassica napus]
gene-BnaC07g43030D	--	--	Cellular Component: integral component of membrane (GO:0016021);;	K10255|9.6e-07|csat:104727652|K10255 acyl-lipid omega-6 desaturase (Delta-12 desaturase) [EC:1.14.19.23 1.14.19.45] | (RefSeq) omega-6 fatty acid desaturase, chloroplastic	--	--	--	--	Omega-6 fatty acid desaturase, chloroplastic OS=Brassica napus OX=3708 PE=1 SV=1	--	--	uncharacterized protein LOC106408533 [Brassica napus]
gene-BnaA09g37240D	--	--	Cellular Component: cytoplasm (GO:0005737);; Biological Process: ubiquitin-dependent protein catabolic process (GO:0006511);; Biological Process: multicellular organism development (GO:0007275);; Cellular Component: host cell nucleus (GO:0042025);; Molecular Function: metal ion binding (GO:0046872);; Molecular Function: ubiquitin protein ligase activity (GO:0061630);;	K04506|2.9e-148|bna:106368174|K04506 E3 ubiquitin-protein ligase SIAH1 [EC:2.3.2.27] | (RefSeq) E3 ubiquitin-protein ligase SINAT2-like	Ubiquitin mediated proteolysis (ko04120)	[R]	General function prediction only	Seven in absentia protein family	E3 ubiquitin-protein ligase SINAT2 OS=Arabidopsis thaliana OX=3702 GN=SINAT2 PE=1 SV=1	O	Posttranslational modification, protein turnover, chaperones	E3 ubiquitin-protein ligase SINAT2-like [Brassica napus]
gene-BnaC02g07760D	--	--	Biological Process: response to auxin (GO:0009733);;	K14488|2.4e-47|boe:106327766|K14488 SAUR family protein | (RefSeq) auxin-responsive protein SAUR21-like	Plant hormone signal transduction (ko04075)	--	--	Auxin responsive protein	Auxin-responsive protein SAUR20 OS=Arabidopsis thaliana OX=3702 GN=SAUR20 PE=1 SV=1	S	Function unknown	PREDICTED: auxin-responsive protein SAUR21-like [Brassica oleracea var. oleracea]
gene-BnaA08g24070D	--	--	Biological Process: signal transduction (GO:0007165);;	--	--	--	--	Plant self-incompatibility response (SCRL) protein	Putative defensin-like protein 225 OS=Arabidopsis thaliana OX=3702 GN=SCRL1 PE=5 SV=1	--	--	unnamed protein product [Brassica rapa]
NewGene_1429	--	--	--	--	--	--	--	--	--	--	--	hypothetical protein BRARA_I01536 [Brassica rapa]
gene-BnaC06g26590D	--	--	Cellular Component: integral component of membrane (GO:0016021);;	--	--	--	--	--	--	--	--	BnaC06g26590D [Brassica napus]
gene-BnaC07g22010D	--	--	Biological Process: phototropism (GO:0009638);;	--	--	--	--	--	Protein PHYTOCHROME KINASE SUBSTRATE 1 OS=Arabidopsis thaliana OX=3702 GN=PKS1 PE=1 SV=2	S	Function unknown	PREDICTED: protein PHYTOCHROME KINASE SUBSTRATE 1-like [Brassica oleracea var. oleracea]
gene-BnaA08g24540D	--	--	Cellular Component: integral component of membrane (GO:0016021);;	--	--	--	--	--	--	--	--	BnaA08g24540D [Brassica napus]
gene-BnaC06g32830D	--	--	Biological Process: stomatal complex development (GO:0010374);;	K20729|1.4e-35|brp:103831696|K20729 protein EPIDERMAL PATTERNING FACTOR 1/2 | (RefSeq) LOW QUALITY PROTEIN: EPIDERMAL PATTERNING FACTOR-like protein 7	MAPK signaling pathway - plant (ko04016)	--	--	Epidermal patterning factor proteins	EPIDERMAL PATTERNING FACTOR-like protein 7 OS=Arabidopsis thaliana OX=3702 GN=EPFL7 PE=1 SV=1	--	--	hypothetical protein F2Q70_00045290 [Brassica cretica]
gene-BnaA04g17940D	--	--	Molecular Function: actin binding (GO:0003779);; Cellular Component: cytoplasm (GO:0005737);; Cellular Component: Arp2/3 protein complex (GO:0005885);; Biological Process: Arp2/3 complex-mediated actin nucleation (GO:0034314);;	K05757|2.4e-196|bna:106437569|K05757 actin related protein 2/3 complex, subunit 1A/1B | (RefSeq) actin-related protein 2/3 complex subunit 1A-like	Endocytosis (ko04144)	[Z]	Cytoskeleton	WD domain, G-beta repeat	Actin-related protein 2/3 complex subunit 1A OS=Arabidopsis thaliana OX=3702 GN=ARPC1A PE=2 SV=1	Z	Cytoskeleton	BnaA04g17940D [Brassica napus]
gene-BnaC07g28350D	--	--	--	--	--	--	--	--	--	--	--	unnamed protein product [Brassica oleracea]
gene-BnaCnng64350D	--	--	--	--	--	--	--	--	--	--	--	BnaCnng64350D [Brassica napus]
NewGene_24389	--	--	--	--	--	--	--	--	--	L	Replication, recombination and repair	unnamed protein product, partial [Brassica oleracea]
gene-BnaC01g38860D	--	--	Cellular Component: cell wall (GO:0005618);; Molecular Function: manganese ion binding (GO:0030145);; Molecular Function: nutrient reservoir activity (GO:0045735);; Cellular Component: apoplast (GO:0048046);;	--	--	--	--	Cupin	Germin-like protein subfamily 3 member 2 OS=Arabidopsis thaliana OX=3702 GN=At3g10080 PE=2 SV=1	S	Function unknown	unnamed protein product, partial [Brassica oleracea]
gene-BnaC07g38950D	--	--	Biological Process: mRNA splicing, via spliceosome (GO:0000398);; Biological Process: production of miRNAs involved in gene silencing by miRNA (GO:0035196);; Biological Process: regulation of phosphatidate phosphatase activity (GO:1903730);;	--	--	--	--	--	Protein SICKLE OS=Arabidopsis thaliana OX=3702 GN=SIC PE=1 SV=1	S	Function unknown	hypothetical protein DY000_02027243 [Brassica cretica]
gene-BnaC01g37190D	--	--	Molecular Function: DNA-binding transcription factor activity (GO:0003700);;	--	--	[K]	Transcription	Myb/SANT-like DNA-binding domain	Trihelix transcription factor ASIL2 OS=Arabidopsis thaliana OX=3702 GN=ASIL2 PE=1 SV=1	K	Transcription	trihelix transcription factor ASIL2-like [Brassica napus]
gene-BnaC05g45950D	--	--	Cellular Component: integral component of membrane (GO:0016021);;	--	--	--	--	--	--	--	--	unnamed protein product, partial [Brassica oleracea]
gene-BnaA07g07250D	--	--	--	--	--	--	--	--	--	--	--	unnamed protein product [Brassica rapa]
gene-BnaA01g14750D	--	--	Biological Process: regulation of alternative mRNA splicing, via spliceosome (GO:0000381);; Molecular Function: RNA binding (GO:0003723);; Cellular Component: nucleus (GO:0005634);; Cellular Component: nuclear speck (GO:0016607);; Biological Process: mRNA cis splicing, via spliceosome (GO:0045292);;	K12893|1.6e-143|brp:103863268|K12893 splicing factor, arginine/serine-rich 4/5/6 | (RefSeq) serine/arginine-rich splicing factor RS40 isoform X1	Spliceosome (ko03040)	[A]	RNA processing and modification	RNA recognition motif. (a.k.a. RRM, RBD, or RNP domain)	Serine/arginine-rich splicing factor RS40 OS=Arabidopsis thaliana OX=3702 GN=RS40 PE=1 SV=2	A	RNA processing and modification	serine/arginine-rich splicing factor RS40 isoform X1 [Brassica rapa]
gene-BnaCnng33890D	--	--	--	--	--	--	--	--	--	--	--	uncharacterized protein LOC103869433 [Brassica rapa]
gene-BnaCnng76830D	--	--	--	--	--	--	--	--	Transcription repressor OFP17 OS=Arabidopsis thaliana OX=3702 GN=OFP17 PE=2 SV=1	--	--	transcription repressor OFP17-like [Brassica napus]
gene-BnaA01g37030D	--	--	Molecular Function: cytochrome-c oxidase activity (GO:0004129);; Cellular Component: mitochondrial envelope (GO:0005740);;	K02265|1.3e-96|bna:106349582|K02265 cytochrome c oxidase subunit 5b | (RefSeq) cytochrome c oxidase subunit 5b-1, mitochondrial isoform X1	Oxidative phosphorylation (ko00190)	[C]	Energy production and conversion	Cytochrome c oxidase subunit Vb	Cytochrome c oxidase subunit 5b-1, mitochondrial OS=Arabidopsis thaliana OX=3702 GN=COX5B-1 PE=1 SV=1	C	Energy production and conversion	unnamed protein product, partial [Brassica rapa]
gene-BnaCnng18470D	--	--	Molecular Function: DNA binding (GO:0003677);; Cellular Component: nucleus (GO:0005634);; Molecular Function: lipid binding (GO:0008289);;	K09338|0.0e+00|boe:106299684|K09338 homeobox-leucine zipper protein | (RefSeq) homeobox-leucine zipper protein HDG8-like	--	--	--	START domain	Homeobox-leucine zipper protein HDG8 OS=Arabidopsis thaliana OX=3702 GN=HDG8 PE=2 SV=2	K	Transcription	BnaCnng18470D [Brassica napus]
gene-BnaA02g03860D	--	--	Molecular Function: DNA binding (GO:0003677);; Cellular Component: nucleus (GO:0005634);;	--	--	--	--	B3 DNA binding domain	B3 domain-containing protein At5g18000 OS=Arabidopsis thaliana OX=3702 GN=At5g18000 PE=2 SV=1	K	Transcription	B3 domain-containing protein At5g18000-like [Brassica napus]
gene-BnaC02g43190D	--	--	Biological Process: ion transport (GO:0006811);; Cellular Component: integral component of membrane (GO:0016021);;	K16075|2.1e-208|bna:106380153|K16075 magnesium transporter | (RefSeq) magnesium transporter MRS2-2-like	--	[P]	Inorganic ion transport and metabolism	CorA-like Mg2+ transporter protein	Magnesium transporter MRS2-2 OS=Arabidopsis thaliana OX=3702 GN=MRS2-2 PE=2 SV=1	P	Inorganic ion transport and metabolism	BnaC02g43190D [Brassica napus]
gene-BnaAnng16930D	--	--	--	--	--	--	--	--	--	--	--	BnaAnng16930D [Brassica napus]
gene-BnaA03g03280D	--	--	--	--	--	--	--	--	--	--	--	unnamed protein product, partial [Brassica rapa]
gene-BnaC05g20140D	--	--	Cellular Component: integral component of membrane (GO:0016021);;	--	--	--	--	--	--	K	Transcription	unnamed protein product [Brassica oleracea]
gene-BnaA06g19210D	--	--	--	K15255|3.4e-06|bna:106392935|K15255 ATP-dependent DNA helicase PIF1 [EC:3.6.4.12] | (RefSeq) uncharacterized protein LOC106392935	--	--	--	--	--	--	--	BnaA06g19210D [Brassica napus]
gene-BnaC04g33120D	--		Molecular Function: protein serine/threonine kinase activity (GO:0004674);; Molecular Function: ATP binding (GO:0005524);;	K24104|1.0e-51|thj:104799061|K24104 GPN-loop GTPase | (RefSeq) LOW QUALITY PROTEIN: uncharacterized protein LOC104799061	--	--	--	Protein kinase domain	Receptor-like serine/threonine-protein kinase SD1-8 OS=Arabidopsis thaliana OX=3702 GN=SD18 PE=1 SV=1	T	Signal transduction mechanisms	BnaC04g33120D [Brassica napus]
gene-BnaC06g34350D	--	--	Molecular Function: molecular_function (GO:0003674);; Molecular Function: nucleic acid binding (GO:0003676);; Molecular Function: RNA binding (GO:0003723);; Molecular Function: catalytic activity (GO:0003824);; Molecular Function: nuclease activity (GO:0004518);; Molecular Function: endonuclease activity (GO:0004519);; Molecular Function: binding (GO:0005488);; Cellular Component: cellular_compon…	--	--	[R]	General function prediction only	PPR repeat family	Pentatricopeptide repeat-containing protein At1g73400, mitochondrial OS=Arabidopsis thaliana OX=3702 GN=At1g73400 PE=2 SV=2	S	Function unknown	pentatricopeptide repeat-containing protein At1g73400, mitochondrial-like isoform X1 [Brassica napus]
gene-BnaA10g14820D	[T]	Signal transduction mechanisms	Molecular Function: protein kinase activity (GO:0004672);; Molecular Function: ATP binding (GO:0005524);; Cellular Component: integral component of membrane (GO:0016021);;	K13436|1.5e-21|brp:103844018|K13436 pto-interacting protein 1 [EC:2.7.11.1] | (RefSeq) PTI1-like tyrosine-protein kinase 1 isoform X1	Plant-pathogen interaction (ko04626)	--	--	Leucine rich repeat	Pollen receptor-like kinase 6 OS=Arabidopsis thaliana OX=3702 GN=PRK6 PE=1 SV=4	T	Signal transduction mechanisms	hypothetical protein BRARA_J01556 [Brassica rapa]
gene-BnaC06g28790D	[T]	Signal transduction mechanisms	Molecular Function: protein kinase activity (GO:0004672);; Molecular Function: ATP binding (GO:0005524);;	K14500|3.8e-279|bna:106353967|K14500 BR-signaling kinase [EC:2.7.11.1] | (RefSeq) probable serine/threonine-protein kinase At4g35230 isoform X1	Plant hormone signal transduction (ko04075)	--	--	Protein tyrosine and serine/threonine kinase	Serine/threonine-protein kinase BSK11 OS=Arabidopsis thaliana OX=3702 GN=BSK11 PE=1 SV=1	T	Signal transduction mechanisms	unnamed protein product [Brassica oleracea]
gene-BnaC04g11030D	--	--	Molecular Function: DNA binding (GO:0003677);; Cellular Component: nucleus (GO:0005634);; Biological Process: regulation of transcription, DNA-templated (GO:0006355);;	K00521|9.6e-32|cmos:111447866|K00521 ferric-chelate reductase [EC:1.16.1.7] | (RefSeq) ferric reduction oxidase 7, chloroplastic-like	--	--	--	No apical meristem (NAM) protein	NAC domain-containing protein 41 OS=Arabidopsis thaliana OX=3702 GN=NAC041 PE=2 SV=1	K	Transcription	NAC domain-containing protein 41 [Brassica napus]
gene-BnaAnng21630D	--	--	--	--	--	[R]	General function prediction only	--	--	E	Amino acid transport and metabolism	BnaAnng21630D [Brassica napus]
gene-BnaA02g14460D	[I]	Lipid transport and metabolism	Molecular Function: iron ion binding (GO:0005506);; Biological Process: lipid biosynthetic process (GO:0008610);; Cellular Component: integral component of membrane (GO:0016021);; Molecular Function: oxidoreductase activity (GO:0016491);;	K04713|2.5e-144|brp:103852599|K04713 sphinganine C4-monooxygenase [EC:1.14.18.5] | (RefSeq) sphinganine C4-monooxygenase 1	Sphingolipid metabolism (ko00600)	[I]	Lipid transport and metabolism	Fatty acid hydroxylase superfamily	Sphinganine C4-monooxygenase 1 OS=Arabidopsis thaliana OX=3702 GN=SBH1 PE=1 SV=1	I	Lipid transport and metabolism	BnaA02g14460D [Brassica napus]
gene-BnaC04g45470D	--	--	Cellular Component: integral component of membrane (GO:0016021);;	--	--	--	--	--	--	--	--	hypothetical protein F2Q68_00028088 [Brassica cretica]
gene-BnaA09g50850D	--	--	Molecular Function: protein binding (GO:0005515);;	K10523|4.1e-67|boe:106329934|K10523 speckle-type POZ protein | (RefSeq) MATH domain and coiled-coil domain-containing protein At2g42460-like	--	[DR]	Cell cycle control, cell division, chromosome partitioning;; General function prediction only	MATH domain	MATH domain and coiled-coil domain-containing protein At2g42460 OS=Arabidopsis thaliana OX=3702 GN=At2g42460 PE=2 SV=1	S	Function unknown	MATH domain and coiled-coil domain-containing protein At2g42460-like [Brassica rapa]
gene-BnaC03g65220D	[E]	Amino acid transport and metabolism	Molecular Function: catalytic activity (GO:0003824);; Biological Process: biosynthetic process (GO:0009058);; Molecular Function: pyridoxal phosphate binding (GO:0030170);;	K00815|3.1e-83|eus:EUTSA_v10025293mg|K00815 tyrosine aminotransferase [EC:2.6.1.5] | (RefSeq) hypothetical protein	Ubiquinone and other terpenoid-quinone biosynthesis (ko00130);; Cysteine and methionine metabolism (ko00270);; Tyrosine metabolism (ko00350);; Phenylalanine metabolism (ko00360);; Phenylalanine, tyrosine and tryptophan biosynthesis (ko00400);; Isoquinoline alkaloid biosynthesis (ko00950);; Tropane, piperidine and pyridine alkaloid biosynthesis (ko00960)	[E]	Amino acid transport and metabolism	Aminotransferase class I and II	Probable aminotransferase TAT4 OS=Arabidopsis thaliana OX=3702 GN=At4g23590 PE=2 SV=1	E	Amino acid transport and metabolism	BnaC03g65220D [Brassica napus]
gene-BnaC07g10340D	--	--	Molecular Function: endopeptidase inhibitor activity (GO:0004866);;	--	--	--	--	Trypsin and protease inhibitor	Kunitz trypsin inhibitor 2 OS=Arabidopsis thaliana OX=3702 GN=KTI2 PE=1 SV=1	--	--	cysteine protease inhibitor WSCP [Brassica napus]
gene-BnaA04g24930D	--	--	--	--	--	--	--	--	--	--	--	BnaA04g24930D [Brassica napus]
gene-BnaC08g13400D	--	--	Molecular Function: protein kinase activity (GO:0004672);; Molecular Function: ATP binding (GO:0005524);; Cellular Component: integral component of membrane (GO:0016021);; Molecular Function: carbohydrate binding (GO:0030246);;	--	--	--	--	Legume lectin domain	L-type lectin-domain containing receptor kinase V.9 OS=Arabidopsis thaliana OX=3702 GN=LECRK59 PE=2 SV=1	T	Signal transduction mechanisms	unnamed protein product, partial [Brassica oleracea]
gene-BnaA06g18580D	[G]	Carbohydrate transport and metabolism	Biological Process: alcohol metabolic process (GO:0006066);; Biological Process: phosphorus metabolic process (GO:0006793);; Biological Process: phosphate-containing compound metabolic process (GO:0006796);; Biological Process: biological_process (GO:0008150);; Biological Process: metabolic process (GO:0008152);; Biological Process: biosynthetic process (GO:0009058);; Biological Process: cellular…	--	--	--	--	--	P-loop NTPase domain-containing protein LPA1 homolog 2 OS=Arabidopsis thaliana OX=3702 GN=At3g45090 PE=2 SV=1	G	Carbohydrate transport and metabolism	P-loop NTPase domain-containing protein LPA1 homolog 2 [Brassica rapa]
gene-BnaC07g49000D	--	--	Molecular Function: nucleic acid binding (GO:0003676);; Molecular Function: RNA-DNA hybrid ribonuclease activity (GO:0004523);;	K00430|1.1e-12|bna:106369783|K00430 peroxidase [EC:1.11.1.7] | (RefSeq) peroxidase N-like	Phenylpropanoid biosynthesis (ko00940)	[R]	General function prediction only	Protein of unknown function (DUF3339)	--	E	Amino acid transport and metabolism	BnaC07g49000D [Brassica napus]
gene-BnaC02g33960D	--	--	--	K15255|1.2e-33|csat:104728827|K15255 ATP-dependent DNA helicase PIF1 [EC:3.6.4.12] | (RefSeq) ATP-dependent DNA helicase PIF1-like	--	[L]	Replication, recombination and repair	Domain of unknown function DUF223	--	L	Replication, recombination and repair	BnaC02g33960D [Brassica napus]
gene-BnaA08g10660D	--	--	Molecular Function: transcription regulatory region sequence-specific DNA binding (GO:0000976);; Molecular Function: DNA-binding transcription factor activity (GO:0003700);; Cellular Component: nucleus (GO:0005634);; Molecular Function: sequence-specific DNA binding (GO:0043565);;	K13426|4.0e-173|brp:103834286|K13426 WRKY transcription factor 29 | (RefSeq) WRKY29; probable WRKY transcription factor 29	MAPK signaling pathway - plant (ko04016);; Plant-pathogen interaction (ko04626)	--	--	WRKY DNA -binding domain	Probable WRKY transcription factor 29 OS=Arabidopsis thaliana OX=3702 GN=WRKY29 PE=2 SV=1	K	Transcription	probable WRKY transcription factor 29 [Brassica rapa]
gene-BnaC02g38340D	[DPM]	Cell cycle control, cell division, chromosome partitioning;; Inorganic ion transport and metabolism;; Cell wall/membrane/envelope biogenesis	Molecular Function: copper ion binding (GO:0005507);; Biological Process: lignin catabolic process (GO:0046274);; Cellular Component: apoplast (GO:0048046);; Molecular Function: hydroquinone:oxygen oxidoreductase activity (GO:0052716);;	K05909|0.0e+00|boe:106326084|K05909 laccase [EC:1.10.3.2] | (RefSeq) laccase-15	--	[Q]	Secondary metabolites biosynthesis, transport and catabolism	Multicopper oxidase	Laccase-15 OS=Arabidopsis thaliana OX=3702 GN=TT10 PE=1 SV=1	Q	Secondary metabolites biosynthesis, transport and catabolism	PREDICTED: laccase-15 [Brassica oleracea var. oleracea]
gene-BnaA02g27440D	--	--	--	--	--	--	--	--	--	--	--	BnaA02g27440D [Brassica napus]
gene-BnaC06g12620D	[M]	Cell wall/membrane/envelope biogenesis	Molecular Function: UDP-glucose 6-dehydrogenase activity (GO:0003979);; Molecular Function: NAD binding (GO:0051287);;	K00012|1.7e-279|bna:106406052|K00012 UDPglucose 6-dehydrogenase [EC:1.1.1.22] | (RefSeq) UDP-glucose 6-dehydrogenase 4	Pentose and glucuronate interconversions (ko00040);; Ascorbate and aldarate metabolism (ko00053);; Amino sugar and nucleotide sugar metabolism (ko00520)	[GT]	Carbohydrate transport and metabolism;; Signal transduction mechanisms	UDP-glucose/GDP-mannose dehydrogenase family, NAD binding domain	UDP-glucose 6-dehydrogenase 4 OS=Arabidopsis thaliana OX=3702 GN=UGD4 PE=1 SV=1	--	--	PREDICTED: UDP-glucose 6-dehydrogenase 4-like [Brassica oleracea var. oleracea]
gene-BnaC02g18520D	--	--	Cellular Component: cytoplasm (GO:0005737);; Molecular Function: calmodulin-lysine N-methyltransferase activity (GO:0018025);;	K18826|8.3e-51|bna:106348177|K18826 calmodulin-lysine N-methyltransferase [EC:2.1.1.60] | (RefSeq) calmodulin-lysine N-methyltransferase-like	Lysine degradation (ko00310)	[S]	Function unknown	--	Calmodulin-lysine N-methyltransferase OS=Arabidopsis thaliana OX=3702 GN=CaMKMT PE=2 SV=1	S	Function unknown	unnamed protein product, partial [Brassica oleracea]
gene-BnaC01g42430D	--	--	--	--	--	--	--	--	--	S	Function unknown	BnaC01g42430D [Brassica napus]
gene-BnaA06g21530D	--	--	Biological Process: lipid transport (GO:0006869);; Molecular Function: lipid binding (GO:0008289);;	--	--	--	--	--	--	--	--	unnamed protein product [Brassica oleracea]
gene-BnaC03g65970D	--	--	Biological Process: regulation of transcription, DNA-templated (GO:0006355);; Molecular Function: protein dimerization activity (GO:0046983);;	K18878|2.3e-26|cann:107866053|K18878 BHLH transcription factor Upa20 | (RefSeq) Upa20; transcription factor bHLH137-like	Plant-pathogen interaction (ko04626)	--	--	Helix-loop-helix DNA-binding domain	Transcription factor bHLH63 OS=Arabidopsis thaliana OX=3702 GN=BHLH63 PE=1 SV=1	K	Transcription	Unknown [Brassica napus]
gene-BnaA04g13050D	--	--	Molecular Function: RNA polymerase II transcription regulatory region sequence-specific DNA binding (GO:0000977);; Molecular Function: DNA-binding transcription factor activity (GO:0003700);; Cellular Component: nucleus (GO:0005634);; Biological Process: positive regulation of transcription by RNA polymerase II (GO:0045944);; Molecular Function: protein dimerization activity (GO:0046983);;	K09264|5.3e-98|bna:106449786|K09264 MADS-box transcription factor, plant | (RefSeq) agamous-like MADS-box protein AGL17	--	[K]	Transcription	SRF-type transcription factor (DNA-binding and dimerisation domain)	Agamous-like MADS-box protein AGL17 OS=Arabidopsis thaliana OX=3702 GN=AGL17 PE=1 SV=2	K	Transcription	BnaA04g13050D [Brassica napus]
gene-BnaC03g08390D	--	--	--	--	--	--	--	Domain of unknown function (DUF4228)	--	S	Function unknown	PREDICTED: uncharacterized protein LOC106328764 [Brassica oleracea var. oleracea]
gene-BnaC07g40420D	--	--	Cellular Component: ESCRT II complex (GO:0000814);; Biological Process: protein transport (GO:0015031);; Biological Process: multivesicular body sorting pathway (GO:0071985);;	K12188|1.1e-139|bna:106410516|K12188 ESCRT-II complex subunit VPS22 | (RefSeq) vacuolar protein sorting-associated protein 22 homolog 1	Endocytosis (ko04144)	[K]	Transcription	EAP30/Vps36 family	Vacuolar protein sorting-associated protein 22 homolog 1 OS=Arabidopsis thaliana OX=3702 GN=VP22-1 PE=2 SV=2	U	Intracellular trafficking, secretion, and vesicular transport	vacuolar protein sorting-associated protein 22 homolog 1 [Brassica napus]
gene-BnaC01g31920D	--	--	Cellular Component: integral component of membrane (GO:0016021);;	--	--	--	--	Protein of unknown function (DUF679)	Protein DMP2 OS=Arabidopsis thaliana OX=3702 GN=DMP2 PE=2 SV=1	S	Function unknown	PREDICTED: uncharacterized protein LOC106292745 [Brassica oleracea var. oleracea]
gene-BnaA06g07710D	--	--	Cellular Component: integral component of membrane (GO:0016021);;	K09122|2.8e-57|sbi:8057957|K09122 uncharacterized protein | (RefSeq) uncharacterized protein LOC8057957	--	--	--	Protein of unknown function (DUF707)	--	S	Function unknown	uncharacterized protein LOC103871966 [Brassica rapa]
gene-BnaC03g37620D	--	--	--	--	--	--	--	--	--	--	--	BnaA03g46600D [Brassica napus]
NewGene_7524	--	--	Molecular Function: cysteine-type peptidase activity (GO:0008234);;	--	--	--	--	--	--	--	--	uncharacterized protein LOC117126514 [Brassica rapa]
gene-BnaCnng12780D	[C]	Energy production and conversion	Molecular Function: cytochrome-c oxidase activity (GO:0004129);; Molecular Function: copper ion binding (GO:0005507);; Cellular Component: mitochondrial inner membrane (GO:0005743);; Cellular Component: integral component of membrane (GO:0016021);; Cellular Component: respirasome (GO:0070469);;	K02261|2.1e-134|zju:107406125|K02261 cytochrome c oxidase subunit 2 | (RefSeq) uncharacterized protein LOC107406125	Oxidative phosphorylation (ko00190)	[C]	Energy production and conversion	Cytochrome C oxidase subunit II, periplasmic domain	Cytochrome c oxidase subunit 2 OS=Arabidopsis thaliana OX=3702 GN=COX2 PE=1 SV=2	C	Energy production and conversion	BnaCnng12780D [Brassica napus]
gene-BnaC06g29290D	--	--	Biological Process: transcription, DNA-templated (GO:0006351);;	K03145|5.0e-10|bna:106355902|K03145 transcription elongation factor S-II | (RefSeq) transcription elongation factor A protein 2-like	--	--	--	--	--	K	Transcription	hypothetical protein DY000_02063217 [Brassica cretica]
gene-BnaC09g44700D	[G]	Carbohydrate transport and metabolism	Molecular Function: hydrolase activity, hydrolyzing O-glycosyl compounds (GO:0004553);; Biological Process: carbohydrate metabolic process (GO:0005975);;	K01193|0.0e+00|bna:106424553|K01193 beta-fructofuranosidase [EC:3.2.1.26] | (RefSeq) beta-fructofuranosidase, insoluble isoenzyme CWINV6-like	Galactose metabolism (ko00052);; Starch and sucrose metabolism (ko00500)	[G]	Carbohydrate transport and metabolism	Glycosyl hydrolases family 32 N-terminal domain	Beta-fructofuranosidase, insoluble isoenzyme CWINV6 OS=Arabidopsis thaliana OX=3702 GN=CWINV6 PE=2 SV=1	G	Carbohydrate transport and metabolism	hypothetical protein DY000_02019203 [Brassica cretica]
gene-BnaC02g06250D	--	--	Biological Process: reproduction (GO:0000003);; Biological Process: cell morphogenesis (GO:0000902);; Biological Process: cell morphogenesis involved in differentiation (GO:0000904);; Biological Process: developmental process involved in reproduction (GO:0003006);; Molecular Function: molecular_function (GO:0003674);; Molecular Function: catalytic activity (GO:0003824);; Molecular Function: ubiqu…	K11982|1.5e-141|boe:106325253|K11982 E3 ubiquitin-protein ligase RNF115/126 [EC:2.3.2.27] | (RefSeq) uncharacterized protein LOC106325253	--	[O]	Posttranslational modification, protein turnover, chaperones	Ring finger domain	E3 ubiquitin-protein ligase RING1-like OS=Arabidopsis thaliana OX=3702 GN=At3g19950 PE=1 SV=1	O	Posttranslational modification, protein turnover, chaperones	unnamed protein product [Brassica oleracea]
gene-BnaC06g06740D	--	--	--	--	--	--	--	--	--	--	--	BnaC06g06740D [Brassica napus]
gene-BnaA04g03980D	--	--	Biological Process: DNA replication checkpoint (GO:0000076);; Biological Process: mitotic cell cycle (GO:0000278);; Molecular Function: DNA binding (GO:0003677);; Cellular Component: nucleus (GO:0005634);; Biological Process: DNA replication (GO:0006260);; Biological Process: regulation of DNA-dependent DNA replication initiation (GO:0030174);; Molecular Function: DNA polymerase binding (GO:00701…	K10727|1.9e-230|brp:103863212|K10727 chromatin licensing and DNA replication factor 1 | (RefSeq) CDT1-like protein b isoform X2	--	[L]	Replication, recombination and repair	DNA replication factor Cdt1 C-terminal domain	CDT1-like protein b OS=Arabidopsis thaliana OX=3702 GN=CDT1B PE=1 SV=1	L	Replication, recombination and repair	CDT1-like protein b isoform X2 [Brassica rapa]
gene-BnaC09g05370D	--	--	Molecular Function: DNA binding (GO:0003677);; Molecular Function: DNA-binding transcription factor activity (GO:0003700);; Cellular Component: nucleus (GO:0005634);;	K09286|7.2e-30|nnu:104598426|K09286 EREBP-like factor | (RefSeq) ethylene-responsive transcription factor 5	--	--	--	AP2 domain	Ethylene-responsive transcription factor ERF107 OS=Arabidopsis thaliana OX=3702 GN=ERF107 PE=2 SV=1	K	Transcription	ethylene-responsive transcription factor ERF107 [Brassica napus]
gene-BnaA08g16550D	--	--	Biological Process: ubiquitin-dependent protein catabolic process (GO:0006511);; Cellular Component: integral component of membrane (GO:0016021);; Biological Process: protein deubiquitination (GO:0016579);; Molecular Function: thiol-dependent ubiquitinyl hydrolase activity (GO:0036459);;	K11851|8.3e-274|bna:106361504|K11851 ubiquitin carboxyl-terminal hydrolase 30 [EC:3.4.19.12] | (RefSeq) ubiquitin carboxyl-terminal hydrolase 27-like	--	[O]	Posttranslational modification, protein turnover, chaperones	Ubiquitin carboxyl-terminal hydrolase	Ubiquitin carboxyl-terminal hydrolase 27 OS=Arabidopsis thaliana OX=3702 GN=UBP27 PE=2 SV=1	O	Posttranslational modification, protein turnover, chaperones	ubiquitin carboxyl-terminal hydrolase 27-like [Brassica napus]
gene-BnaC01g33590D	--	--	--	--	--	--	--	--	--	--	--	BnaCnng69200D [Brassica napus]
gene-BnaC02g28700D	--	--	--	--	--	--	--	--	--	--	--	BnaC02g28700D [Brassica napus]
NewGene_6559	--	--	Biological Process: intracellular signal transduction (GO:0035556);;	--	--	--	--	--	--	S	Function unknown	phosphoinositide phospholipase C 1 isoform X3 [Brassica rapa]
gene-BnaA08g19330D	--	--	Molecular Function: protein binding (GO:0005515);;	--	--	--	--	PB1 domain	--	--	--	BnaA08g19330D [Brassica napus]
gene-BnaCnng46150D	--	--	Cellular Component: integral component of membrane (GO:0016021);;	--	--	[S]	Function unknown	Transmembrane proteins 14C	Protein FATTY ACID EXPORT 6 OS=Arabidopsis thaliana OX=3702 GN=FAX6 PE=3 SV=1	S	Function unknown	protein FATTY ACID EXPORT 6 [Brassica napus]
NewGene_19302	--	--	Cellular Component: integral component of membrane (GO:0016021);;	--	--	--	--	--	--	--	--	--
gene-BnaC04g15570D	[M]	Cell wall/membrane/envelope biogenesis	Molecular Function: magnesium ion binding (GO:0000287);; Molecular Function: electron transfer activity (GO:0009055);; Cellular Component: photosystem I (GO:0009522);; Cellular Component: chloroplast thylakoid membrane (GO:0009535);; Biological Process: photosynthesis (GO:0015979);; Cellular Component: integral component of membrane (GO:0016021);; Molecular Function: chlorophyll binding (GO:00161…	K02689|0.0e+00|bna:11541979|K02689 photosystem I P700 chlorophyll a apoprotein A1 | (RefSeq) psaA, BRNAC_p021; photosystem I P700 chlorophyll a apoprotein A1	Photosynthesis (ko00195)	--	--	Photosystem I psaA/psaB protein	Photosystem I P700 chlorophyll a apoprotein A1 OS=Aethionema cordifolium OX=434059 GN=psaA PE=3 SV=1	C	Energy production and conversion	psaA gene product [Brassica napus]
gene-BnaA10g00430D	--	--	Molecular Function: DNA binding (GO:0003677);; Cellular Component: nucleus (GO:0005634);;	K12133|2.9e-26|ppp:112280611|K12133 MYB-related transcription factor LHY | (RefSeq) uncharacterized protein LOC112280611	Circadian rhythm - plant (ko04712)	[O]	Posttranslational modification, protein turnover, chaperones	Myb-like DNA-binding domain	Protein REVEILLE 3 OS=Arabidopsis thaliana OX=3702 GN=RVE3 PE=2 SV=1	K	Transcription	protein REVEILLE 3-like [Brassica napus]
NewGene_5179	--	--	Cellular Component: membrane (GO:0016020);;	K17279|1.17e-62|bna:106451975|K17279 receptor expression-enhancing protein 5/6 | (RefSeq) HVA22-like protein k isoform X1	--	[U]	Intracellular trafficking, secretion, and vesicular transport	TB2/DP1, HVA22 family	HVA22-like protein k OS=Arabidopsis thaliana OX=3702 GN=HVA22K PE=2 SV=1	U	Intracellular trafficking, secretion, and vesicular transport	HVA22-like protein k isoform X1 [Brassica napus]
gene-BnaC07g46440D	--	--	--	--	--	--	--	--	PAMP-induced secreted peptide 2 OS=Arabidopsis thaliana OX=3702 GN=PIP2 PE=1 SV=1	--	--	PREDICTED: uncharacterized protein LOC106305479 [Brassica oleracea var. oleracea]
NewGene_8656	--	--	Molecular Function: RNA binding (GO:0003723);;	--	--	[D]	Cell cycle control, cell division, chromosome partitioning	--	Protein MEI2-like 5 OS=Arabidopsis thaliana OX=3702 GN=ML5 PE=1 SV=1	A	RNA processing and modification	protein MEI2-like 5 [Eutrema salsugineum]
gene-BnaA06g00320D	--	--	Biological Process: ubiquitin-dependent protein catabolic process (GO:0006511);; Molecular Function: ubiquitin protein ligase activity (GO:0061630);;	K11982|1.5e-73|bna:106394358|K11982 E3 ubiquitin-protein ligase RNF115/126 [EC:2.3.2.27] | (RefSeq) E3 ubiquitin-protein ligase SIRP1	--	[O]	Posttranslational modification, protein turnover, chaperones	zinc-ribbon	E3 ubiquitin-protein ligase SIRP1 OS=Oryza sativa subsp. japonica OX=39947 GN=SIRP1 PE=1 SV=1	O	Posttranslational modification, protein turnover, chaperones	E3 ubiquitin-protein ligase SIRP1 [Brassica napus]
gene-BnaA06g03860D	--	--	--	--	--	--	--	--	--	--	--	uncharacterized protein LOC103871475 [Brassica rapa]
gene-BnaA10g29720D	[C]	Energy production and conversion	Molecular Function: FMN binding (GO:0010181);; Molecular Function: oxidoreductase activity (GO:0016491);;	K03809|1.2e-40|boe:106314475|K03809 NAD(P)H dehydrogenase (quinone) [EC:1.6.5.2] | (RefSeq) probable NAD(P)H dehydrogenase (quinone) FQR1-like 1	Ubiquinone and other terpenoid-quinone biosynthesis (ko00130)	[R]	General function prediction only	NADPH-dependent FMN reductase	Probable NAD(P)H dehydrogenase (quinone) FQR1-like 1 OS=Arabidopsis thaliana OX=3702 GN=At4g27270 PE=1 SV=1	L	Replication, recombination and repair	BnaA10g29720D [Brassica napus]
gene-BnaC02g39050D	--	--	--	K17491|0.0e+00|boe:106327899|K17491 protein phosphatase 4 regulatory subunit 3 | (RefSeq) suppressor of Mek1-like	--	[G]	Carbohydrate transport and metabolism	Component of IIS longevity pathway SMK-1	--	G	Carbohydrate transport and metabolism	unnamed protein product [Brassica oleracea]
gene-BnaC07g07510D	[C]	Energy production and conversion	Molecular Function: glutathione-disulfide reductase activity (GO:0004362);; Biological Process: glutathione metabolic process (GO:0006749);; Biological Process: cell redox homeostasis (GO:0045454);; Molecular Function: flavin adenine dinucleotide binding (GO:0050660);; Molecular Function: NADP binding (GO:0050661);;	K00383|3.0e-276|bna:106411409|K00383 glutathione reductase (NADPH) [EC:1.8.1.7] | (RefSeq) glutathione reductase, cytosolic-like	Glutathione metabolism (ko00480)	[Q]	Secondary metabolites biosynthesis, transport and catabolism	Pyridine nucleotide-disulphide oxidoreductase	Glutathione reductase, cytosolic OS=Brassica rapa subsp. pekinensis OX=51351 GN=GR1 PE=2 SV=2	Q	Secondary metabolites biosynthesis, transport and catabolism	unnamed protein product [Brassica oleracea]
gene-BnaA06g18780D	[T]	Signal transduction mechanisms	Molecular Function: protein tyrosine phosphatase activity (GO:0004725);;	K14394|2.7e-20|qsu:112008021|K14394 low molecular weight phosphotyrosine protein phosphatase [EC:3.1.3.2 3.1.3.48] | (RefSeq) low molecular weight phosphotyrosine protein phosphatase-like	Thiamine metabolism (ko00730);; Riboflavin metabolism (ko00740)	[T]	Signal transduction mechanisms	Low molecular weight phosphotyrosine protein phosphatase	--	T	Signal transduction mechanisms	hypothetical protein BRARA_F02003 [Brassica rapa]
gene-BnaA09g22140D	--	--	Molecular Function: protein serine/threonine phosphatase activity (GO:0004722);; Molecular Function: magnesium-dependent protein serine/threonine phosphatase activity (GO:0004724);; Cellular Component: nucleus (GO:0005634);; Cellular Component: cytosol (GO:0005829);;	K14497|7.6e-28|pop:7489826|K14497 protein phosphatase 2C [EC:3.1.3.16] | (RefSeq) probable protein phosphatase 2C 51	MAPK signaling pathway - plant (ko04016);; Plant hormone signal transduction (ko04075)	[T]	Signal transduction mechanisms	Protein phosphatase 2C	Probable protein phosphatase 2C 54 OS=Arabidopsis thaliana OX=3702 GN=At4g11040 PE=2 SV=1	T	Signal transduction mechanisms	probable protein phosphatase 2C 54 isoform X1 [Brassica rapa]
gene-BnaC07g33250D	--	--	Molecular Function: protein binding (GO:0005515);;	--	--	--	--	BTB/POZ domain	--	T	Signal transduction mechanisms	uncharacterized protein BNAC07G33250D isoform X1 [Brassica napus]
gene-BnaC09g50560D	--	--	--	--	--	--	--	Protein of unknown function (DUF1997)	--	S	Function unknown	uncharacterized protein BNAC09G50560D [Brassica napus]
gene-BnaC08g05090D	--	--	Molecular Function: purine nucleoside transmembrane transporter activity (GO:0015211);; Cellular Component: integral component of membrane (GO:0016021);;	K07893|5.1e-32|ini:109192111|K07893 Ras-related protein Rab-6A | (RefSeq) ras-related protein RABH1b-like	--	--	--	Purine nucleobase transmembrane transport	Probable purine permease 11 OS=Arabidopsis thaliana OX=3702 GN=PUP11 PE=1 SV=1	S	Function unknown	PREDICTED: probable purine permease 11 [Brassica oleracea var. oleracea]
gene-BnaA04g18010D	[T]	Signal transduction mechanisms	Molecular Function: GTPase activity (GO:0003924);; Molecular Function: GTP binding (GO:0005525);;	K06207|0.0e+00|bna:106348358|K06207 GTP-binding protein | (RefSeq) uncharacterized protein LOC106348358	--	[J]	Translation, ribosomal structure and biogenesis	Elongation factor Tu GTP binding domain	Putative elongation factor TypA-like SVR3, chloroplastic OS=Arabidopsis thaliana OX=3702 GN=SVR3 PE=1 SV=1	J	Translation, ribosomal structure and biogenesis	uncharacterized protein LOC106348358 [Brassica napus]
gene-BnaC02g28800D	--	--	Biological Process: mRNA splicing, via spliceosome (GO:0000398);; Molecular Function: RNA binding (GO:0003723);; Cellular Component: U2AF complex (GO:0089701);;	K12836|2.6e-10|ota:OT_ostta16g01180|K12836 splicing factor U2AF 35 kDa subunit | (RefSeq) U2 auxiliary factor small subunit	Spliceosome (ko03040)	[A]	RNA processing and modification	--	Splicing factor U2af small subunit A OS=Arabidopsis thaliana OX=3702 GN=U2AF35A PE=1 SV=1	A	RNA processing and modification	BnaC02g28800D [Brassica napus]
gene-BnaA10g26800D	--	--	--	--	--	--	--	--	--	--	--	uncharacterized protein LOC103847408 [Brassica rapa]
gene-BnaA04g00610D	[R]	General function prediction only	Cellular Component: integral component of membrane (GO:0016021);;	K23541|8.1e-127|brp:103862819|K23541 Ca2+/H+ antiporter, TMEM165/GDT1 family | (RefSeq) GDT1-like protein 5 isoform X1	--	[S]	Function unknown	Uncharacterized protein family UPF0016	GDT1-like protein 5 OS=Arabidopsis thaliana OX=3702 GN=At1g68650 PE=1 SV=1	S	Function unknown	GDT1-like protein 5 isoform X1 [Brassica rapa]
gene-BnaCnng74980D	--	--	Molecular Function: DNA-binding transcription factor activity, RNA polymerase II-specific (GO:0000981);; Molecular Function: cis-regulatory region sequence-specific DNA binding (GO:0000987);; Cellular Component: nucleus (GO:0005634);; Biological Process: positive regulation of transcription by RNA polymerase II (GO:0045944);; Molecular Function: protein dimerization activity (GO:0046983);;	K09264|2.1e-06|cam:101491267|K09264 MADS-box transcription factor, plant | (RefSeq) MADS-box transcription factor 23	--	[K]	Transcription	SRF-type transcription factor (DNA-binding and dimerisation domain)	MADS-box transcription factor PHERES 1 OS=Arabidopsis thaliana OX=3702 GN=PHE1 PE=1 SV=1	K	Transcription	BnaCnng74980D, partial [Brassica napus]
gene-BnaA06g01540D	[G]	Carbohydrate transport and metabolism	Biological Process: carbohydrate metabolic process (GO:0005975);; Molecular Function: beta-glucosidase activity (GO:0008422);; Biological Process: response to salt stress (GO:0009651);; Biological Process: glucosinolate catabolic process (GO:0019762);;	K15748|0.0e+00|brp:103871211|K15748 beta-D-glucopyranosyl abscisate beta-glucosidase [EC:3.2.1.175] | (RefSeq) beta-D-glucopyranosyl abscisate beta-glucosidase	Carotenoid biosynthesis (ko00906)	[G]	Carbohydrate transport and metabolism	Glycosyl hydrolase family 1	Beta-D-glucopyranosyl abscisate beta-glucosidase OS=Arabidopsis thaliana OX=3702 GN=BGLU18 PE=1 SV=2	G	Carbohydrate transport and metabolism	beta-D-glucopyranosyl abscisate beta-glucosidase [Brassica rapa]
gene-BnaA08g12610D	--	--	--	--	--	--	--	Myb/SANT-like DNA-binding domain	--	S	Function unknown	BnaA08g12610D [Brassica napus]
gene-BnaC08g44490D	--	--	--	--	--	--	--	--	--	S	Function unknown	PREDICTED: uncharacterized protein LOC106311749 [Brassica oleracea var. oleracea]
gene-BnaC02g12550D	--	--	Cellular Component: integral component of membrane (GO:0016021);;	--	--	[R]	General function prediction only	--	--	S	Function unknown	uncharacterized protein LOC106382039 [Brassica napus]
gene-BnaC09g48970D	--	--	--	--	--	--	--	--	--	--	--	uncharacterized protein BNAC09G48970D [Brassica napus]
gene-BnaC05g06290D	--	--	--	--	--	--	--	--	--	--	--	hypothetical protein F2Q69_00026101 [Brassica cretica]
gene-BnaC09g34260D	--	--	--	--	--	--	--	--	--	--	--	unnamed protein product, partial [Brassica oleracea]
gene-BnaC07g00750D	--	--	Molecular Function: calcium ion binding (GO:0005509);; Cellular Component: endoplasmic reticulum lumen (GO:0005788);; Biological Process: protein folding (GO:0006457);; Molecular Function: unfolded protein binding (GO:0051082);;	K08057|3.1e-192|bna:106362348|K08057 calreticulin | (RefSeq) calreticulin-2	Protein processing in endoplasmic reticulum (ko04141);; Phagosome (ko04145)	[O]	Posttranslational modification, protein turnover, chaperones	Calreticulin family	Calreticulin-2 OS=Arabidopsis thaliana OX=3702 GN=CRT2 PE=1 SV=3	O	Posttranslational modification, protein turnover, chaperones	calreticulin-2 [Brassica napus]
gene-BnaC06g22380D	--	--	Molecular Function: DNA binding (GO:0003677);; Cellular Component: nucleus (GO:0005634);; Biological Process: regulation of transcription, DNA-templated (GO:0006355);;	--	--	[K]	Transcription	Associated with HOX	BEL1-like homeodomain protein 3 OS=Arabidopsis thaliana OX=3702 GN=BLH3 PE=1 SV=1	K	Transcription	unnamed protein product [Brassica oleracea]
NewGene_2193	--	--	--	K12598|2.96e-74|bna:106373695|K12598 ATP-dependent RNA helicase DOB1 [EC:3.6.4.13] | (RefSeq) DExH-box ATP-dependent RNA helicase DExH9-like	RNA degradation (ko03018)	--	--	Domain of unknown function (DUF4283)	--	E	Amino acid transport and metabolism	unnamed protein product [Brassica oleracea]
gene-BnaC09g29190D	[C]	Energy production and conversion	Molecular Function: NADH dehydrogenase (ubiquinone) activity (GO:0008137);; Cellular Component: chloroplast thylakoid membrane (GO:0009535);; Cellular Component: integral component of membrane (GO:0016021);; Biological Process: ATP synthesis coupled electron transport (GO:0042773);; Molecular Function: quinone binding (GO:0048038);;	K05575|3.0e-268|bna:111210654|K05575 NAD(P)H-quinone oxidoreductase subunit 4 [EC:7.1.1.2] | (RefSeq) uncharacterized protein LOC111210654	Oxidative phosphorylation (ko00190)	[C]	Energy production and conversion	Proton-conducting membrane transporter	NAD(P)H-quinone oxidoreductase chain 4, chloroplastic OS=Olimarabidopsis pumila OX=74718 GN=ndhD PE=3 SV=2	C	Energy production and conversion	unnamed protein product, partial [Brassica rapa]
NewGene_16042	--	--	--	--	--	--	--	--	--	--	--	hypothetical protein F2Q69_00038111 [Brassica cretica]
gene-BnaC09g01260D	--	--	--	K15559|8.0e-246|bna:106413987|K15559 regulator of Ty1 transposition protein 103 | (RefSeq) UPF0400 protein C337.03-like isoform X1	--	[A]	RNA processing and modification	CID domain	--	A	RNA processing and modification	UPF0400 protein C337.03-like isoform X1 [Brassica napus]
gene-BnaA01g34820D	--	--	Molecular Function: DNA binding (GO:0003677);; Cellular Component: nucleus (GO:0005634);;	K23814|3.6e-06|brp:103864111|K23814 cytochrome P450 family 705 subfamily A [EC:1.14.-.-] | (RefSeq) cytochrome P450 705A5	--	--	--	B3 DNA binding domain	B3 domain-containing protein REM1 OS=Brassica oleracea var. botrytis OX=3715 GN=REM1 PE=2 SV=1	--	--	BnaA01g34820D [Brassica napus]
gene-BnaC02g47910D	--	--	--	--	--	--	--	--	--	--	--	BnaC02g47910D [Brassica napus]
gene-BnaA03g14940D	--	--	--	--	--	--	--	--	--	--	--	high mobility group nucleosome-binding domain-containing protein 5 [Brassica napus]
gene-BnaC03g11280D	--	--	Cellular Component: integral component of membrane (GO:0016021);;	--	--	--	--	--	Tetraspanin-4 OS=Arabidopsis thaliana OX=3702 GN=TET4 PE=3 SV=1	S	Function unknown	tetraspanin-3-like [Brassica napus]
gene-BnaAnng21670D	--	--	--	K18730|1.2e-18|boe:106331581|K18730 PERQ amino acid-rich with GYF domain-containing protein | (RefSeq) uncharacterized protein LOC106331581	--	[R]	General function prediction only	--	--	E	Amino acid transport and metabolism	BnaAnng21670D [Brassica napus]
gene-BnaC05g01260D	--	--	--	--	--	--	--	Polyketide cyclase / dehydrase and lipid transport	--	S	Function unknown	PREDICTED: uncharacterized 17.2 kDa protein in melC2-rnhH intergenic region isoform X2 [Brassica oleracea var. oleracea]
gene-BnaC04g11950D	--	--	Molecular Function: molecular_function (GO:0003674);; Cellular Component: cellular_component (GO:0005575);; Cellular Component: intracellular (GO:0005622);; Cellular Component: obsolete cell (GO:0005623);; Cellular Component: nucleus (GO:0005634);; Biological Process: cellular protein modification process (GO:0006464);; Biological Process: nitrogen compound metabolic process (GO:0006807);; Biolog…	K12160|5.4e-50|bna:106395197|K12160 small ubiquitin-related modifier | (RefSeq) small ubiquitin-related modifier 5 isoform X1	RNA transport (ko03013)	[O]	Posttranslational modification, protein turnover, chaperones	Ubiquitin-2 like Rad60 SUMO-like	Small ubiquitin-related modifier 5 OS=Arabidopsis thaliana OX=3702 GN=SUMO5 PE=1 SV=1	O	Posttranslational modification, protein turnover, chaperones	small ubiquitin-related modifier 5 isoform X1 [Brassica napus]
gene-BnaC06g04200D	--	--	Molecular Function: protein binding (GO:0005515);;	--	--	--	--	FBD	Putative FBD-associated F-box protein At1g50980 OS=Arabidopsis thaliana OX=3702 GN=At1g50980 PE=4 SV=1	--	--	BnaC06g04200D [Brassica napus]
gene-BnaC04g34370D	[E]	Amino acid transport and metabolism	Molecular Function: tryptophan synthase activity (GO:0004834);; Molecular Function: pyridoxal phosphate binding (GO:0030170);;	K06001|6.3e-293|bna:106376499|K06001 tryptophan synthase beta chain [EC:4.2.1.20] | (RefSeq) uncharacterized protein LOC106376499	Glycine, serine and threonine metabolism (ko00260);; Phenylalanine, tyrosine and tryptophan biosynthesis (ko00400);; Biosynthesis of amino acids (ko01230)	[E]	Amino acid transport and metabolism	Pyridoxal-phosphate dependent enzyme	--	E	Amino acid transport and metabolism	PREDICTED: tryptophan synthase beta chain 2-like [Brassica oleracea var. oleracea]
gene-BnaA07g04240D	--	--	Molecular Function: UDP-glycosyltransferase activity (GO:0008194);;	K23260|1.1e-273|bna:106445644|K23260 scopoletin glucosyltransferase [EC:2.4.1.128] | (RefSeq) UDP-glycosyltransferase 73B5	Phenylpropanoid biosynthesis (ko00940)	[GC]	Carbohydrate transport and metabolism;; Energy production and conversion	UDP-glucoronosyl and UDP-glucosyl transferase	UDP-glycosyltransferase 73B5 OS=Arabidopsis thaliana OX=3702 GN=UGT73B5 PE=2 SV=1	--	--	BnaA07g04240D [Brassica napus]
gene-BnaA06g35710D	--	--	--	K13993|6.6e-07|cann:107852746|K13993 HSP20 family protein | (RefSeq) 14.7 kDa heat shock protein-like	Protein processing in endoplasmic reticulum (ko04141)	--	--	Hsp20/alpha crystallin family	--	--	--	BnaA06g35710D [Brassica napus]
gene-BnaC09g09600D	--	--	Molecular Function: protein dimerization activity (GO:0046983);;	K01230|3.7e-55|vvi:100242837|K01230 mannosyl-oligosaccharide alpha-1,2-mannosidase [EC:3.2.1.113] | (RefSeq) mannosyl-oligosaccharide 1,2-alpha-mannosidase MNS1	N-Glycan biosynthesis (ko00510);; Various types of N-glycan biosynthesis (ko00513);; Protein processing in endoplasmic reticulum (ko04141)	--	--	hAT family C-terminal dimerisation region	--	--	--	BnaC09g09600D [Brassica napus]
gene-BnaA07g06280D	--	--	Biological Process: response to reactive oxygen species (GO:0000302);; Molecular Function: transcription regulatory region sequence-specific DNA binding (GO:0000976);; Molecular Function: RNA polymerase II transcription regulatory region sequence-specific DNA binding (GO:0000977);; Molecular Function: RNA polymerase II transcription regulatory region sequence-specific DNA binding (GO:0001012);; M…	--	--	--	--	Helix-loop-helix DNA-binding domain	Transcription factor ORG3 OS=Arabidopsis thaliana OX=3702 GN=ORG3 PE=1 SV=1	K	Transcription	Unknown [Brassica napus]
gene-BnaA03g37280D	--	--	Cellular Component: nucleus (GO:0005634);; Biological Process: regulation of transcription, DNA-templated (GO:0006355);; Molecular Function: sequence-specific DNA binding (GO:0043565);;	K09422|8.5e-151|brp:103860028|K09422 transcription factor MYB, plant | (RefSeq) myb-related protein 305	--	[K]	Transcription	Myb-like DNA-binding domain	Transcription factor MYB2 OS=Oryza sativa subsp. japonica OX=39947 GN=MYB2 PE=2 SV=1	--	--	myb-related protein 305 [Brassica rapa]
gene-BnaCnng34260D	[R]	General function prediction only	Molecular Function: ARF guanyl-nucleotide exchange factor activity (GO:0005086);; Biological Process: regulation of ARF protein signal transduction (GO:0032012);;	K18442|0.0e+00|bna:106433262|K18442 brefeldin A-inhibited guanine nucleotide-exchange protein | (RefSeq) brefeldin A-inhibited guanine nucleotide-exchange protein 1	Endocytosis (ko04144)	[U]	Intracellular trafficking, secretion, and vesicular transport	Sec7 domain	Brefeldin A-inhibited guanine nucleotide-exchange protein 1 OS=Arabidopsis thaliana OX=3702 GN=BIG1 PE=2 SV=1	U	Intracellular trafficking, secretion, and vesicular transport	BnaCnng34260D [Brassica napus]
gene-BnaA02g35260D	[G]	Carbohydrate transport and metabolism	Molecular Function: hydrolase activity, hydrolyzing O-glycosyl compounds (GO:0004553);; Cellular Component: cell wall (GO:0005618);; Biological Process: xyloglucan metabolic process (GO:0010411);; Molecular Function: xyloglucan:xyloglucosyl transferase activity (GO:0016762);; Biological Process: cell wall biogenesis (GO:0042546);; Cellular Component: apoplast (GO:0048046);; Biological Process: ce…	K08235|4.4e-158|brp:103851705|K08235 xyloglucan:xyloglucosyl transferase [EC:2.4.1.207] | (RefSeq) putative xyloglucan endotransglucosylase/hydrolase protein 13	--	--	--	Glycosyl hydrolases family 16	Putative xyloglucan endotransglucosylase/hydrolase protein 13 OS=Arabidopsis thaliana OX=3702 GN=XTH13 PE=3 SV=1	G	Carbohydrate transport and metabolism	putative xyloglucan endotransglucosylase/hydrolase protein 13 [Brassica rapa]
gene-BnaC04g44910D	--	--	Cellular Component: nucleus (GO:0005634);;	K11446|2.8e-79|ppp:112274409|K11446 [histone H3]-trimethyl-L-lysine4 demethylase [EC:1.14.11.67] | (RefSeq) putative lysine-specific demethylase JMJ16 isoform X1	--	[R]	General function prediction only	JmjC domain, hydroxylase	Lysine-specific demethylase JMJ18 OS=Arabidopsis thaliana OX=3702 GN=JMJ18 PE=2 SV=1	K	Transcription	BnaC04g44910D [Brassica napus]
NewGene_30004	--	--	--	--	--	--	--	Plant transposase (Ptta/En/Spm family)	--	--	--	PREDICTED: uncharacterized protein LOC108836477 [Raphanus sativus]
gene-BnaC02g02810D	--	--	Cellular Component: peroxisome (GO:0005777);; Biological Process: regulation of gene expression (GO:0010468);;	--	--	--	--	NYN domain	--	--	--	BnaC02g02810D [Brassica napus]
gene-BnaA05g11020D	--	--	Cellular Component: 1,3-beta-D-glucan synthase complex (GO:0000148);; Molecular Function: 1,3-beta-D-glucan synthase activity (GO:0003843);; Biological Process: (1->3)-beta-D-glucan biosynthetic process (GO:0006075);; Cellular Component: integral component of membrane (GO:0016021);;	K11000|0.0e+00|brp:103867676|K11000 callose synthase [EC:2.4.1.-] | (RefSeq) callose synthase 2 isoform X1	--	[M]	Cell wall/membrane/envelope biogenesis	1,3-beta-glucan synthase component	Callose synthase 2 OS=Arabidopsis thaliana OX=3702 GN=CALS2 PE=2 SV=3	M	Cell wall/membrane/envelope biogenesis	BnaA05g11020D [Brassica napus]
gene-BnaA08g23090D	[J]	Translation, ribosomal structure and biogenesis	Molecular Function: GTP binding (GO:0005525);;	K06944|1.7e-103|brp:103835953|K06944 uncharacterized protein | (RefSeq) developmentally-regulated G-protein 1	--	[T]	Signal transduction mechanisms	50S ribosome-binding GTPase	Developmentally-regulated G-protein 1 OS=Arabidopsis thaliana OX=3702 GN=DRG1 PE=1 SV=1	S	Function unknown	developmentally-regulated G-protein 1 [Brassica rapa]
gene-BnaC09g29700D	--	--	--	--	--	--	--	--	--	--	--	BnaC09g29700D [Brassica napus]
gene-BnaC04g48800D	--	--	Molecular Function: diacylglycerol O-acyltransferase activity (GO:0004144);; Cellular Component: integral component of membrane (GO:0016021);; Biological Process: glycerolipid biosynthetic process (GO:0045017);;	K15406|1.1e-88|bna:106451554|K15406 wax-ester synthase / diacylglycerol O-acyltransferase [EC:2.3.1.75 2.3.1.20] | (RefSeq) O-acyltransferase WSD1	Cutin, suberine and wax biosynthesis (ko00073)	--	--	WS/DGAT C-terminal domain	O-acyltransferase WSD1 OS=Arabidopsis thaliana OX=3702 GN=WSD1 PE=2 SV=1	S	Function unknown	BnaC04g48800D [Brassica napus]
NewGene_22031	--	--	Molecular Function: protein kinase activity (GO:0004672);; Molecular Function: ATP binding (GO:0005524);; Cellular Component: integral component of membrane (GO:0016021);;	--	--	--	--	--	Probable LRR receptor-like serine/threonine-protein kinase At1g74360 OS=Arabidopsis thaliana OX=3702 GN=At1g74360 PE=1 SV=1	T	Signal transduction mechanisms	hypothetical protein F2Q69_00027974 [Brassica cretica]
gene-BnaA09g53720D	--	--	Molecular Function: DNA binding (GO:0003677);; Cellular Component: nucleus (GO:0005634);;	--	--	--	--	Domain of unknown function (DUF313)	B3 domain-containing protein At1g32030 OS=Arabidopsis thaliana OX=3702 GN=At1g32030 PE=3 SV=1	--	--	BnaA09g53720D [Brassica napus]
gene-BnaA02g25760D	--	--	Molecular Function: nucleic acid binding (GO:0003676);; Molecular Function: RNA-DNA hybrid ribonuclease activity (GO:0004523);; Molecular Function: ubiquitin-protein transferase activity (GO:0004842);; Cellular Component: integral component of membrane (GO:0016021);; Molecular Function: metal ion binding (GO:0046872);;	K11968|2.7e-71|bna:106413391|K11968 ariadne-1 [EC:2.3.2.31] | (RefSeq) probable E3 ubiquitin-protein ligase rbrA	--	[O]	Posttranslational modification, protein turnover, chaperones	Reverse transcriptase-like	--	O	Posttranslational modification, protein turnover, chaperones	BnaA02g25760D [Brassica napus]
gene-BnaC08g33510D	[Q]	Secondary metabolites biosynthesis, transport and catabolism	Molecular Function: oxidoreductase activity (GO:0016491);; Molecular Function: metal ion binding (GO:0046872);;	K00475|2.1e-76|ath:AT3G51240|K00475 naringenin 3-dioxygenase [EC:1.14.11.9] | (RefSeq) F3H; flavanone 3-hydroxylase	Flavonoid biosynthesis (ko00941)	[QR]	Secondary metabolites biosynthesis, transport and catabolism;; General function prediction only	2OG-Fe(II) oxygenase superfamily	Naringenin,2-oxoglutarate 3-dioxygenase OS=Arabidopsis thaliana OX=3702 GN=F3H PE=1 SV=1	Q	Secondary metabolites biosynthesis, transport and catabolism	hypothetical protein F2Q69_00062642, partial [Brassica cretica]
gene-BnaCnng08090D	--	--	Cellular Component: integral component of membrane (GO:0016021);;	--	--	--	--	--	--	--	--	BnaCnng08090D [Brassica napus]
gene-BnaC01g20110D	--	--	--	K17964|2.4e-88|vvi:100242657|K17964 leucine-rich PPR motif-containing protein, mitochondrial | (RefSeq) uncharacterized LOC100242657	--	--	--	--	--	--	--	uncharacterized protein BNAC01G20110D [Brassica napus]
gene-BnaC03g15560D	--	--	Cellular Component: integral component of membrane (GO:0016021);;	K08517|5.3e-119|bna:111204380|K08517 vesicle transport protein SEC22 | (RefSeq) 25.3 kDa vesicle transport protein-like isoform X1	SNARE interactions in vesicular transport (ko04130);; Phagosome (ko04145)	[U]	Intracellular trafficking, secretion, and vesicular transport	Regulated-SNARE-like domain	25.3 kDa vesicle transport protein OS=Arabidopsis thaliana OX=3702 GN=SEC22 PE=2 SV=1	U	Intracellular trafficking, secretion, and vesicular transport	25.3 kDa vesicle transport protein-like isoform X1 [Brassica napus]
gene-BnaC09g35450D	--	--	Molecular Function: DNA binding (GO:0003677);; Cellular Component: nucleus (GO:0005634);;	--	--	--	--	B3 DNA binding domain	B3 domain-containing protein At5g60142 OS=Arabidopsis thaliana OX=3702 GN=At5g60142 PE=2 SV=3	--	--	PREDICTED: B3 domain-containing protein At5g60142-like [Brassica oleracea var. oleracea]
gene-BnaC05g07530D	--	--	--	K21994|2.1e-08|han:110863760|K21994 LOB domain-containing protein 18 | (RefSeq) LOB domain-containing protein 31-like	--	--	--	Lateral organ boundaries (LOB) domain	Protein ASYMMETRIC LEAVES 2 OS=Arabidopsis thaliana OX=3702 GN=AS2 PE=1 SV=1	--	--	unnamed protein product [Brassica rapa]
gene-BnaC05g48970D	[G]	Carbohydrate transport and metabolism	Molecular Function: pectate lyase activity (GO:0030570);; Biological Process: pectin catabolic process (GO:0045490);; Molecular Function: metal ion binding (GO:0046872);;	K01728|5.7e-242|boe:106296039|K01728 pectate lyase [EC:4.2.2.2] | (RefSeq) probable pectate lyase 1	Pentose and glucuronate interconversions (ko00040)	--	--	Pectate lyase	Probable pectate lyase 1 OS=Arabidopsis thaliana OX=3702 GN=At1g04680 PE=2 SV=2	G	Carbohydrate transport and metabolism	BnaC05g48970D [Brassica napus]
gene-BnaC09g13300D	--	--	Cellular Component: integral component of membrane (GO:0016021);;	--	--	--	--	--	--	S	Function unknown	BnaC09g13300D [Brassica napus]
NewGene_181	--	--	Molecular Function: nucleic acid binding (GO:0003676);; Molecular Function: zinc ion binding (GO:0008270);;	--	--	--	--	--	--	L	Replication, recombination and repair	zinc knuckle containing protein [Brassica oleracea]
gene-BnaC06g17860D	--	--	--	K07466|7.8e-18|csat:104715847|K07466 replication factor A1 | (RefSeq) uncharacterized protein LOC104715847 isoform X1	DNA replication (ko03030);; Nucleotide excision repair (ko03420);; Mismatch repair (ko03430);; Homologous recombination (ko03440)	[D]	Cell cycle control, cell division, chromosome partitioning	--	--	L	Replication, recombination and repair	hypothetical protein F2Q70_00044179 [Brassica cretica]
gene-BnaA02g22180D	[GEPR]	Carbohydrate transport and metabolism;; Amino acid transport and metabolism;; Inorganic ion transport and metabolism;; General function prediction only	Cellular Component: integral component of membrane (GO:0016021);; Molecular Function: transmembrane transporter activity (GO:0022857);;	K08176|5.7e-101|bna:106378256|K08176 MFS transporter, PHS family, inorganic phosphate transporter | (RefSeq) probable inorganic phosphate transporter 1-6 isoform X1	--	[P]	Inorganic ion transport and metabolism	Sugar (and other) transporter	Probable inorganic phosphate transporter 1-6 OS=Arabidopsis thaliana OX=3702 GN=PHT1-6 PE=1 SV=1	P	Inorganic ion transport and metabolism	BnaA02g22180D [Brassica napus]
NewGene_12889	--	--	Biological Process: defense response (GO:0006952);;	--	--	--	--	S locus-related glycoprotein 1 binding pollen coat protein (SLR1-BP)	--	--	--	pollen coat protein [Brassica oleracea var. alboglabra]
gene-BnaA01g22950D	--	--	Molecular Function: double-stranded DNA binding (GO:0003690);; Biological Process: regulation of transcription, DNA-templated (GO:0006355);;	K15032|2.8e-184|bna:106432430|K15032 mTERF domain-containing protein, mitochondrial | (RefSeq) transcription termination factor MTERF4, chloroplastic-like	--	[KR]	Transcription;; General function prediction only	mTERF	--	K	Transcription	BnaA01g22950D [Brassica napus]
gene-BnaC09g19210D	--	--	Biological Process: ubiquitin-dependent protein catabolic process (GO:0006511);; Cellular Component: cullin-RING ubiquitin ligase complex (GO:0031461);; Molecular Function: ubiquitin protein ligase binding (GO:0031625);;	K10609|0.0e+00|bna:106367634|K10609 cullin 4 | (RefSeq) cullin-4 isoform X1	Nucleotide excision repair (ko03420);; Ubiquitin mediated proteolysis (ko04120)	[D]	Cell cycle control, cell division, chromosome partitioning	Cullin family	Cullin-4 OS=Arabidopsis thaliana OX=3702 GN=CUL4 PE=1 SV=1	D	Cell cycle control, cell division, chromosome partitioning	cullin-4 isoform X1 [Brassica napus]
gene-BnaC04g01360D	--	--	--	--	--	--	--	--	--	--	--	BnaC04g01360D [Brassica napus]
gene-BnaA09g17110D	--	--	Molecular Function: protein prenyltransferase activity (GO:0008318);; Biological Process: protein prenylation (GO:0018342);;	K14137|2.2e-243|bna:111200973|K14137 protein prenyltransferase alpha subunit repeat containing protein 1 | (RefSeq) protein prenyltransferase alpha subunit repeat-containing protein 1-like isoform X1	--	--	--	Protein prenyltransferase alpha subunit repeat	--	O	Posttranslational modification, protein turnover, chaperones	protein prenyltransferase alpha subunit repeat-containing protein 1-like isoform X1 [Brassica napus]
gene-BnaA04g08860D	[J]	Translation, ribosomal structure and biogenesis	Molecular Function: cysteine-tRNA ligase activity (GO:0004817);; Molecular Function: ATP binding (GO:0005524);; Biological Process: cysteinyl-tRNA aminoacylation (GO:0006423);;	K01883|7.3e-263|brp:103863802|K01883 cysteinyl-tRNA synthetase [EC:6.1.1.16] | (RefSeq) cysteine--tRNA ligase 2, cytoplasmic	Aminoacyl-tRNA biosynthesis (ko00970)	[J]	Translation, ribosomal structure and biogenesis	tRNA synthetases class I (C) catalytic domain	Cysteine--tRNA ligase 2, cytoplasmic OS=Arabidopsis thaliana OX=3702 GN=At5g38830 PE=2 SV=1	J	Translation, ribosomal structure and biogenesis	unnamed protein product [Brassica rapa]
gene-BnaC01g10650D	--	--	--	K12173|5.3e-22|gmx:100794341|K12173 BRCA1-A complex subunit BRE | (RefSeq) BRISC and BRCA1-A complex member 2	Homologous recombination (ko03440)	--	--	Thaumatin family	PR5-like receptor kinase OS=Arabidopsis thaliana OX=3702 GN=PR5K PE=1 SV=1	--	--	unnamed protein product [Brassica oleracea]
gene-BnaA09g39230D	--	--	Biological Process: intracellular protein transport (GO:0006886);; Cellular Component: RIC1-RGP1 guanyl-nucleotide exchange factor complex (GO:0034066);;	K20476|0.0e+00|bna:106415437|K20476 RAB6A-GEF complex partner protein 1 | (RefSeq) RAB6A-GEF complex partner protein 1-like	--	[R]	General function prediction only	RIC1	--	M	Cell wall/membrane/envelope biogenesis	BnaA09g39230D [Brassica napus]
gene-BnaA09g25550D	--	--	Molecular Function: calcium ion binding (GO:0005509);; Cellular Component: integral component of membrane (GO:0016021);;	K01859|4.6e-232|sita:101771169|K01859 chalcone isomerase [EC:5.5.1.6] | (RefSeq) vacuolar-sorting receptor 1	Flavonoid biosynthesis (ko00941)	--	--	PA domain	Vacuolar-sorting receptor 6 OS=Arabidopsis thaliana OX=3702 GN=VSR6 PE=2 SV=3	T	Signal transduction mechanisms	vacuolar-sorting receptor 6 [Brassica napus]
gene-BnaC04g46610D	--	--	Cellular Component: integral component of membrane (GO:0016021);;	--	--	--	--	--	--	--	--	unnamed protein product, partial [Brassica rapa]
gene-BnaA02g01970D	--	--	Cellular Component: integral component of membrane (GO:0016021);;	K13250|4.4e-101|bna:106367229|K13250 translocon-associated protein subunit beta | (RefSeq) translocon-associated protein subunit beta-like	Protein processing in endoplasmic reticulum (ko04141)	[U]	Intracellular trafficking, secretion, and vesicular transport	Translocon-associated protein beta (TRAPB)	--	U	Intracellular trafficking, secretion, and vesicular transport	translocon-associated protein subunit beta [Brassica rapa]
gene-BnaC06g41450D	[V]	Defense mechanisms	Molecular Function: ATP binding (GO:0005524);; Cellular Component: integral component of membrane (GO:0016021);; Molecular Function: ATPase activity (GO:0016887);;	K05681|9.0e-55|cam:101507224|K05681 ATP-binding cassette, subfamily G (WHITE), member 2 | (RefSeq) ABC transporter G family member 9	ABC transporters (ko02010)	[Q]	Secondary metabolites biosynthesis, transport and catabolism	ABC-2 type transporter	ABC transporter G family member 24 OS=Arabidopsis thaliana OX=3702 GN=ABCG24 PE=2 SV=2	Q	Secondary metabolites biosynthesis, transport and catabolism	BnaC06g41450D [Brassica napus]
gene-BnaA04g14080D	[J]	Translation, ribosomal structure and biogenesis	Molecular Function: translation initiation factor activity (GO:0003743);; Cellular Component: chloroplast (GO:0009507);;	K02520|8.1e-147|bna:106446539|K02520 translation initiation factor IF-3 | (RefSeq) translation initiation factor IF3-2, chloroplastic-like	--	--	--	Translation initiation factor IF-3, N-terminal domain	Translation initiation factor IF3-2, chloroplastic OS=Arabidopsis thaliana OX=3702 GN=IF3-2 PE=2 SV=1	J	Translation, ribosomal structure and biogenesis	BnaA04g14080D [Brassica napus]
gene-BnaC02g37400D	[MDT]	Cell wall/membrane/envelope biogenesis;; Cell cycle control, cell division, chromosome partitioning;; Signal transduction mechanisms	Molecular Function: ATP binding (GO:0005524);;	K08900|2.8e-144|jre:108992867|K08900 mitochondrial chaperone BCS1 | (RefSeq) AAA-ATPase ASD, mitochondrial-like	--	[O]	Posttranslational modification, protein turnover, chaperones	Domain associated at C-terminal with AAA	AAA-ATPase At3g28510 OS=Arabidopsis thaliana OX=3702 GN=At3g28510 PE=2 SV=1	O	Posttranslational modification, protein turnover, chaperones	PREDICTED: probable mitochondrial chaperone BCS1-B [Brassica oleracea var. oleracea]
gene-BnaC03g58930D	--	--	Molecular Function: DNA binding (GO:0003677);; Cellular Component: nucleus (GO:0005634);; Biological Process: regulation of transcription, DNA-templated (GO:0006355);;	K16222|1.4e-26|dct:110107877|K16222 Dof zinc finger protein DOF5.5 | (RefSeq) cyclic dof factor 1 isoform X1	Circadian rhythm - plant (ko04712)	--	--	Dof domain, zinc finger	Dof zinc finger protein DOF1.5 OS=Arabidopsis thaliana OX=3702 GN=DOF1.5 PE=1 SV=1	K	Transcription	PREDICTED: dof zinc finger protein DOF1.5-like [Brassica oleracea var. oleracea]
gene-BnaA01g06170D	--	--	Molecular Function: protein dimerization activity (GO:0046983);;	K18878|1.4e-14|cann:107866053|K18878 BHLH transcription factor Upa20 | (RefSeq) Upa20; transcription factor bHLH137-like	Plant-pathogen interaction (ko04626)	--	--	Helix-loop-helix DNA-binding domain	Transcription factor LRL2 OS=Arabidopsis thaliana OX=3702 GN=LRL2 PE=2 SV=2	K	Transcription	hypothetical protein BRARA_A00661 [Brassica rapa]
gene-BnaC09g38470D	--	--	Molecular Function: aspartic-type endopeptidase activity (GO:0004190);;	K22683|5.8e-20|dct:110115251|K22683 aspartyl protease family protein [EC:3.4.23.-] | (RefSeq) protein ASPARTIC PROTEASE IN GUARD CELL 1	--	[O]	Posttranslational modification, protein turnover, chaperones	Xylanase inhibitor C-terminal	Probable aspartic proteinase GIP2 OS=Nicotiana benthamiana OX=4100 GN=GIP2 PE=1 SV=1	O	Posttranslational modification, protein turnover, chaperones	BnaC09g38470D [Brassica napus]
gene-BnaC04g08830D	--	--	Biological Process: RNA splicing, via transesterification reactions (GO:0000375);; Biological Process: RNA splicing, via transesterification reactions with bulged adenosine as nucleophile (GO:0000377);; Biological Process: mRNA splicing, via spliceosome (GO:0000398);; Molecular Function: RNA polymerase II complex binding (GO:0000993);; Molecular Function: basal transcription machinery binding (GO…	K14400|0.0e+00|boe:106342455|K14400 pre-mRNA cleavage complex 2 protein Pcf11 | (RefSeq) polyadenylation and cleavage factor homolog 4-like isoform X1	mRNA surveillance pathway (ko03015)	[A]	RNA processing and modification	CID domain	Polyadenylation and cleavage factor homolog 4 OS=Arabidopsis thaliana OX=3702 GN=PCFS4 PE=1 SV=1	S	Function unknown	BnaC04g08830D [Brassica napus]
gene-BnaC03g78050D	[R]	General function prediction only	Molecular Function: hydrolase activity (GO:0016787);;	K06130|5.1e-113|bna:106413996|K06130 lysophospholipase II [EC:3.1.1.5] | (RefSeq) acyl-protein thioesterase 2-like isoform X1	Glycerophospholipid metabolism (ko00564)	[I]	Lipid transport and metabolism	Phospholipase/Carboxylesterase	--	I	Lipid transport and metabolism	BnaC03g78050D [Brassica napus]
gene-BnaCnng49080D	--	--	Cellular Component: integral component of membrane (GO:0016021);;	K15382|9.3e-14|eus:EUTSA_v10027903mg|K15382 solute carrier family 50 (sugar transporter) | (RefSeq) hypothetical protein	--	--	--	Sugar efflux transporter for intercellular exchange	--	U	Intracellular trafficking, secretion, and vesicular transport	BnaCnng49080D [Brassica napus]
gene-BnaA07g23540D	--	--	Cellular Component: integral component of membrane (GO:0016021);;	K22985|4.0e-243|brp:103830851|K22985 G protein-coupled receptor 107 | (RefSeq) protein CANDIDATE G-PROTEIN COUPLED RECEPTOR 7	--	[T]	Signal transduction mechanisms	Lung seven transmembrane receptor	Protein CANDIDATE G-PROTEIN COUPLED RECEPTOR 7 OS=Arabidopsis thaliana OX=3702 GN=CAND7 PE=2 SV=1	T	Signal transduction mechanisms	unnamed protein product [Brassica rapa]
gene-BnaA04g10420D	--	--	Molecular Function: DNA binding (GO:0003677);; Cellular Component: nucleus (GO:0005634);;	K09422|9.3e-43|ath:AT5G40360|K09422 transcription factor MYB, plant | (RefSeq) MYB115; myb domain protein 115	--	[K]	Transcription	Myb-like DNA-binding domain	Transcription factor MYB115 OS=Arabidopsis thaliana OX=3702 GN=MYB115 PE=2 SV=1	--	--	transcription factor MYB115-like [Brassica napus]
gene-BnaC03g56410D	--	--	--	--	--	--	--	Tetratricopeptide repeat	--	S	Function unknown	uncharacterized protein BNAC03G56410D [Brassica napus]
gene-BnaC04g25960D	--	--	--	--	--	--	--	--	--	S	Function unknown	unnamed protein product [Brassica oleracea]
gene-BnaC04g38850D	[QV]	Secondary metabolites biosynthesis, transport and catabolism;; Defense mechanisms	Molecular Function: iron ion binding (GO:0005506);; Molecular Function: oxidoreductase activity, acting on paired donors, with incorporation or reduction of molecular oxygen (GO:0016705);; Molecular Function: heme binding (GO:0020037);;	K20665|1.9e-286|boe:106294052|K20665 jasmonoyl-L-amino acid 12-hydroxylase [EC:1.14.14.48] | (RefSeq) cytochrome P450 94B3	--	[QI]	Secondary metabolites biosynthesis, transport and catabolism;; Lipid transport and metabolism	Cytochrome P450	Cytochrome P450 94B1 OS=Arabidopsis thaliana OX=3702 GN=CYP94B1 PE=1 SV=1	--	--	PREDICTED: cytochrome P450 94B3 [Brassica oleracea var. oleracea]
gene-BnaC05g19360D	--	--	Molecular Function: transcription corepressor activity (GO:0003714);; Cellular Component: nucleus (GO:0005634);; Biological Process: regulation of transcription, DNA-templated (GO:0006355);;	K11644|5.1e-20|aly:9329392|K11644 paired amphipathic helix protein Sin3a | (RefSeq) paired amphipathic helix protein Sin3-like 3 isoform X1	--	[B]	Chromatin structure and dynamics	Paired amphipathic helix repeat	Paired amphipathic helix protein Sin3-like 3 OS=Arabidopsis thaliana OX=3702 GN=SNL3 PE=1 SV=3	B	Chromatin structure and dynamics	hypothetical protein F2Q68_00014095 [Brassica cretica]
gene-BnaAnng34490D	[I]	Lipid transport and metabolism	Molecular Function: phospholipase D activity (GO:0004630);; Molecular Function: calcium ion binding (GO:0005509);; Cellular Component: plasma membrane (GO:0005886);; Biological Process: phospholipid catabolic process (GO:0009395);; Biological Process: phosphatidylcholine metabolic process (GO:0046470);; Molecular Function: N-acylphosphatidylethanolamine-specific phospholipase D activity (GO:00702…	K01115|2.5e-121|brp:103854757|K01115 phospholipase D1/2 [EC:3.1.4.4] | (RefSeq) phospholipase D alpha 3-like isoform X1	Glycerophospholipid metabolism (ko00564);; Ether lipid metabolism (ko00565);; Endocytosis (ko04144)	[I]	Lipid transport and metabolism	Phospholipase D C terminal	Phospholipase D alpha 3 OS=Arabidopsis thaliana OX=3702 GN=PLDALPHA3 PE=2 SV=1	I	Lipid transport and metabolism	phospholipase D alpha 3-like isoform X1 [Brassica rapa]
gene-BnaAnng25990D	[E]	Amino acid transport and metabolism	Molecular Function: serine-type carboxypeptidase activity (GO:0004185);;	K16296|1.7e-265|bna:106422034|K16296 serine carboxypeptidase-like clade I [EC:3.4.16.-] | (RefSeq) serine carboxypeptidase-like 15	--	[OE]	Posttranslational modification, protein turnover, chaperones;; Amino acid transport and metabolism	Serine carboxypeptidase	Serine carboxypeptidase-like 15 OS=Arabidopsis thaliana OX=3702 GN=SCPL15 PE=2 SV=2	--	--	serine carboxypeptidase-like 15 [Brassica napus]
gene-BnaA01g03650D	[HR]	Coenzyme transport and metabolism;; General function prediction only	Molecular Function: catalytic activity (GO:0003824);;	K02894|3.7e-09|aof:109846856|K02894 large subunit ribosomal protein L23e | (RefSeq) 60S ribosomal protein L23-like	Ribosome (ko03010)	[R]	General function prediction only	alpha/beta hydrolase fold	--	S	Function unknown	putative 2-succinyl-6-hydroxy-2,4-cyclohexadiene-1-carboxylate synthase [Brassica rapa]
gene-BnaC05g40540D	--	--	--	--	--	--	--	--	--	--	--	BnaC05g40540D [Brassica napus]
gene-BnaC07g11780D	[G]	Carbohydrate transport and metabolism	Molecular Function: hydrolase activity, hydrolyzing O-glycosyl compounds (GO:0004553);; Biological Process: carbohydrate metabolic process (GO:0005975);;	K01188|3.5e-65|brp:103870188|K01188 beta-glucosidase [EC:3.2.1.21] | (RefSeq) beta-glucosidase 9	Cyanoamino acid metabolism (ko00460);; Starch and sucrose metabolism (ko00500);; Phenylpropanoid biosynthesis (ko00940)	[G]	Carbohydrate transport and metabolism	Glycosyl hydrolase family 1	Beta-glucosidase 9 OS=Arabidopsis thaliana OX=3702 GN=BGLU9 PE=2 SV=2	G	Carbohydrate transport and metabolism	hypothetical protein F2Q69_00054076 [Brassica cretica]
gene-BnaC07g04730D	--	--	--	--	--	--	--	--	Meiosis-specific protein ASY2 OS=Arabidopsis thaliana OX=3702 GN=ASY2 PE=2 SV=1	--	--	hypothetical protein F2Q70_00021259 [Brassica cretica]
gene-BnaC07g12650D	--	--	Cellular Component: integral component of membrane (GO:0016021);; Molecular Function: transmembrane transporter activity (GO:0022857);;	K14638|1.5e-208|var:108343862|K14638 solute carrier family 15 (peptide/histidine transporter), member 3/4 | (RefSeq) protein NRT1/ PTR FAMILY 4.6	--	[E]	Amino acid transport and metabolism	POT family	Protein NRT1/ PTR FAMILY 4.5 OS=Arabidopsis thaliana OX=3702 GN=NPF4.5 PE=2 SV=1	E	Amino acid transport and metabolism	protein NRT1/ PTR FAMILY 4.5 [Brassica napus]
gene-BnaC07g12730D	--	--	--	--	--	[S]	Function unknown	--	--	S	Function unknown	BnaC07g12730D [Brassica napus]
gene-BnaC03g56350D	[G]	Carbohydrate transport and metabolism	Molecular Function: hydrolase activity, hydrolyzing O-glycosyl compounds (GO:0004553);; Biological Process: carbohydrate metabolic process (GO:0005975);;	K05349|0.0e+00|bna:106352732|K05349 beta-glucosidase [EC:3.2.1.21] | (RefSeq) uncharacterized protein LOC106352732	Cyanoamino acid metabolism (ko00460);; Starch and sucrose metabolism (ko00500);; Phenylpropanoid biosynthesis (ko00940)	--	--	Glycosyl hydrolase family 3 N terminal domain	Beta-D-xylosidase 1 OS=Arabidopsis thaliana OX=3702 GN=BXL1 PE=1 SV=1	G	Carbohydrate transport and metabolism	uncharacterized protein LOC106352732 [Brassica napus]
gene-BnaC04g39860D	--	--	Molecular Function: DNA binding (GO:0003677);; Cellular Component: nucleus (GO:0005634);;	K14292|7.9e-20|cann:107850838|K14292 trimethylguanosine synthase [EC:2.1.1.-] | (RefSeq) uncharacterized LOC107850838	RNA transport (ko03013)	--	--	Homeodomain	WUSCHEL-related homeobox 3 OS=Arabidopsis thaliana OX=3702 GN=WOX3 PE=1 SV=1	K	Transcription	WUSCHEL-related homeobox 3 [Brassica napus]
NewGene_29789	--	--	--	--	--	--	--	--	--	--	--	hypothetical protein F2Q70_00023367 [Brassica cretica]
gene-BnaC05g01440D	[GI]	Carbohydrate transport and metabolism;; Lipid transport and metabolism	Molecular Function: enzyme inhibitor activity (GO:0004857);; Molecular Function: pectinesterase activity (GO:0030599);; Biological Process: cell wall modification (GO:0042545);; Molecular Function: aspartyl esterase activity (GO:0045330);; Biological Process: pectin catabolic process (GO:0045490);;	K01051|0.0e+00|bna:106401621|K01051 pectinesterase [EC:3.1.1.11] | (RefSeq) probable pectinesterase/pectinesterase inhibitor 7	Pentose and glucuronate interconversions (ko00040)	--	--	Pectinesterase	Probable pectinesterase/pectinesterase inhibitor 7 OS=Arabidopsis thaliana OX=3702 GN=PME7 PE=2 SV=1	G	Carbohydrate transport and metabolism	BnaC05g01440D [Brassica napus]
gene-BnaC03g57490D	--	--	Cellular Component: integral component of membrane (GO:0016021);;	K06630|1.6e-135|bna:106401347|K06630 14-3-3 protein epsilon | (RefSeq) 14-3-3-like protein GF14 iota	--	[O]	Posttranslational modification, protein turnover, chaperones	14-3-3 protein	14-3-3-like protein GF14 iota OS=Arabidopsis thaliana OX=3702 GN=GRF12 PE=2 SV=1	O	Posttranslational modification, protein turnover, chaperones	BnaC03g57490D [Brassica napus]
gene-BnaC03g63220D	--	--	Cellular Component: integral component of membrane (GO:0016021);;	--	--	--	--	Nodulin-like	Protein NUCLEAR FUSION DEFECTIVE 4 OS=Arabidopsis thaliana OX=3702 GN=NFD4 PE=3 SV=1	S	Function unknown	BnaC03g63220D [Brassica napus]
gene-BnaA09g48010D	--	--	--	--	--	--	--	--	--	--	--	BnaA09g48010D [Brassica napus]
gene-BnaA02g07730D	[C]	Energy production and conversion	Biological Process: carbohydrate metabolic process (GO:0005975);; Biological Process: malate metabolic process (GO:0006108);; Molecular Function: malate dehydrogenase (NADP+) activity (GO:0046554);;	K00051|1.0e-254|boe:106326990|K00051 malate dehydrogenase (NADP+) [EC:1.1.1.82] | (RefSeq) malate dehydrogenase [NADP], chloroplastic-like	Pyruvate metabolism (ko00620);; Carbon fixation in photosynthetic organisms (ko00710);; Carbon metabolism (ko01200)	[C]	Energy production and conversion	lactate/malate dehydrogenase, alpha/beta C-terminal domain	Malate dehydrogenase [NADP], chloroplastic OS=Arabidopsis thaliana OX=3702 GN=At5g58330 PE=2 SV=1	C	Energy production and conversion	BnaA02g07730D [Brassica napus]
gene-BnaC07g00170D	--	--	--	--	--	[R]	General function prediction only	PPR repeat	Pentatricopeptide repeat-containing protein At2g20710, mitochondrial OS=Arabidopsis thaliana OX=3702 GN=At2g20710 PE=2 SV=1	S	Function unknown	pentatricopeptide repeat-containing protein At2g20710, mitochondrial-like [Brassica napus]
gene-BnaCnng61360D	--	--	--	--	--	--	--	--	--	--	--	BnaCnng61360D, partial [Brassica napus]
gene-BnaC04g39970D	--	--	Molecular Function: N-acyltransferase activity (GO:0016410);;	K20240|5.1e-15|brp:103864914|K20240 spermidine dicoumaroyl transferase [EC:2.3.1.249] | (RefSeq) spermidine coumaroyl-CoA acyltransferase	--	--	--	--	--	S	Function unknown	spermidine coumaroyl-CoA acyltransferase [Brassica rapa]
gene-BnaA07g10130D	--	--	--	--	--	--	--	--	--	--	--	BnaA07g10130D [Brassica napus]
gene-BnaC07g25220D	--	--	Molecular Function: molecular_function (GO:0003674);; Molecular Function: nucleic acid binding (GO:0003676);; Molecular Function: RNA binding (GO:0003723);; Molecular Function: catalytic activity (GO:0003824);; Molecular Function: nuclease activity (GO:0004518);; Molecular Function: endonuclease activity (GO:0004519);; Molecular Function: binding (GO:0005488);; Cellular Component: cellular_compon…	K01455|1.5e-68|osa:4326894|K01455 formamidase [EC:3.5.1.49] | (RefSeq) uncharacterized protein LOC4326894	Cyanoamino acid metabolism (ko00460);; Glyoxylate and dicarboxylate metabolism (ko00630);; Nitrogen metabolism (ko00910);; Carbon metabolism (ko01200)	[R]	General function prediction only	PPR repeat	Putative pentatricopeptide repeat-containing protein At3g28640 OS=Arabidopsis thaliana OX=3702 GN=PCMP-E79 PE=3 SV=1	S	Function unknown	putative pentatricopeptide repeat-containing protein At3g28640 isoform X1 [Brassica napus]
gene-BnaC08g10980D	--	--	--	--	--	--	--	--	--	--	--	BnaC08g10980D [Brassica napus]
gene-BnaC06g29910D	--	--	Molecular Function: protein dimerization activity (GO:0046983);;	--	--	--	--	Helix-loop-helix DNA-binding domain	Transcription factor BIM2 OS=Arabidopsis thaliana OX=3702 GN=BIM2 PE=1 SV=1	K	Transcription	Unknown [Brassica napus]
gene-BnaA03g32310D	--	--	--	--	--	--	--	Protein of unknown function, DUF547	--	S	Function unknown	unnamed protein product [Brassica rapa]
gene-BnaA04g14630D	[R]	General function prediction only	Molecular Function: GTP binding (GO:0005525);;	K07942|3.5e-100|bna:106368595|K07942 ADP-ribosylation factor-like protein 1 | (RefSeq) ADP-ribosylation factor 1	--	[U]	Intracellular trafficking, secretion, and vesicular transport	ADP-ribosylation factor family	ADP-ribosylation factor 1 OS=Brassica rapa subsp. pekinensis OX=51351 GN=ARF1 PE=2 SV=3	U	Intracellular trafficking, secretion, and vesicular transport	ADP-ribosylation factor 1 [Capsella rubella]
gene-BnaA01g03630D	--	--	Molecular Function: protein binding (GO:0005515);; Biological Process: biological_process (GO:0008150);; Biological Process: anatomical structure morphogenesis (GO:0009653);; Biological Process: auxin homeostasis (GO:0010252);; Biological Process: developmental process (GO:0032502);; Biological Process: homeostatic process (GO:0042592);; Biological Process: anatomical structure formation involved…	--	--	[R]	General function prediction only	Leucine Rich repeats (2 copies)	F-box/LRR-repeat protein 15 OS=Arabidopsis thaliana OX=3702 GN=FBL15 PE=2 SV=2	S	Function unknown	hypothetical protein BRARA_A00471 [Brassica rapa]
gene-BnaA06g06610D	--	--	Molecular Function: enzyme inhibitor activity (GO:0004857);;	--	--	--	--	Plant invertase/pectin methylesterase inhibitor	--	S	Function unknown	uncharacterized protein LOC103871856 [Brassica rapa]
gene-BnaCnng72060D	--	--	Molecular Function: protein serine/threonine kinase activity (GO:0004674);; Molecular Function: protein-containing complex binding (GO:0044877);;	K07203|4.2e-256|bna:106424457|K07203 serine/threonine-protein kinase mTOR [EC:2.7.11.1] | (RefSeq) serine/threonine-protein kinase TOR-like isoform X2	Autophagy - other (ko04136)	[L]	Replication, recombination and repair	Phosphatidylinositol 3- and 4-kinase	Serine/threonine-protein kinase TOR OS=Arabidopsis thaliana OX=3702 GN=TOR PE=1 SV=1	L	Replication, recombination and repair	BnaCnng72060D, partial [Brassica napus]
gene-BnaCnng55450D	--	--	--	--	--	--	--	--	--	--	--	hypothetical protein BRARA_E03506 [Brassica rapa]
gene-BnaA06g37350D	--	--	Molecular Function: structural constituent of nuclear pore (GO:0017056);;	K14311|0.0e+00|bna:106349479|K14311 nuclear pore complex protein Nup188 | (RefSeq) uncharacterized protein LOC106349479	RNA transport (ko03013)	--	--	--	--	S	Function unknown	BnaA06g37350D [Brassica napus]
gene-BnaA09g12850D	--	--	--	--	--	[R]	General function prediction only	PPR repeat family	--	--	--	BnaA09g12850D [Brassica napus]
gene-BnaA01g33830D	--	--	Cellular Component: integral component of membrane (GO:0016021);;	--	--	--	--	--	Protein SINE2 OS=Arabidopsis thaliana OX=3702 GN=SINE2 PE=1 SV=1	--	--	BnaA01g33830D [Brassica napus]
gene-BnaA02g35250D	[G]	Carbohydrate transport and metabolism	Molecular Function: hydrolase activity, hydrolyzing O-glycosyl compounds (GO:0004553);; Cellular Component: cell wall (GO:0005618);; Biological Process: xyloglucan metabolic process (GO:0010411);; Molecular Function: xyloglucan:xyloglucosyl transferase activity (GO:0016762);; Biological Process: cell wall biogenesis (GO:0042546);; Cellular Component: apoplast (GO:0048046);; Biological Process: ce…	K14504|4.0e-150|brp:103851777|K14504 xyloglucan:xyloglucosyl transferase TCH4 [EC:2.4.1.207] | (RefSeq) xyloglucan endotransglucosylase/hydrolase protein 22	Plant hormone signal transduction (ko04075)	--	--	Glycosyl hydrolases family 16	Xyloglucan endotransglucosylase/hydrolase protein 22 OS=Arabidopsis thaliana OX=3702 GN=XTH22 PE=1 SV=1	G	Carbohydrate transport and metabolism	BnaA02g35250D [Brassica napus]
gene-BnaA08g26070D	[G]	Carbohydrate transport and metabolism	--	--	--	[G]	Carbohydrate transport and metabolism	Histidine phosphatase superfamily (branch 1)	Phosphoglycerate mutase-like protein 1 OS=Arabidopsis thaliana OX=3702 GN=At5g64460 PE=2 SV=1	G	Carbohydrate transport and metabolism	phosphoglycerate mutase-like protein 1 isoform X1 [Brassica napus]
gene-BnaA04g25610D	--	--	--	--	--	--	--	Neprosin activation peptide	--	S	Function unknown	BnaA04g25610D [Brassica napus]
gene-BnaC01g30730D	--	--	--	--	--	--	--	--	--	--	--	BnaC01g30730D [Brassica napus]
gene-BnaA10g02860D	--		Molecular Function: protein kinase activity (GO:0004672);; Molecular Function: ATP binding (GO:0005524);;	K14510|4.8e-50|lsv:111906571|K14510 serine/threonine-protein kinase CTR1 [EC:2.7.11.1] | (RefSeq) serine/threonine-protein kinase CTR1-like	MAPK signaling pathway - plant (ko04016);; Plant hormone signal transduction (ko04075)	--	--	Protein tyrosine and serine/threonine kinase	Serine/threonine-protein kinase STY13 OS=Arabidopsis thaliana OX=3702 GN=STY13 PE=1 SV=2	T	Signal transduction mechanisms	probable serine/threonine-protein kinase roco11 [Brassica napus]
gene-BnaA03g46460D	[S]	Function unknown	Cellular Component: plasma membrane (GO:0005886);; Biological Process: response to iron ion (GO:0010039);; Cellular Component: membrane (GO:0016020);; Cellular Component: integral component of membrane (GO:0016021);; Biological Process: seed development (GO:0048316);; Molecular Function: iron-nicotianamine transmembrane transporter activity (GO:0051980);;	K15363|4.6e-49|bna:111210893|K15363 fanconi-associated nuclease 1 [EC:3.1.21.- 3.1.4.1] | (RefSeq) fanconi-associated nuclease 1 homolog	--	--	--	OPT oligopeptide transporter protein	Metal-nicotianamine transporter YSL1 OS=Arabidopsis thaliana OX=3702 GN=YSL1 PE=2 SV=2	S	Function unknown	metal-nicotianamine transporter YSL1-like [Brassica rapa]
gene-BnaUnng01100D	--	--	Cellular Component: nucleolus (GO:0005730);;	--	--	[Y]	Nuclear structure	--	--	Y	Nuclear structure	BnaUnng01100D [Brassica napus]
gene-BnaA07g28070D	--	--	Molecular Function: methyltransferase activity (GO:0008168);;	--	--	[R]	General function prediction only	--	--	Q	Secondary metabolites biosynthesis, transport and catabolism	hypothetical protein DY000_02063446 [Brassica cretica]
gene-BnaC08g43710D	--	--	Molecular Function: RNA polymerase I core promoter sequence-specific DNA binding (GO:0001164);; Cellular Component: integral component of membrane (GO:0016021);; Cellular Component: RNA polymerase I core factor complex (GO:0070860);;	--	--	[S]	Function unknown	--	TATA box-binding protein-associated factor RNA polymerase I subunit B OS=Arabidopsis thaliana OX=3702 GN=MEE12 PE=1 SV=1	K	Transcription	BnaC08g43710D [Brassica napus]
gene-BnaC09g49150D	--	--	Molecular Function: molecular_function (GO:0003674);; Molecular Function: nucleic acid binding (GO:0003676);; Molecular Function: RNA binding (GO:0003723);; Molecular Function: catalytic activity (GO:0003824);; Molecular Function: nuclease activity (GO:0004518);; Molecular Function: endonuclease activity (GO:0004519);; Molecular Function: binding (GO:0005488);; Cellular Component: cellular_compon…	K01183|1.4e-12|nta:107770871|K01183 chitinase [EC:3.2.1.14] | (RefSeq) pentatricopeptide repeat-containing protein At3g46870-like	Amino sugar and nucleotide sugar metabolism (ko00520)	[R]	General function prediction only	PPR repeat family	Putative pentatricopeptide repeat-containing protein At5g06400, mitochondrial OS=Arabidopsis thaliana OX=3702 GN=At5g06400 PE=3 SV=1	S	Function unknown	PREDICTED: putative pentatricopeptide repeat-containing protein At5g06400, mitochondrial [Brassica oleracea var. oleracea]
gene-BnaC02g00520D	--	--	Molecular Function: DNA-binding transcription factor activity (GO:0003700);; Cellular Component: nucleus (GO:0005634);;	K14514|1.0e-249|bna:106418127|K14514 ethylene-insensitive protein 3 | (RefSeq) putative ETHYLENE INSENSITIVE 3-like 4 protein	MAPK signaling pathway - plant (ko04016);; Plant hormone signal transduction (ko04075)	--	--	Ethylene insensitive 3	Putative ETHYLENE INSENSITIVE 3-like 4 protein OS=Arabidopsis thaliana OX=3702 GN=EIL4 PE=3 SV=1	K	Transcription	PREDICTED: putative ETHYLENE INSENSITIVE 3-like 4 protein [Brassica oleracea var. oleracea]
gene-BnaA08g27850D	[Q]	Secondary metabolites biosynthesis, transport and catabolism	Molecular Function: oxidoreductase activity (GO:0016491);; Molecular Function: metal ion binding (GO:0046872);;	K13229|4.9e-28|sbi:8070754|K13229 2,4-dihydroxy-1,4-benzoxazin-3-one-glucoside dioxygenase [EC:1.14.11.59] | (RefSeq) DIBOA-glucoside dioxygenase BX6	Benzoxazinoid biosynthesis (ko00402)	[QR]	Secondary metabolites biosynthesis, transport and catabolism;; General function prediction only	2OG-Fe(II) oxygenase superfamily	1-aminocyclopropane-1-carboxylate oxidase homolog 7 OS=Arabidopsis thaliana OX=3702 GN=At1g04380 PE=1 SV=1	Q	Secondary metabolites biosynthesis, transport and catabolism	BnaA08g27850D [Brassica napus]
gene-BnaA06g21520D	--	--	Molecular Function: protein binding (GO:0005515);;	--	--	--	--	Protein of unknown function (DUF4005)	Protein IQ-DOMAIN 14 OS=Arabidopsis thaliana OX=3702 GN=IQD14 PE=1 SV=1	S	Function unknown	unnamed protein product [Brassica oleracea]
NewGene_23496	[L]	Replication, recombination and repair	Molecular Function: RNA binding (GO:0003723);; Molecular Function: helicase activity (GO:0004386);; Molecular Function: ATP binding (GO:0005524);; Cellular Component: nucleus (GO:0005634);;	K16911|3.39e-39|bna:106388076|K16911 ATP-dependent RNA helicase DDX21 [EC:3.6.4.13] | (RefSeq) DEAD-box ATP-dependent RNA helicase 7	--	[A]	RNA processing and modification	DEAD/DEAH box helicase	DEAD-box ATP-dependent RNA helicase 7 OS=Arabidopsis thaliana OX=3702 GN=RH7 PE=1 SV=2	A	RNA processing and modification	unnamed protein product [Brassica rapa]
gene-BnaAnng40960D	[C]	Energy production and conversion	Molecular Function: lipid binding (GO:0008289);; Molecular Function: proton transmembrane transporter activity (GO:0015078);; Biological Process: ATP synthesis coupled proton transport (GO:0015986);; Cellular Component: integral component of membrane (GO:0016021);; Cellular Component: proton-transporting ATP synthase complex, coupling factor F(o) (GO:0045263);;	K02128|9.1e-35|boe:106304280|K02128 F-type H+-transporting ATPase subunit c | (RefSeq) ATP synthase subunit 9, mitochondrial	Oxidative phosphorylation (ko00190)	--	--	ATP synthase subunit C	ATP synthase subunit 9, mitochondrial OS=Arabidopsis thaliana OX=3702 GN=ATP9 PE=2 SV=2	C	Energy production and conversion	BnaAnng40960D [Brassica napus]
gene-BnaC08g28200D	--	--	Cellular Component: integral component of membrane (GO:0016021);;	--	--	[S]	Function unknown	Transmembrane proteins 14C	Protein FATTY ACID EXPORT 1, chloroplastic OS=Arabidopsis thaliana OX=3702 GN=FAX1 PE=1 SV=1	S	Function unknown	PREDICTED: protein FATTY ACID EXPORT 1, chloroplastic [Brassica oleracea var. oleracea]
gene-BnaC02g08110D	[T]	Signal transduction mechanisms	Molecular Function: transmembrane receptor protein serine/threonine kinase activity (GO:0004675);; Molecular Function: ATP binding (GO:0005524);; Cellular Component: plasma membrane (GO:0005886);; Biological Process: protein phosphorylation (GO:0006468);; Cellular Component: integral component of membrane (GO:0016021);;	K13430|1.5e-53|ini:109175864|K13430 serine/threonine-protein kinase PBS1 [EC:2.7.11.1] | (RefSeq) serine/threonine-protein kinase PBS1	Plant-pathogen interaction (ko04626)	[T]	Signal transduction mechanisms	Protein kinase domain	Probable receptor-like protein kinase At5g18500 OS=Arabidopsis thaliana OX=3702 GN=At5g18500 PE=2 SV=1	T	Signal transduction mechanisms	probable receptor-like protein kinase At5g18500 [Brassica rapa]
gene-BnaA09g30400D	--	--	Molecular Function: RNA binding (GO:0003723);; Cellular Component: integral component of membrane (GO:0016021);;	K07897|4.2e-53|nnu:104599986|K07897 Ras-related protein Rab-7A | (RefSeq) ras-related protein Rab7-like	Endocytosis (ko04144);; Phagosome (ko04145)	--	--	Protein of unknown function (DUF1475)	Polyadenylate-binding protein 3 OS=Arabidopsis thaliana OX=3702 GN=PAB3 PE=2 SV=1	S	Function unknown	BnaA09g30400D [Brassica napus]
gene-BnaC09g43770D	--	--	Molecular Function: GTPase activator activity (GO:0005096);; Cellular Component: cytoplasm (GO:0005737);; Molecular Function: metal ion binding (GO:0046872);;	K12489|0.0e+00|bna:111201491|K12489 Arf-GAP with coiled-coil, ANK repeat and PH domain-containing protein | (RefSeq) ADP-ribosylation factor GTPase-activating protein AGD3	Endocytosis (ko04144)	[T]	Signal transduction mechanisms	BAR domain of APPL family	ADP-ribosylation factor GTPase-activating protein AGD3 OS=Arabidopsis thaliana OX=3702 GN=AGD3 PE=1 SV=1	T	Signal transduction mechanisms	BnaC09g43770D [Brassica napus]
gene-BnaC01g38220D	--	--	Biological Process: response to auxin (GO:0009733);;	K14488|2.5e-69|bna:106374283|K14488 SAUR family protein | (RefSeq) auxin-responsive protein SAUR72-like	Plant hormone signal transduction (ko04075)	--	--	Auxin responsive protein	Auxin-responsive protein SAUR72 OS=Arabidopsis thaliana OX=3702 GN=SAUR72 PE=1 SV=1	S	Function unknown	BnaC01g38220D [Brassica napus]
gene-BnaC03g00540D	--	--	Cellular Component: mitochondrial matrix (GO:0005759);;	K15414|1.2e-125|boe:106328160|K15414 complement component 1 Q subcomponent-binding protein, mitochondrial | (RefSeq) uncharacterized protein At2g39795, mitochondrial-like	--	[C]	Energy production and conversion	Mitochondrial glycoprotein	Uncharacterized protein At2g39795, mitochondrial OS=Arabidopsis thaliana OX=3702 GN=At2g39795 PE=1 SV=1	Q	Secondary metabolites biosynthesis, transport and catabolism	uncharacterized protein At2g39795, mitochondrial isoform X2 [Brassica napus]
gene-BnaC03g76930D	--	--	--	--	--	--	--	--	--	--	--	BnaC03g76930D [Brassica napus]
gene-BnaC05g39890D	[O]	Posttranslational modification, protein turnover, chaperones	Molecular Function: ATP binding (GO:0005524);; Biological Process: protein refolding (GO:0042026);;	K04077|3.4e-242|bna:106444543|K04077 chaperonin GroEL | (RefSeq) chaperonin 60 subunit beta 2, chloroplastic-like	RNA degradation (ko03018)	[O]	Posttranslational modification, protein turnover, chaperones	TCP-1/cpn60 chaperonin family	Chaperonin 60 subunit beta 2, chloroplastic OS=Arabidopsis thaliana OX=3702 GN=CPN60B2 PE=1 SV=1	O	Posttranslational modification, protein turnover, chaperones	BnaC05g39890D [Brassica napus]
gene-BnaC04g25400D	--	--	--	--	--	--	--	DVL family	--	--	--	hypothetical protein BRARA_D00391 [Brassica rapa]
gene-BnaC09g14740D	[H]	Coenzyme transport and metabolism	Molecular Function: pantothenate kinase activity (GO:0004594);; Molecular Function: ATP binding (GO:0005524);; Cellular Component: Arp2/3 protein complex (GO:0005885);; Biological Process: coenzyme A biosynthetic process (GO:0015937);; Biological Process: Arp2/3 complex-mediated actin nucleation (GO:0034314);;	K09680|5.5e-224|bna:106429130|K09680 type II pantothenate kinase [EC:2.7.1.33] | (RefSeq) pantothenate kinase 1	Pantothenate and CoA biosynthesis (ko00770)	[H]	Coenzyme transport and metabolism	Fumble	Pantothenate kinase 1 OS=Arabidopsis thaliana OX=3702 GN=PANK1 PE=2 SV=2	H	Coenzyme transport and metabolism	BnaC09g14740D [Brassica napus]
gene-BnaA01g05620D	--	--	Biological Process: reproduction (GO:0000003);; Biological Process: Group II intron splicing (GO:0000373);; Biological Process: RNA splicing, via transesterification reactions (GO:0000375);; Biological Process: RNA splicing, via transesterification reactions with bulged adenosine as nucleophile (GO:0000377);; Biological Process: developmental process involved in reproduction (GO:0003006);; Molecu…	K01183|6.0e-11|zju:107406488|K01183 chitinase [EC:3.2.1.14] | (RefSeq) pentatricopeptide repeat-containing protein At1g62350-like isoform X1	Amino sugar and nucleotide sugar metabolism (ko00520)	[R]	General function prediction only	PPR repeat family	Pentatricopeptide repeat-containing protein At4g39620, chloroplastic OS=Arabidopsis thaliana OX=3702 GN=EMB2453 PE=2 SV=1	S	Function unknown	hypothetical protein BRARA_A00050 [Brassica rapa]
NewGene_27948	--	--	--	--	--	--	--	--	--	--	--	bidirectional sugar transporter SWEET13 isoform X2 [Brassica napus]
gene-BnaC03g45630D	--	--	--	--	--	--	--	--	--	--	--	PREDICTED: uncharacterized protein LOC106328937 [Brassica oleracea var. oleracea]
gene-BnaAnng31180D	--	--	--	--	--	--	--	--	--	--	--	BnaAnng31180D [Brassica napus]
gene-BnaC05g20680D	--	--	--	--	--	--	--	--	--	--	--	hypothetical protein DY000_02046535 [Brassica cretica]
gene-BnaA02g22010D	--	--	--	--	--	--	--	--	--	--	--	BnaA02g22010D [Brassica napus]
gene-BnaC03g49180D	--	--	--	--	--	--	--	--	--	--	--	BnaC03g49180D [Brassica napus]
NewGene_26318	--	--	--	--	--	--	--	--	--	--	--	hypothetical protein F2Q70_00030951 [Brassica cretica]
gene-BnaA10g15390D	--	--	Molecular Function: DNA binding (GO:0003677);; Molecular Function: DNA-binding transcription factor activity (GO:0003700);; Cellular Component: nucleus (GO:0005634);;	K09286|4.7e-135|bna:106371786|K09286 EREBP-like factor | (RefSeq) ethylene-responsive transcription factor RAP2-11-like	--	--	--	AP2 domain	Ethylene-responsive transcription factor RAP2-11 OS=Arabidopsis thaliana OX=3702 GN=RAP2-11 PE=2 SV=1	K	Transcription	unnamed protein product [Brassica rapa]
gene-BnaAnng21180D	--	--	Biological Process: signal transduction (GO:0007165);; Cellular Component: integral component of membrane (GO:0016021);; Molecular Function: ADP binding (GO:0043531);;	K00695|8.7e-98|mtr:MTR_6g478030|K00695 sucrose synthase [EC:2.4.1.13] | (RefSeq) sucrose synthase	Starch and sucrose metabolism (ko00500)	--	--	TIR domain	TMV resistance protein N OS=Nicotiana glutinosa OX=35889 GN=N PE=1 SV=1	T	Signal transduction mechanisms	BnaAnng21180D [Brassica napus]
gene-BnaC01g26550D	--	--	--	--	--	[R]	General function prediction only	--	Acyl-CoA-binding domain-containing protein 5 OS=Arabidopsis thaliana OX=3702 GN=ACBP5 PE=1 SV=1	P	Inorganic ion transport and metabolism	unnamed protein product [Brassica oleracea]
gene-BnaC09g34590D	--	--	--	K03038|8.5e-13|egu:105058033|K03038 26S proteasome regulatory subunit N8 | (RefSeq) uncharacterized protein LOC105058033	Proteasome (ko03050)	--	--	--	--	--	--	uncharacterized protein BNAC09G34590D [Brassica napus]
gene-BnaA09g17450D	--	--	Molecular Function: translation elongation factor activity (GO:0003746);; Molecular Function: ribosome binding (GO:0043022);; Biological Process: positive regulation of translational elongation (GO:0045901);; Biological Process: positive regulation of translational termination (GO:0045905);;	K03263|1.7e-26|ccaj:109809794|K03263 translation initiation factor 5A | (RefSeq) eukaryotic translation initiation factor 5A-2-like	--	[J]	Translation, ribosomal structure and biogenesis	Eukaryotic elongation factor 5A hypusine, DNA-binding OB fold	Eukaryotic translation initiation factor 5A-2 OS=Medicago sativa OX=3879 PE=2 SV=1	J	Translation, ribosomal structure and biogenesis	BnaA09g17450D [Brassica napus]
gene-BnaC02g17210D	--	--	Biological Process: ribosomal large subunit assembly (GO:0000027);; Molecular Function: molecular_function (GO:0003674);; Molecular Function: catalytic activity (GO:0003824);; Molecular Function: binding (GO:0005488);; Molecular Function: calcium ion binding (GO:0005509);; Cellular Component: cellular_component (GO:0005575);; Cellular Component: intracellular (GO:0005622);; Cellular Component: ob…	K14572|0.0e+00|bna:106381057|K14572 midasin | (RefSeq) LOW QUALITY PROTEIN: midasin-like	Ribosome biogenesis in eukaryotes (ko03008)	[R]	General function prediction only	--	Midasin OS=Arabidopsis thaliana OX=3702 GN=MDN1 PE=1 SV=1	S	Function unknown	BnaC02g17210D, partial [Brassica napus]
gene-BnaA05g27960D	--	--	--	--	--	--	--	--	--	--	--	BnaA05g27960D [Brassica napus]
gene-BnaC07g10580D	--	--	Biological Process: response to acid chemical (GO:0001101);; Cellular Component: cellular_component (GO:0005575);; Cellular Component: cell wall (GO:0005618);; Cellular Component: obsolete cell (GO:0005623);; Cellular Component: plasma membrane (GO:0005886);; Cellular Component: cell-cell junction (GO:0005911);; Biological Process: biological_process (GO:0008150);; Cellular Component: plant-type …	--	--	--	--	Pollen protein Ole e 1 like	Non-classical arabinogalactan protein 31 OS=Arabidopsis thaliana OX=3702 GN=AGP31 PE=1 SV=1	S	Function unknown	non-classical arabinogalactan protein 31 [Brassica napus]
gene-BnaA10g02880D	[L]	Replication, recombination and repair	Molecular Function: ATP binding (GO:0005524);; Molecular Function: GTP binding (GO:0005525);;	K11269|0.0e+00|brp:103844225|K11269 chromosome transmission fidelity protein 18 | (RefSeq) chromosome transmission fidelity protein 18 homolog	--	[DL]	Cell cycle control, cell division, chromosome partitioning;; Replication, recombination and repair	ATPase family associated with various cellular activities (AAA)	--	O	Posttranslational modification, protein turnover, chaperones	chromosome transmission fidelity protein 18 homolog [Brassica rapa]
gene-BnaC07g13580D	[R]	General function prediction only	Cellular Component: integral component of membrane (GO:0016021);;	K02717|1.5e-68|osa:4348816|K02717 photosystem II oxygen-evolving enhancer protein 2 | (RefSeq) uncharacterized protein LOC4348816 isoform X1	Photosynthesis (ko00195)	--	--	Tetratricopeptide repeat	Tetratricopeptide repeat domain-containing protein PYG7, chloroplastic OS=Arabidopsis thaliana OX=3702 GN=PYG7 PE=1 SV=1	S	Function unknown	tetratricopeptide repeat domain-containing protein PYG7, chloroplastic [Brassica napus]
gene-BnaC04g33150D	--	--	--	--	--	--	--	N-terminal C2 in EEIG1 and EHBP1 proteins	--	S	Function unknown	myosin-10 [Brassica napus]
gene-BnaC05g19180D	--	--	Biological Process: embryo development ending in seed dormancy (GO:0009793);; Cellular Component: nuclear speck (GO:0016607);; Biological Process: mRNA methylation (GO:0080009);;	--	--	[AT]	RNA processing and modification;; Signal transduction mechanisms	Virilizer, N-terminal	Protein virilizer homolog OS=Arabidopsis thaliana OX=3702 GN=VIR PE=1 SV=1	--	--	BnaC05g19180D [Brassica napus]
gene-BnaCnng74690D	--	--	--	--	--	--	--	Domain of unknown function (DUF1985)	--	--	--	BnaCnng74690D, partial [Brassica napus]
gene-BnaC03g30310D	--	--	--	K14487|5.9e-42|brp:103844927|K14487 auxin responsive GH3 gene family | (RefSeq) 4-substituted benzoates-glutamate ligase GH3.12	Plant hormone signal transduction (ko04075)	--	--	GH3 auxin-responsive promoter	4-substituted benzoates-glutamate ligase GH3.12 OS=Arabidopsis thaliana OX=3702 GN=GH3.12 PE=1 SV=1	S	Function unknown	BnaC03g30310D [Brassica napus]
gene-BnaA09g29650D	--	--	Molecular Function: protein binding (GO:0005515);;	--	--	--	--	F-box domain	F-box protein At5g10340 OS=Arabidopsis thaliana OX=3702 GN=At5g10340 PE=2 SV=1	--	--	F-box protein At5g10340-like [Brassica napus]
gene-BnaA10g12110D	[T]	Signal transduction mechanisms	Molecular Function: protein kinase activity (GO:0004672);; Molecular Function: ATP binding (GO:0005524);; Cellular Component: integral component of membrane (GO:0016021);; Molecular Function: carbohydrate binding (GO:0030246);;	K22133|2.4e-58|egr:104443802|K22133 oxalate---CoA ligase [EC:6.2.1.8] | (RefSeq) oxalate--CoA ligase	Glyoxylate and dicarboxylate metabolism (ko00630)	--	--	Legume lectin domain	Putative L-type lectin-domain containing receptor kinase II.2 OS=Arabidopsis thaliana OX=3702 GN=LECRK22 PE=3 SV=3	T	Signal transduction mechanisms	BnaA10g12110D [Brassica napus]
gene-BnaA05g34090D	--	--	Cellular Component: integral component of membrane (GO:0016021);;	K21989|0.0e+00|bna:106453251|K21989 calcium permeable stress-gated cation channel | (RefSeq) CSC1-like protein HYP1	--	[R]	General function prediction only	Calcium-dependent channel, 7TM region, putative phosphate	CSC1-like protein HYP1 OS=Arabidopsis thaliana OX=3702 GN=HYP1 PE=2 SV=1	E	Amino acid transport and metabolism	BnaA05g34090D [Brassica napus]
gene-BnaC05g14300D	--	--	Molecular Function: protein binding (GO:0005515);;	--	--	[R]	General function prediction only	Leucine rich repeat	Receptor-like protein 15 OS=Arabidopsis thaliana OX=3702 GN=RLP15 PE=3 SV=1	A	RNA processing and modification	BnaC05g14300D [Brassica napus]
gene-BnaC04g31010D	--	--	Molecular Function: protein binding (GO:0005515);;	--	--	--	--	FBD	Probable FBD-associated F-box protein At5g38565 OS=Arabidopsis thaliana OX=3702 GN=At5g38565 PE=2 SV=2	--	--	hypothetical protein DY000_02033487 [Brassica cretica]
gene-BnaA03g58980D	--	--	Biological Process: reproduction (GO:0000003);; Biological Process: developmental process involved in reproduction (GO:0003006);; Molecular Function: molecular_function (GO:0003674);; Molecular Function: DNA-binding transcription factor activity (GO:0003700);; Cellular Component: cellular_component (GO:0005575);; Cellular Component: intracellular (GO:0005622);; Cellular Component: obsolete cell (…	--	--	--	--	--	--	K	Transcription	BnaA03g58980D [Brassica napus]
gene-BnaC05g10800D	--	--	--	K07466|1.2e-113|boe:106336275|K07466 replication factor A1 | (RefSeq) uncharacterized protein LOC106336275	DNA replication (ko03030);; Nucleotide excision repair (ko03420);; Mismatch repair (ko03430);; Homologous recombination (ko03440)	[D]	Cell cycle control, cell division, chromosome partitioning	--	--	D	Cell cycle control, cell division, chromosome partitioning	BnaC05g10800D [Brassica napus]
gene-BnaAnng34720D	--	--	Biological Process: Group II intron splicing (GO:0000373);; Molecular Function: RNA binding (GO:0003723);;	K01148|1.1e-06|cann:107875369|K01148 poly(A)-specific ribonuclease [EC:3.1.13.4] | (RefSeq) uncharacterized CRM domain-containing protein At3g25440, chloroplastic	RNA degradation (ko03018)	[L]	Replication, recombination and repair	CRS1 / YhbY (CRM) domain	CRM-domain containing factor CFM3A, chloroplastic/mitochondrial OS=Arabidopsis thaliana OX=3702 GN=CFM3A PE=2 SV=1	L	Replication, recombination and repair	BnaAnng34720D [Brassica napus]
gene-BnaA04g13190D	[V]	Defense mechanisms	Cellular Component: nucleus (GO:0005634);; Cellular Component: chromosome (GO:0005694);; Molecular Function: zinc ion binding (GO:0008270);; Molecular Function: histone-lysine N-methyltransferase activity (GO:0018024);;	K11420|0.0e+00|bna:106446445|K11420 [histone H3]-lysine9 N-trimethyltransferase EHMT [EC:2.1.1.355] | (RefSeq) histone-lysine N-methyltransferase, H3 lysine-9 specific SUVH6-like isoform X1	Lysine degradation (ko00310)	[BK]	Chromatin structure and dynamics;; Transcription	SAD/SRA domain	Histone-lysine N-methyltransferase, H3 lysine-9 specific SUVH6 OS=Arabidopsis thaliana OX=3702 GN=SUVH6 PE=1 SV=2	B	Chromatin structure and dynamics	BnaA04g13190D [Brassica napus]
NewGene_27458	[T]	Signal transduction mechanisms	Molecular Function: protein serine/threonine kinase activity (GO:0004674);; Molecular Function: ATP binding (GO:0005524);; Cellular Component: nucleus (GO:0005634);; Cellular Component: cytoplasm (GO:0005737);; Biological Process: protein phosphorylation (GO:0006468);; Biological Process: intracellular signal transduction (GO:0035556);;	K07198|1.13e-80|brp:103833028|K07198 5'-AMP-activated protein kinase, catalytic alpha subunit [EC:2.7.11.11] | (RefSeq) CBL-interacting serine/threonine-protein kinase 17 isoform X7	--	[T]	Signal transduction mechanisms	Protein kinase domain	CBL-interacting serine/threonine-protein kinase 17 OS=Arabidopsis thaliana OX=3702 GN=CIPK17 PE=1 SV=1	T	Signal transduction mechanisms	CBL-interacting serine/threonine-protein kinase 17 isoform X7 [Brassica rapa]
NewGene_2262	--	--	Molecular Function: RNA binding (GO:0003723);;	--	--	--	--	--	--	A	RNA processing and modification	hypothetical protein F2Q68_00034021 [Brassica cretica]
NewGene_21068	--	--	--	--	--	--	--	--	--	--	--	uncharacterized protein At4g02000-like [Brassica napus]
gene-BnaC06g25710D	--	--	Molecular Function: molecular_function (GO:0003674);; Molecular Function: catalytic activity (GO:0003824);; Molecular Function: protein kinase activity (GO:0004672);; Molecular Function: protein serine/threonine kinase activity (GO:0004674);; Cellular Component: cellular_component (GO:0005575);; Cellular Component: intracellular (GO:0005622);; Cellular Component: obsolete cell (GO:0005623);; Cell…	K08286|5.3e-14|brp:103866159|K08286 protein-serine/threonine kinase [EC:2.7.11.-] | (RefSeq) serine/threonine-protein kinase D6PKL1	--	[R]	General function prediction only	--	--	T	Signal transduction mechanisms	unnamed protein product [Brassica oleracea]
NewGene_16866	--	--	--	--	--	--	--	--	--	--	--	hypothetical protein F2Q70_00044512 [Brassica cretica]
gene-BnaC02g00070D	[H]	Coenzyme transport and metabolism	Molecular Function: methyltransferase activity (GO:0008168);;	K22438|1.2e-13|qsu:111983315|K22438 trans-aconitate 3-methyltransferase [EC:2.1.1.145] | (RefSeq) trans-aconitate 3-methyltransferase-like	--	[R]	General function prediction only	Methyltransferase domain	--	Q	Secondary metabolites biosynthesis, transport and catabolism	putative methyltransferase DDB_G0268948 [Brassica napus]
gene-BnaCnng40390D	--	--	Molecular Function: microtubule motor activity (GO:0003777);; Molecular Function: ATP binding (GO:0005524);; Biological Process: microtubule-based movement (GO:0007018);; Molecular Function: microtubule binding (GO:0008017);;	K10403|0.0e+00|bna:106433555|K10403 kinesin family member 22 | (RefSeq) kinesin-like protein KIN-10B isoform X1	--	[Z]	Cytoskeleton	Kinesin motor domain	Kinesin-like protein KIN-10B OS=Arabidopsis thaliana OX=3702 GN=KIN10B PE=2 SV=1	Z	Cytoskeleton	BnaCnng40390D [Brassica napus]
gene-BnaA07g05490D	--	--	Cellular Component: integral component of membrane (GO:0016021);;	K13348|2.1e-134|bna:106345952|K13348 protein Mpv17 | (RefSeq) PXMP2/4 family protein 2-like isoform X2	Peroxisome (ko04146)	[R]	General function prediction only	Mpv17 / PMP22 family	--	S	Function unknown	PXMP2/4 family protein 2-like isoform X2 [Brassica napus]
gene-BnaC09g00250D	--	--	--	--	--	--	--	--	--	--	--	uncharacterized protein LOC111209892 [Brassica napus]
gene-BnaA05g30800D	[G]	Carbohydrate transport and metabolism	Molecular Function: galactokinase activity (GO:0004335);; Molecular Function: ATP binding (GO:0005524);; Molecular Function: galactose binding (GO:0005534);; Cellular Component: cytosol (GO:0005829);; Biological Process: galactose metabolic process (GO:0006012);;	K18674|2.6e-283|bna:106452993|K18674 N-acetylgalactosamine kinase [EC:2.7.1.157] | (RefSeq) galactokinase	--	[G]	Carbohydrate transport and metabolism	Galactokinase galactose-binding signature	Galactokinase OS=Arabidopsis thaliana OX=3702 GN=GAL1 PE=1 SV=2	G	Carbohydrate transport and metabolism	galactokinase [Brassica rapa]
gene-BnaCnng31750D	--	--	Cellular Component: endoplasmic reticulum membrane (GO:0005789);; Cellular Component: integral component of membrane (GO:0016021);;	K20222|2.6e-42|nsy:104217451|K20222 importin-5 | (RefSeq) importin-5-like isoform X1	--	[U]	Intracellular trafficking, secretion, and vesicular transport	MSP (Major sperm protein) domain	Vesicle-associated protein 1-2 OS=Arabidopsis thaliana OX=3702 GN=PVA12 PE=1 SV=1	U	Intracellular trafficking, secretion, and vesicular transport	unnamed protein product, partial [Brassica oleracea]
gene-BnaA02g28070D	--	--	Biological Process: vesicle docking involved in exocytosis (GO:0006904);;	K19998|8.0e-89|aly:9303354|K19998 sec1 family domain-containing protein 1 | (RefSeq) SEC1 family transport protein SLY1	--	[U]	Intracellular trafficking, secretion, and vesicular transport	Sec1 family	SEC1 family transport protein SLY1 OS=Arabidopsis thaliana OX=3702 GN=SLY1 PE=1 SV=1	U	Intracellular trafficking, secretion, and vesicular transport	BnaA02g28070D [Brassica napus]
gene-BnaC03g25130D	[I]	Lipid transport and metabolism	Molecular Function: phosphatidate cytidylyltransferase activity (GO:0004605);; Cellular Component: integral component of membrane (GO:0016021);; Biological Process: CDP-diacylglycerol biosynthetic process (GO:0016024);;	K00981|4.9e-224|boe:106336374|K00981 phosphatidate cytidylyltransferase [EC:2.7.7.41] | (RefSeq) phosphatidate cytidylyltransferase 4, chloroplastic isoform X1	Glycerophospholipid metabolism (ko00564);; Phosphatidylinositol signaling system (ko04070)	[I]	Lipid transport and metabolism	Cytidylyltransferase family	Phosphatidate cytidylyltransferase 4, chloroplastic OS=Arabidopsis thaliana OX=3702 GN=CDS4 PE=1 SV=1	I	Lipid transport and metabolism	unnamed protein product [Brassica oleracea]
gene-BnaCnng23910D	[J]	Translation, ribosomal structure and biogenesis	Molecular Function: RNA binding (GO:0003723);; Molecular Function: structural constituent of ribosome (GO:0003735);; Cellular Component: ribosome (GO:0005840);; Biological Process: translation (GO:0006412);; Cellular Component: ribonucleoprotein complex (GO:1990904);;	K02988|5.4e-260|bna:106388195|K02988 small subunit ribosomal protein S5 | (RefSeq) nucleoporin GLE1-like	Ribosome (ko03010)	[J]	Translation, ribosomal structure and biogenesis	Ribosomal protein S5, C-terminal domain	30S ribosomal protein S5, chloroplastic OS=Cyanidioschyzon merolae (strain 10D) OX=280699 GN=rps5 PE=3 SV=1	J	Translation, ribosomal structure and biogenesis	BnaCnng23910D [Brassica napus]
gene-BnaAnng29470D	[V]	Defense mechanisms	Molecular Function: antiporter activity (GO:0015297);; Cellular Component: integral component of membrane (GO:0016021);; Molecular Function: xenobiotic transmembrane transporter activity (GO:0042910);;	K03327|5.6e-170|bna:111211170|K03327 multidrug resistance protein, MATE family | (RefSeq) protein DETOXIFICATION 40-like	--	[R]	General function prediction only	MatE	Protein DETOXIFICATION 40 OS=Arabidopsis thaliana OX=3702 GN=DTX40 PE=1 SV=1	V	Defense mechanisms	BnaAnng29470D [Brassica napus]
gene-BnaC02g40660D	--	--	Cellular Component: oligosaccharyltransferase complex (GO:0008250);; Cellular Component: integral component of membrane (GO:0016021);;	K03349|1.4e-11|bna:106390927|K03349 anaphase-promoting complex subunit 2 | (RefSeq) anaphase-promoting complex subunit 2-like	Ubiquitin mediated proteolysis (ko04120)	[DO]	Cell cycle control, cell division, chromosome partitioning;; Posttranslational modification, protein turnover, chaperones	DAD family	Anaphase-promoting complex subunit 2 OS=Arabidopsis thaliana OX=3702 GN=APC2 PE=1 SV=1	S	Function unknown	hypothetical protein F2Q69_00025074 [Brassica cretica]
gene-BnaCnng19950D	--	--	Molecular Function: cysteine-type peptidase activity (GO:0008234);;	K01368|8.9e-28|brp:108871105|K01368 cathepsin S [EC:3.4.22.27] | (RefSeq) protein HEAT-INDUCED TAS1 TARGET 4 isoform X1	Phagosome (ko04145)	--	--	Papain family cysteine protease	--	--	--	BnaCnng19950D [Brassica napus]
gene-BnaCnng01990D	--	--	Cellular Component: endoplasmic reticulum membrane (GO:0005789);; Cellular Component: integral component of membrane (GO:0016021);;	K20721|1.7e-49|lja:Lj5g3v1975410.1|K20721 reticulon-1 | (RefSeq) Lj5g3v1975410.1; -	--	[U]	Intracellular trafficking, secretion, and vesicular transport	Reticulon	Reticulon-like protein B7 OS=Arabidopsis thaliana OX=3702 GN=RTNLB7 PE=3 SV=2	U	Intracellular trafficking, secretion, and vesicular transport	PREDICTED: reticulon-like protein B7 isoform X3 [Brassica oleracea var. oleracea]
gene-BnaA08g21170D	--	--	--	--	--	--	--	--	Filament-like plant protein 2 OS=Arabidopsis thaliana OX=3702 GN=FPP2 PE=1 SV=1	S	Function unknown	unnamed protein product [Brassica rapa]
gene-BnaAnng17880D	--	--	Molecular Function: DNA binding (GO:0003677);; Cellular Component: nucleus (GO:0005634);;	--	--	--	--	--	B3 domain-containing transcription factor NGA3 OS=Arabidopsis thaliana OX=3702 GN=NGA3 PE=1 SV=1	K	Transcription	BnaAnng17880D [Brassica napus]
gene-BnaC03g37250D	--	--	Cellular Component: integral component of membrane (GO:0016021);;	K23877|2.7e-29|gmx:100801798|K23877 xyloglucan O-acetyltransferase | (RefSeq) protein ALTERED XYLOGLUCAN 4	--	--	--	GDSL/SGNH-like Acyl-Esterase family found in Pmr5 and Cas1p	Protein trichome birefringence-like 8 OS=Arabidopsis thaliana OX=3702 GN=TBL8 PE=2 SV=1	S	Function unknown	unnamed protein product [Brassica oleracea]
gene-BnaA03g24360D	--	--	Molecular Function: DNA binding (GO:0003677);; Cellular Component: nucleus (GO:0005634);; Biological Process: regulation of transcription, DNA-templated (GO:0006355);;	K00521|3.2e-35|cmos:111447866|K00521 ferric-chelate reductase [EC:1.16.1.7] | (RefSeq) ferric reduction oxidase 7, chloroplastic-like	--	--	--	No apical meristem (NAM) protein	Protein BEARSKIN2 OS=Arabidopsis thaliana OX=3702 GN=BRN2 PE=2 SV=1	K	Transcription	hypothetical protein BRARA_C02639 [Brassica rapa]
gene-BnaA10g18750D	--	--	Cellular Component: ubiquitin ligase complex (GO:0000151);; Biological Process: ubiquitin-dependent protein catabolic process (GO:0006511);; Molecular Function: ubiquitin-ubiquitin ligase activity (GO:0034450);;	K10597|0.0e+00|brp:103846414|K10597 ubiquitin conjugation factor E4 B [EC:2.3.2.27] | (RefSeq) probable ubiquitin conjugation factor E4	Ubiquitin mediated proteolysis (ko04120);; Protein processing in endoplasmic reticulum (ko04141)	[O]	Posttranslational modification, protein turnover, chaperones	Ubiquitin elongating factor core	Probable ubiquitin conjugation factor E4 OS=Arabidopsis thaliana OX=3702 GN=PUB1 PE=2 SV=1	O	Posttranslational modification, protein turnover, chaperones	hypothetical protein BRARA_J01955 [Brassica rapa]
gene-BnaC04g05120D	--	--	--	K12501|9.6e-10|smo:SELMODRAFT_438363|K12501 homogentisate solanesyltransferase [EC:2.5.1.117] | (RefSeq) hypothetical protein	Ubiquinone and other terpenoid-quinone biosynthesis (ko00130)	[K]	Transcription	Myb/SANT-like DNA-binding domain	--	K	Transcription	BnaC04g05120D [Brassica napus]
gene-BnaA06g17410D	--	--	--	--	--	--	--	--	--	--	--	hypothetical protein F2Q68_00013297 [Brassica cretica]
NewGene_3859	--	--	--	K14487|6.18e-47|bna:106419883|K14487 auxin responsive GH3 gene family | (RefSeq) 4-substituted benzoates-glutamate ligase GH3.12-like	Plant hormone signal transduction (ko04075)	--	--	GH3 auxin-responsive promoter	Indole-3-acetic acid-amido synthetase GH3.15 OS=Arabidopsis thaliana OX=3702 GN=GH3.15 PE=1 SV=1	S	Function unknown	4-substituted benzoates-glutamate ligase GH3.12-like [Brassica napus]
gene-BnaA06g23620D	--	--	Biological Process: regulation of cyclin-dependent protein serine/threonine kinase activity (GO:0000079);; Molecular Function: protein kinase binding (GO:0019901);;	K01255|1.2e-22|mng:MNEG_4524|K01255 leucyl aminopeptidase [EC:3.4.11.1] | (RefSeq) leucyl aminopeptidase	Glutathione metabolism (ko00480)	[R]	General function prediction only	Cyclin	Cyclin-U4-3 OS=Arabidopsis thaliana OX=3702 GN=CYCU4-3 PE=1 SV=1	S	Function unknown	BnaA06g23620D [Brassica napus]
gene-BnaC08g00930D	--	--	Cellular Component: integral component of membrane (GO:0016021);;	--	--	--	--	--	--	--	--	unnamed protein product [Brassica oleracea]
gene-BnaC04g56250D	--	--	--	--	--	--	--	--	--	--	--	BnaC04g56250D [Brassica napus]
gene-BnaC06g28200D	[G]	Carbohydrate transport and metabolism	Molecular Function: hydrolase activity, hydrolyzing O-glycosyl compounds (GO:0004553);; Biological Process: carbohydrate metabolic process (GO:0005975);;	K15920|0.0e+00|boe:106318963|K15920 xylan 1,4-beta-xylosidase [EC:3.2.1.37] | (RefSeq) beta-D-xylosidase 3	Amino sugar and nucleotide sugar metabolism (ko00520)	--	--	Glycosyl hydrolase family 3 C-terminal domain	Beta-D-xylosidase 3 OS=Arabidopsis thaliana OX=3702 GN=BXL3 PE=1 SV=1	G	Carbohydrate transport and metabolism	PREDICTED: beta-D-xylosidase 3 [Brassica oleracea var. oleracea]
gene-BnaA07g28780D	--	--	Molecular Function: metal ion binding (GO:0046872);;	K02350|1.1e-41|dzi:111277301|K02350 DNA polymerase zeta [EC:2.7.7.7] | (RefSeq) LOW QUALITY PROTEIN: DNA polymerase zeta catalytic subunit	--	[R]	General function prediction only	Zn-finger in Ran binding protein and others	Zinc finger protein VAR3, chloroplastic OS=Arabidopsis thaliana OX=3702 GN=VAR3 PE=1 SV=2	S	Function unknown	zinc finger protein VAR3, chloroplastic [Brassica rapa]
gene-BnaC06g09990D	--	--	Biological Process: response to acid chemical (GO:0001101);; Molecular Function: protein binding (GO:0005515);; Biological Process: response to stress (GO:0006950);; Biological Process: response to osmotic stress (GO:0006970);; Biological Process: biological_process (GO:0008150);; Biological Process: response to abiotic stimulus (GO:0009628);; Biological Process: response to salt stress (GO:00096…	K09527|2.8e-107|pmum:103319855|K09527 DnaJ homolog subfamily C member 7 | (RefSeq) TPR repeat-containing thioredoxin TTL1	--	[R]	General function prediction only	Tetratricopeptide repeat	TPR repeat-containing thioredoxin TTL1 OS=Arabidopsis thaliana OX=3702 GN=TTL1 PE=1 SV=1	O	Posttranslational modification, protein turnover, chaperones	BnaC06g09990D [Brassica napus]
NewGene_13909	[G]	Carbohydrate transport and metabolism	Molecular Function: hydrolase activity, hydrolyzing O-glycosyl compounds (GO:0004553);; Biological Process: carbohydrate metabolic process (GO:0005975);;	K01237|2.86e-85|brp:103854698|K01237 myrosinase [EC:3.2.1.147] | (RefSeq) myrosinase isoform X1	Tryptophan metabolism (ko00380)	[G]	Carbohydrate transport and metabolism	Glycosyl hydrolase family 1	Myrosinase OS=Brassica napus OX=3708 PE=2 SV=1	G	Carbohydrate transport and metabolism	hypothetical protein BRARA_B03581, partial [Brassica rapa]
gene-BnaC08g24690D	--	--	--	--	--	--	--	--	--	--	--	PREDICTED: suppressor protein SRP40 [Brassica oleracea var. oleracea]
gene-BnaA03g15210D	[Q]	Secondary metabolites biosynthesis, transport and catabolism	Molecular Function: metal ion binding (GO:0046872);; Molecular Function: dioxygenase activity (GO:0051213);;	K13229|5.5e-84|sbi:8070754|K13229 2,4-dihydroxy-1,4-benzoxazin-3-one-glucoside dioxygenase [EC:1.14.11.59] | (RefSeq) DIBOA-glucoside dioxygenase BX6	Benzoxazinoid biosynthesis (ko00402)	[QR]	Secondary metabolites biosynthesis, transport and catabolism;; General function prediction only	2OG-Fe(II) oxygenase superfamily	Probable 2-oxoacid dependent dioxygenase OS=Arabidopsis thaliana OX=3702 GN=GSL-OH PE=1 SV=1	Q	Secondary metabolites biosynthesis, transport and catabolism	unnamed protein product [Brassica rapa]
gene-BnaA01g01080D	[C]	Energy production and conversion	Molecular Function: NAD(P)H dehydrogenase (quinone) activity (GO:0003955);; Molecular Function: FMN binding (GO:0010181);;	K03809|1.5e-136|bna:106441873|K03809 NAD(P)H dehydrogenase (quinone) [EC:1.6.5.2] | (RefSeq) probable NAD(P)H dehydrogenase (quinone) FQR1-like 2	Ubiquinone and other terpenoid-quinone biosynthesis (ko00130)	[R]	General function prediction only	NADPH-dependent FMN reductase	Probable NAD(P)H dehydrogenase (quinone) FQR1-like 2 OS=Arabidopsis thaliana OX=3702 GN=At4g36750 PE=1 SV=1	S	Function unknown	probable NAD(P)H dehydrogenase (quinone) FQR1-like 2 [Brassica napus]
gene-BnaA08g10220D	[B]	Chromatin structure and dynamics	Cellular Component: RNA polymerase I transcription regulator complex (GO:0000120);; Cellular Component: RNA polymerase I upstream activating factor complex (GO:0000500);; Molecular Function: protein binding (GO:0005515);; Cellular Component: cellular_component (GO:0005575);; Cellular Component: intracellular (GO:0005622);; Cellular Component: obsolete cell (GO:0005623);; Cellular Component: nucle…	K15223|1.9e-171|bna:106360975|K15223 upstream activation factor subunit UAF30 | (RefSeq) uncharacterized protein BNAA08G10220D	--	[K]	Transcription	SWIB/MDM2 domain	--	K	Transcription	uncharacterized protein BNAA08G10220D [Brassica napus]
gene-BnaC03g64950D	--	--	--	--	--	--	--	--	--	--	--	BnaC03g64950D [Brassica napus]
gene-BnaC07g40960D	[IQR]	Lipid transport and metabolism;; Secondary metabolites biosynthesis, transport and catabolism;; General function prediction only	Molecular Function: molecular_function (GO:0003674);; Molecular Function: catalytic activity (GO:0003824);; Cellular Component: cellular_component (GO:0005575);; Cellular Component: intracellular (GO:0005622);; Cellular Component: obsolete cell (GO:0005623);; Cellular Component: cytoplasm (GO:0005737);; Cellular Component: endoplasmic reticulum (GO:0005783);; Biological Process: biological_proces…	K19329|1.4e-27|pavi:110762503|K19329 WW domain-containing oxidoreductase | (RefSeq) short-chain dehydrogenase TIC 32, chloroplastic-like	--	[Q]	Secondary metabolites biosynthesis, transport and catabolism	short chain dehydrogenase	Dehydrogenase/reductase SDR family member FEY OS=Arabidopsis thaliana OX=3702 GN=FEY PE=1 SV=1	Q	Secondary metabolites biosynthesis, transport and catabolism	PREDICTED: retinol dehydrogenase 12-like [Camelina sativa]
gene-BnaC08g02700D	--	--	Biological Process: protein glycosylation (GO:0006486);; Molecular Function: fucosyltransferase activity (GO:0008417);; Cellular Component: membrane (GO:0016020);;	K00753|1.1e-37|bna:106439064|K00753 glycoprotein 3-alpha-L-fucosyltransferase [EC:2.4.1.214] | (RefSeq) putative fucosyltransferase-like protein	Various types of N-glycan biosynthesis (ko00513)	[GE]	Carbohydrate transport and metabolism;; Amino acid transport and metabolism	--	Putative fucosyltransferase-like protein OS=Arabidopsis thaliana OX=3702 GN=FUT12 PE=2 SV=1	M	Cell wall/membrane/envelope biogenesis	BnaC08g02700D [Brassica napus]
gene-BnaC07g04190D	--	--	--	--	--	--	--	--	--	--	--	PREDICTED: uncharacterized protein LOC106302541 [Brassica oleracea var. oleracea]
gene-BnaC02g48650D	--	--	Molecular Function: DNA binding (GO:0003677);; Cellular Component: nucleus (GO:0005634);;	--	--	--	--	B3 DNA binding domain	B3 domain-containing protein At5g25470 OS=Arabidopsis thaliana OX=3702 GN=At5g25470 PE=2 SV=1	--	--	BnaC02g48650D [Brassica napus]
gene-BnaA06g30480D	--	--	Molecular Function: dioxygenase activity (GO:0051213);;	--	--	--	--	non-haem dioxygenase in morphine synthesis N-terminal	--	S	Function unknown	uncharacterized protein LOC103874923 [Brassica rapa]
gene-BnaCnng73950D	--	--	--	--	--	--	--	--	--	--	--	BnaCnng73950D [Brassica napus]
gene-BnaA07g16030D	[O]	Posttranslational modification, protein turnover, chaperones	Molecular Function: ATP binding (GO:0005524);; Cellular Component: nucleus (GO:0005634);; Cellular Component: cytoplasm (GO:0005737);; Cellular Component: cytosol (GO:0005829);; Biological Process: macroautophagy (GO:0016236);; Molecular Function: ATPase activity (GO:0016887);; Biological Process: ubiquitin-dependent ERAD pathway (GO:0030433);; Biological Process: retrograde protein transport, ER…	K13525|0.0e+00|brp:103829916|K13525 transitional endoplasmic reticulum ATPase | (RefSeq) cell division control protein 48 homolog D	Protein processing in endoplasmic reticulum (ko04141)	[O]	Posttranslational modification, protein turnover, chaperones	ATPase family associated with various cellular activities (AAA)	Cell division control protein 48 homolog D OS=Arabidopsis thaliana OX=3702 GN=CDC48D PE=1 SV=1	O	Posttranslational modification, protein turnover, chaperones	cell division control protein 48 homolog D [Brassica rapa]
gene-BnaC01g35100D	--	--	--	K23953|3.0e-16|bna:106409102|K23953 plant cysteine oxidase [EC:1.13.11.-] | (RefSeq) uncharacterized protein LOC106409102 isoform X1	--	--	--	--	--	L	Replication, recombination and repair	BnaC01g35100D [Brassica napus]
NewGene_16277	--	--	Molecular Function: hydroxymethylglutaryl-CoA reductase (NADPH) activity (GO:0004420);; Biological Process: coenzyme A metabolic process (GO:0015936);;	K00021|3.70e-39|bna:106413095|K00021 hydroxymethylglutaryl-CoA reductase (NADPH) [EC:1.1.1.34] | (RefSeq) LOW QUALITY PROTEIN: 3-hydroxy-3-methylglutaryl-coenzyme A reductase 1	Terpenoid backbone biosynthesis (ko00900)	[I]	Lipid transport and metabolism	Hydroxymethylglutaryl-coenzyme A reductase	3-hydroxy-3-methylglutaryl-coenzyme A reductase 1 OS=Arabidopsis thaliana OX=3702 GN=HMG1 PE=1 SV=1	I	Lipid transport and metabolism	unnamed protein product [Brassica oleracea]
gene-BnaC08g09840D	--	--	--	--	--	[I]	Lipid transport and metabolism	--	--	I	Lipid transport and metabolism	BnaC08g09840D [Brassica napus]
gene-BnaC07g46330D	--	--	Molecular Function: tRNA binding (GO:0000049);; Biological Process: tRNA wobble uridine modification (GO:0002098);; Biological Process: tRNA thio-modification (GO:0034227);;	K14169|2.1e-67|brp:103865246|K14169 cytoplasmic tRNA 2-thiolation protein 2 | (RefSeq) cytoplasmic tRNA 2-thiolation protein 2	Sulfur relay system (ko04122)	[S]	Function unknown	--	Cytoplasmic tRNA 2-thiolation protein 2 OS=Arabidopsis thaliana OX=3702 GN=CTU2 PE=2 SV=3	J	Translation, ribosomal structure and biogenesis	unnamed protein product [Brassica oleracea]
gene-BnaC07g22480D	--	--	Biological Process: protein peptidyl-prolyl isomerization (GO:0000413);; Molecular Function: molecular_function (GO:0003674);; Molecular Function: peptidyl-prolyl cis-trans isomerase activity (GO:0003755);; Molecular Function: catalytic activity (GO:0003824);; Molecular Function: binding (GO:0005488);; Molecular Function: macrolide binding (GO:0005527);; Molecular Function: FK506 binding (GO:0005…	K01802|4.1e-33|boe:106303148|K01802 peptidylprolyl isomerase [EC:5.2.1.8] | (RefSeq) uncharacterized protein LOC106303148	--	[O]	Posttranslational modification, protein turnover, chaperones	--	Peptidyl-prolyl cis-trans isomerase FKBP12 OS=Arabidopsis thaliana OX=3702 GN=FKBP12 PE=1 SV=2	O	Posttranslational modification, protein turnover, chaperones	unnamed protein product [Brassica oleracea]
gene-BnaA10g09890D	--	--	Molecular Function: molecular_function (GO:0003674);; Molecular Function: nucleic acid binding (GO:0003676);; Molecular Function: RNA binding (GO:0003723);; Molecular Function: catalytic activity (GO:0003824);; Molecular Function: nuclease activity (GO:0004518);; Molecular Function: endonuclease activity (GO:0004519);; Molecular Function: binding (GO:0005488);; Cellular Component: cellular_compon…	K22262|2.1e-96|qsu:112034235|K22262 WD repeat and FYVE domain-containing protein 3 | (RefSeq) protein SPIRRIG	--	[R]	General function prediction only	PPR repeat family	Pentatricopeptide repeat-containing protein At5g55740, chloroplastic OS=Arabidopsis thaliana OX=3702 GN=CRR21 PE=2 SV=1	S	Function unknown	pentatricopeptide repeat-containing protein At5g55740, chloroplastic [Brassica napus]
gene-BnaC07g31580D	[J]	Translation, ribosomal structure and biogenesis	Molecular Function: structural constituent of ribosome (GO:0003735);; Biological Process: translation (GO:0006412);; Cellular Component: large ribosomal subunit (GO:0015934);;	K02898|1.6e-62|bna:106402150|K02898 large subunit ribosomal protein L26e | (RefSeq) 60S ribosomal protein L26-1-like	Ribosome (ko03010)	[J]	Translation, ribosomal structure and biogenesis	Ribosomal proteins L26 eukaryotic, L24P archaeal	60S ribosomal protein L26-1 OS=Arabidopsis thaliana OX=3702 GN=RPL26A PE=2 SV=2	J	Translation, ribosomal structure and biogenesis	BnaC07g31580D [Brassica napus]
gene-BnaC04g44970D	--	--	Molecular Function: DNA binding (GO:0003677);; Cellular Component: nucleus (GO:0005634);; Biological Process: regulation of transcription, DNA-templated (GO:0006355);;	--	--	[K]	Transcription	Associated with HOX	BEL1-like homeodomain protein 1 OS=Arabidopsis thaliana OX=3702 GN=BLH1 PE=1 SV=1	K	Transcription	BnaC04g44970D [Brassica napus]
gene-BnaC04g39920D	--	--	Cellular Component: apoplast (GO:0048046);;	K23544|1.8e-35|nsy:104225240|K23544 serine incorporator 1/3 | (RefSeq) probable serine incorporator	--	--	--	Dirigent-like protein	Dirigent protein 25 OS=Arabidopsis thaliana OX=3702 GN=DIR25 PE=3 SV=1	--	--	PREDICTED: dirigent protein 25-like [Brassica oleracea var. oleracea]
NewGene_1097	[R]	General function prediction only	Molecular Function: protein-arginine N-methyltransferase activity (GO:0016274);;	K11434|2.19e-275|boe:106324819|K11434 type I protein arginine methyltransferase [EC:2.1.1.319] | (RefSeq) protein arginine N-methyltransferase PRMT10-like	--	[OKT]	Posttranslational modification, protein turnover, chaperones;; Transcription;; Signal transduction mechanisms	Ribosomal protein L11 methyltransferase (PrmA)	Protein arginine N-methyltransferase PRMT10 OS=Arabidopsis thaliana OX=3702 GN=PRMT10 PE=1 SV=1	--	--	unnamed protein product [Brassica oleracea]
gene-BnaCnng70020D	--	--	Molecular Function: DNA binding (GO:0003677);; Cellular Component: nucleus (GO:0005634);; Biological Process: regulation of transcription, DNA-templated (GO:0006355);;	K20043|1.2e-25|aip:107640400|K20043 clathrin coat assembly protein AP180 | (RefSeq) putative clathrin assembly protein At5g35200	--	--	--	Dof domain, zinc finger	Dof zinc finger protein DOF5.7 OS=Arabidopsis thaliana OX=3702 GN=DOF5.7 PE=2 SV=1	K	Transcription	PREDICTED: dof zinc finger protein DOF5.7-like [Brassica oleracea var. oleracea]
NewGene_1006	--	--	--	--	--	--	--	--	--	--	--	hypothetical protein F2Q69_00031044 [Brassica cretica]
gene-BnaA02g18070D	[J]	Translation, ribosomal structure and biogenesis	Molecular Function: RNA binding (GO:0003723);; Molecular Function: structural constituent of ribosome (GO:0003735);; Biological Process: translation (GO:0006412);; Cellular Component: small ribosomal subunit (GO:0015935);;	K02965|2.8e-114|bna:106357852|K02965 small subunit ribosomal protein S19 | (RefSeq) 40S ribosomal protein S19, mitochondrial	Ribosome (ko03010)	[J]	Translation, ribosomal structure and biogenesis	Ribosomal protein S19	40S ribosomal protein S19, mitochondrial OS=Arabidopsis thaliana OX=3702 GN=RPS19 PE=1 SV=2	J	Translation, ribosomal structure and biogenesis	40S ribosomal protein S19, mitochondrial [Brassica napus]
gene-BnaA04g20330D	--	--	--	K15216|0.0e+00|bna:106447218|K15216 RNA polymerase I-specific transcription initiation factor RRN3 | (RefSeq) RNA polymerase I-specific transcription initiation factor RRN3-like isoform X2	--	[K]	Transcription	RNA polymerase I specific transcription initiation factor RRN3	--	K	Transcription	BnaA04g20330D [Brassica napus]
gene-BnaCnng49000D	[C]	Energy production and conversion	Biological Process: photosynthesis (GO:0015979);; Biological Process: chlorophyll biosynthetic process (GO:0015995);; Molecular Function: oxidoreductase activity, acting on the CH-CH group of donors, NAD or NADP as acceptor (GO:0016628);; Molecular Function: geranylgeranyl reductase activity (GO:0045550);;	K10960|7.2e-256|bna:106430268|K10960 geranylgeranyl diphosphate/geranylgeranyl-bacteriochlorophyllide a reductase [EC:1.3.1.83 1.3.1.111] | (RefSeq) geranylgeranyl diphosphate reductase, chloroplastic	Porphyrin and chlorophyll metabolism (ko00860);; Terpenoid backbone biosynthesis (ko00900)	--	--	FAD binding domain	Geranylgeranyl diphosphate reductase, chloroplastic OS=Arabidopsis thaliana OX=3702 GN=CHLP PE=1 SV=1	C	Energy production and conversion	BnaCnng49000D [Brassica napus]
gene-BnaA05g29870D	--	--	Biological Process: reproduction (GO:0000003);; Biological Process: developmental process involved in reproduction (GO:0003006);; Molecular Function: molecular_function (GO:0003674);; Molecular Function: binding (GO:0005488);; Molecular Function: protein binding (GO:0005515);; Cellular Component: cellular_component (GO:0005575);; Cellular Component: intracellular (GO:0005622);; Cellular Component…	--	--	--	--	Coiled-coil region of Oberon	Protein OBERON 1 OS=Arabidopsis thaliana OX=3702 GN=OBE1 PE=1 SV=1	S	Function unknown	BnaA05g29870D [Brassica napus]
gene-BnaC07g51230D	[J]	Translation, ribosomal structure and biogenesis	Molecular Function: RNA binding (GO:0003723);;	K14411|2.6e-214|bna:106410704|K14411 RNA-binding protein Musashi | (RefSeq) RNA-binding protein Musashi homolog 2	mRNA surveillance pathway (ko03015)	[R]	General function prediction only	RNA recognition motif. (a.k.a. RRM, RBD, or RNP domain)	Heterogeneous nuclear ribonucleoprotein 1 OS=Arabidopsis thaliana OX=3702 GN=RNP1 PE=1 SV=1	A	RNA processing and modification	PREDICTED: RNA-binding protein Musashi homolog 2-like [Brassica oleracea var. oleracea]
gene-BnaA08g26050D	[R]	General function prediction only	Molecular Function: protein serine/threonine kinase activity (GO:0004674);; Molecular Function: ATP binding (GO:0005524);; Cellular Component: integral component of membrane (GO:0016021);;	K00924|2.7e-82|boe:106334863|K00924 kinase [EC:2.7.1.-] | (RefSeq) receptor-like protein kinase HSL1	--	--	--	Protein kinase domain	Receptor-like protein kinase 7 OS=Arabidopsis thaliana OX=3702 GN=RLK7 PE=1 SV=1	T	Signal transduction mechanisms	BnaA08g26050D [Brassica napus]
gene-BnaA02g18460D	--	--	Cellular Component: nuclear chromosome (GO:0000228);; Cellular Component: chromatin (GO:0000785);; Cellular Component: nuclear chromatin (GO:0000790);; Cellular Component: cellular_component (GO:0005575);; Cellular Component: intracellular (GO:0005622);; Cellular Component: obsolete cell (GO:0005623);; Cellular Component: nucleus (GO:0005634);; Cellular Component: chromosome (GO:0005694);; Cellul…	K14570|1.5e-12|han:110919022|K14570 RNA exonuclease 1 [EC:3.1.-.-] | (RefSeq) small RNA degrading nuclease 5-like	Ribosome biogenesis in eukaryotes (ko03008)	--	--	HPC2 and ubinuclein domain	Ubinuclein-2 OS=Arabidopsis thaliana OX=3702 GN=UBN2 PE=1 SV=1	S	Function unknown	BnaA02g18460D [Brassica napus]
gene-BnaC07g20420D	--	--	Molecular Function: methyltransferase activity (GO:0008168);;	K15445|8.6e-131|boe:106306629|K15445 tRNA (guanine9-N1)-methyltransferase [EC:2.1.1.221] | (RefSeq) tRNA (guanine(9)-N1)-methyltransferase-like	--	[S]	Function unknown	tRNA (Guanine-1)-methyltransferase	--	S	Function unknown	unnamed protein product, partial [Brassica oleracea]
gene-BnaC06g31930D	--	--	--	--	--	[S]	Function unknown	TMEM214, C-terminal, caspase 4 activator	--	S	Function unknown	BnaC06g31930D [Brassica napus]
gene-BnaC04g18480D	--	--	Molecular Function: molecular_function (GO:0003674);; Molecular Function: catalytic activity (GO:0003824);; Molecular Function: ubiquitin-protein transferase activity (GO:0004842);; Cellular Component: cellular_component (GO:0005575);; Cellular Component: intracellular (GO:0005622);; Cellular Component: obsolete cell (GO:0005623);; Cellular Component: nucleus (GO:0005634);; Cellular Component: cy…	--	--	[S]	Function unknown	Armadillo/beta-catenin-like repeat	U-box domain-containing protein 19 OS=Arabidopsis thaliana OX=3702 GN=PUB19 PE=2 SV=1	O	Posttranslational modification, protein turnover, chaperones	PREDICTED: U-box domain-containing protein 19-like [Brassica oleracea var. oleracea]
gene-BnaA01g13690D	--	--	Biological Process: reproduction (GO:0000003);; Cellular Component: ubiquitin ligase complex (GO:0000151);; Biological Process: developmental process involved in reproduction (GO:0003006);; Molecular Function: protein binding (GO:0005515);; Cellular Component: cellular_component (GO:0005575);; Cellular Component: intracellular (GO:0005622);; Cellular Component: obsolete cell (GO:0005623);; Cellul…	K14495|8.8e-78|bna:106376023|K14495 F-box protein GID2 | (RefSeq) F-box protein GID2-like isoform X1	Plant hormone signal transduction (ko04075)	--	--	F-box domain	F-box protein GID2 OS=Arabidopsis thaliana OX=3702 GN=GID2 PE=1 SV=1	S	Function unknown	BnaA01g13690D [Brassica napus]
gene-BnaC07g28340D	[P]	Inorganic ion transport and metabolism	Molecular Function: potassium ion transmembrane transporter activity (GO:0015079);; Cellular Component: membrane (GO:0016020);;	K03549|2.3e-92|boe:106305814|K03549 KUP system potassium uptake protein | (RefSeq) potassium transporter 9-like isoform X1	--	--	--	K+ potassium transporter	Potassium transporter 9 OS=Arabidopsis thaliana OX=3702 GN=POT9 PE=2 SV=2	P	Inorganic ion transport and metabolism	BnaA01g31540D [Brassica napus]
gene-BnaA09g08490D	[R]	General function prediction only	Cellular Component: integral component of membrane (GO:0016021);; Biological Process: xylan biosynthetic process (GO:0045492);;	K18801|1.8e-43|atr:18427851|K18801 glucuronoxylan 4-O-methyltransferase [EC:2.1.1.112] | (RefSeq) glucuronoxylan 4-O-methyltransferase 1	--	--	--	Polysaccharide biosynthesis	Protein IRX15-LIKE OS=Arabidopsis thaliana OX=3702 GN=IRX15-L PE=2 SV=1	S	Function unknown	protein IRX15-LIKE-like [Brassica napus]
gene-BnaC07g37440D	--	--	--	--	--	--	--	--	--	--	--	hypothetical protein DY000_02027072 [Brassica cretica]
gene-BnaC09g18950D	--	--	Biological Process: signal transduction (GO:0007165);; Molecular Function: ADP binding (GO:0043531);;	K16226|0.0e+00|bna:106416466|K16226 disease resistance protein RPS4 | (RefSeq) disease resistance protein RPS4-like	Plant-pathogen interaction (ko04626)	--	--	TIR domain	Disease resistance protein RPS4 OS=Arabidopsis thaliana OX=3702 GN=RPS4 PE=2 SV=1	S	Function unknown	BnaC09g18950D [Brassica napus]
gene-BnaA04g16650D	--	--	--	--	--	--	--	--	Probable inactive receptor kinase At1g48480 OS=Arabidopsis thaliana OX=3702 GN=RKL1 PE=1 SV=1	--	--	BnaA04g16650D [Brassica napus]
gene-BnaA01g25720D	--	--	Cellular Component: mitochondrial outer membrane (GO:0005741);; Molecular Function: protein transmembrane transporter activity (GO:0008320);; Biological Process: protein import into mitochondrial matrix (GO:0030150);;	K11518|1.3e-174|bna:106346226|K11518 mitochondrial import receptor subunit TOM40 | (RefSeq) mitochondrial import receptor subunit TOM40-1-like isoform X2	--	[U]	Intracellular trafficking, secretion, and vesicular transport	Eukaryotic porin	Mitochondrial import receptor subunit TOM40-1 OS=Arabidopsis thaliana OX=3702 GN=TOM40-1 PE=1 SV=3	U	Intracellular trafficking, secretion, and vesicular transport	BnaA01g25720D [Brassica napus]
gene-BnaA01g02240D	--	--	Molecular Function: transcription regulatory region sequence-specific DNA binding (GO:0000976);; Molecular Function: DNA-binding transcription factor activity (GO:0003700);; Cellular Component: nucleus (GO:0005634);; Biological Process: cell differentiation (GO:0030154);; Molecular Function: sequence-specific DNA binding (GO:0043565);;	K09422|9.5e-169|brp:103832978|K09422 transcription factor MYB, plant | (RefSeq) transcription factor MYB32	--	[K]	Transcription	Myb-like DNA-binding domain	Transcription factor MYB32 OS=Arabidopsis thaliana OX=3702 GN=MYB32 PE=1 SV=1	--	--	transcription factor MYB32 [Brassica rapa]
gene-BnaC05g46560D	--	--	Biological Process: metal ion transport (GO:0030001);; Molecular Function: metal ion binding (GO:0046872);;	--	--	[P]	Inorganic ion transport and metabolism	Heavy-metal-associated domain	Heavy metal-associated isoprenylated plant protein 34 OS=Arabidopsis thaliana OX=3702 GN=HIPP34 PE=2 SV=1	P	Inorganic ion transport and metabolism	heavy metal-associated isoprenylated plant protein 34 [Brassica napus]
gene-BnaC01g34740D	--	--	--	K02835|7.7e-09|bna:106441385|K02835 peptide chain release factor 1 | (RefSeq) peptide chain release factor APG3, chloroplastic-like	--	--	--	--	--	L	Replication, recombination and repair	BnaC01g34740D [Brassica napus]
NewGene_26544	--	--	Molecular Function: protein dimerization activity (GO:0046983);;	K23541|2.20e-18|bna:106447753|K23541 Ca2+/H+ antiporter, TMEM165/GDT1 family | (RefSeq) GDT1-like protein 4	--	[L]	Replication, recombination and repair	hAT family C-terminal dimerisation region	Putative AC transposase OS=Zea mays OX=4577 PE=2 SV=2	E	Amino acid transport and metabolism	unnamed protein product [Brassica oleracea]
gene-BnaA01g17250D	--	--	Molecular Function: cysteine-type endopeptidase inhibitor activity (GO:0004869);;	--	--	--	--	Aspartic acid proteinase inhibitor	Cysteine proteinase inhibitor 4 OS=Arabidopsis thaliana OX=3702 GN=CYS4 PE=3 SV=2	--	--	BnaA01g17250D [Brassica napus]
NewGene_3206	--	--	Biological Process: small nucleolar ribonucleoprotein complex assembly (GO:0000491);; Biological Process: box C/D snoRNP assembly (GO:0000492);; Biological Process: response to acid chemical (GO:0001101);; Molecular Function: molecular_function (GO:0003674);; Molecular Function: binding (GO:0005488);; Molecular Function: protein binding (GO:0005515);; Cellular Component: cellular_component (GO:00…	--	--	--	--	--	TPR repeat-containing thioredoxin TTL2 OS=Arabidopsis thaliana OX=3702 GN=TTL2 PE=2 SV=2	O	Posttranslational modification, protein turnover, chaperones	hypothetical protein DY000_02041897 [Brassica cretica]
gene-BnaC09g28450D	--	--	--	--	--	--	--	--	--	--	--	BnaC09g28450D [Brassica napus]
gene-BnaAnng29040D	--	--	Biological Process: regulation of transcription, DNA-templated (GO:0006355);;	--	--	--	--	--	Probable transcription factor At5g28040 OS=Arabidopsis thaliana OX=3702 GN=At5g28040 PE=1 SV=1	K	Transcription	BnaAnng29040D [Brassica napus]
gene-BnaC09g21780D	--	--	Molecular Function: ATP binding (GO:0005524);;	K08900|3.2e-09|sind:105165864|K08900 mitochondrial chaperone BCS1 | (RefSeq) LOW QUALITY PROTEIN: AAA-ATPase At3g50940-like	--	[O]	Posttranslational modification, protein turnover, chaperones	--	AAA-ATPase At1g43910 OS=Arabidopsis thaliana OX=3702 GN=At1g43910 PE=1 SV=1	O	Posttranslational modification, protein turnover, chaperones	AAA-ATPase At1g43910-like [Brassica napus]
gene-BnaC09g37920D	--	--	--	--	--	--	--	--	--	--	--	BnaC09g37920D [Brassica napus]
gene-BnaCnng25700D	--	--	--	--	--	--	--	Transcription factor regulating root and shoot growth via Pin3	Protein Brevis radix-like 2 OS=Arabidopsis thaliana OX=3702 GN=BRXL2 PE=2 SV=1	S	Function unknown	BnaCnng25700D [Brassica napus]
gene-BnaAnng30630D	--	--	Biological Process: metal ion transport (GO:0030001);; Molecular Function: metal ion binding (GO:0046872);;	K22763|9.4e-08|peq:110038247|K22763 deubiquitinase DESI2 [EC:3.4.19.12] | (RefSeq) LOW QUALITY PROTEIN: uncharacterized protein LOC110038247	--	[P]	Inorganic ion transport and metabolism	Heavy-metal-associated domain	Heavy metal-associated isoprenylated plant protein 7 OS=Arabidopsis thaliana OX=3702 GN=HIPP07 PE=1 SV=1	P	Inorganic ion transport and metabolism	BnaAnng30630D [Brassica napus]
gene-BnaCnng46060D	--	--	--	K02835|1.7e-84|bna:106441385|K02835 peptide chain release factor 1 | (RefSeq) peptide chain release factor APG3, chloroplastic-like	--	--	--	Drosophila protein of unknown function, DUF287	--	--	--	BnaCnng46060D [Brassica napus]
gene-BnaA02g07680D	--	--	Cellular Component: nucleus (GO:0005634);; Biological Process: negative regulation of transcription, DNA-templated (GO:0045892);;	--	--	--	--	Transcriptional repressor, ovate	Transcription repressor OFP3 OS=Arabidopsis thaliana OX=3702 GN=OFP3 PE=1 SV=1	K	Transcription	BnaA02g07680D [Brassica napus]
gene-BnaC04g47660D	--	--	Cellular Component: integral component of membrane (GO:0016021);;	--	--	--	--	--	--	--	--	BnaC04g47660D [Brassica napus]
gene-BnaA08g05300D	--	--	Cellular Component: integral component of membrane (GO:0016021);;	--	--	--	--	HR-like lesion-inducing	--	S	Function unknown	uncharacterized protein BNAC08G09550D [Brassica napus]
NewGene_3563	--	--	--	--	--	--	--	Plant transposase (Ptta/En/Spm family)	--	--	--	uncharacterized protein LOC117127442 [Brassica rapa]
gene-BnaC09g05290D	--	--	Molecular Function: DNA binding (GO:0003677);; Cellular Component: nucleus (GO:0005634);;	K09422|1.8e-83|brp:103837381|K09422 transcription factor MYB, plant | (RefSeq) transcription factor MYB28 isoform X1	--	[K]	Transcription	--	Transcription factor MYB28 OS=Arabidopsis thaliana OX=3702 GN=MYB28 PE=1 SV=1	--	--	Myb transcription factor BoMyb28-2 [Brassica oleracea var. viridis]
gene-BnaA01g17580D	--	--	Cellular Component: integral component of membrane (GO:0016021);;	--	--	--	--	--	--	--	--	uncharacterized protein BNAA01G17580D [Brassica napus]
gene-BnaC04g56360D	--	--	Molecular Function: structural constituent of ribosome (GO:0003735);; Cellular Component: ribosome (GO:0005840);; Biological Process: translation (GO:0006412);;	K02924|3.3e-23|cmos:111462968|K02924 large subunit ribosomal protein L39e | (RefSeq) uncharacterized protein LOC111462968	Ribosome (ko03010)	[J]	Translation, ribosomal structure and biogenesis	Ribosomal L39 protein	60S ribosomal protein L39-1 OS=Arabidopsis thaliana OX=3702 GN=RPL39A PE=3 SV=2	J	Translation, ribosomal structure and biogenesis	BnaC04g56360D [Brassica napus]
NewGene_23974	--	--	--	--	--	--	--	--	--	--	--	pollen coat protein B25 [Brassica oleracea]
gene-BnaA09g01810D	[T]	Signal transduction mechanisms	Molecular Function: protein kinase activity (GO:0004672);; Molecular Function: ATP binding (GO:0005524);;	K13430|1.5e-97|bna:106352417|K13430 serine/threonine-protein kinase PBS1 [EC:2.7.11.1] | (RefSeq) serine/threonine-protein kinase CDG1-like isoform X1	Plant-pathogen interaction (ko04626)	[T]	Signal transduction mechanisms	Protein kinase domain	Serine/threonine-protein kinase CDG1 OS=Arabidopsis thaliana OX=3702 GN=CDG1 PE=1 SV=1	T	Signal transduction mechanisms	BnaA09g01810D [Brassica napus]
gene-BnaA03g08110D	[M]	Cell wall/membrane/envelope biogenesis	Biological Process: sucrose metabolic process (GO:0005985);; Molecular Function: sucrose synthase activity (GO:0016157);;	K00695|0.0e+00|bna:106434916|K00695 sucrose synthase [EC:2.4.1.13] | (RefSeq) sucrose synthase 1-like	Starch and sucrose metabolism (ko00500)	[M]	Cell wall/membrane/envelope biogenesis	Sucrose synthase	Sucrose synthase 1 OS=Arabidopsis thaliana OX=3702 GN=SUS1 PE=1 SV=3	M	Cell wall/membrane/envelope biogenesis	sucrose synthase 1-like [Brassica napus]
gene-BnaC03g63880D	--	--	--	--	--	--	--	Tapetum specific protein TAP35/TAP44	--	S	Function unknown	PREDICTED: uncharacterized protein LOC106328472 [Brassica oleracea var. oleracea]
gene-BnaC08g26150D	--	--	Molecular Function: cysteine-type peptidase activity (GO:0008234);;	K01368|2.0e-24|brp:108871105|K01368 cathepsin S [EC:3.4.22.27] | (RefSeq) protein HEAT-INDUCED TAS1 TARGET 4 isoform X1	Phagosome (ko04145)	--	--	Papain family cysteine protease	--	--	--	unnamed protein product [Brassica oleracea]
gene-BnaC07g31690D	--	--	Cellular Component: integral component of membrane (GO:0016021);;	K01193|2.7e-23|ats:109747879|K01193 beta-fructofuranosidase [EC:3.2.1.26] | (RefSeq) LOC109747879; beta-fructofuranosidase, insoluble isoenzyme 3-like	Galactose metabolism (ko00052);; Starch and sucrose metabolism (ko00500)	--	--	Plant protein of unknown function	Putative UPF0481 protein At3g02645 OS=Arabidopsis thaliana OX=3702 GN=At3g02645 PE=3 SV=1	S	Function unknown	BnaC07g31690D [Brassica napus]
gene-BnaC03g50230D	--	--	Cellular Component: integral component of membrane (GO:0016021);;	K23877|2.3e-43|boe:106296478|K23877 xyloglucan O-acetyltransferase | (RefSeq) protein ALTERED XYLOGLUCAN 4-like	--	--	--	GDSL/SGNH-like Acyl-Esterase family found in Pmr5 and Cas1p	Protein trichome birefringence-like 14 OS=Arabidopsis thaliana OX=3702 GN=TBL14 PE=2 SV=1	S	Function unknown	PREDICTED: protein trichome birefringence-like 14 isoform X2 [Brassica oleracea var. oleracea]
gene-BnaA06g14090D	--	--	Molecular Function: DNA binding (GO:0003677);; Cellular Component: nucleus (GO:0005634);;	K14486|1.2e-39|jre:108988903|K14486 auxin response factor | (RefSeq) auxin response factor 1	Plant hormone signal transduction (ko04075)	--	--	B3 DNA binding domain	Auxin response factor 2 OS=Arabidopsis thaliana OX=3702 GN=ARF2 PE=1 SV=2	K	Transcription	BnaA06g14090D [Brassica napus]
gene-BnaC03g10070D	--	--	Cellular Component: integral component of membrane (GO:0016021);; Molecular Function: protein-cysteine S-palmitoyltransferase activity (GO:0019706);;	K20032|1.9e-304|bna:106386688|K20032 palmitoyltransferase ZDHHC13/17 [EC:2.3.1.225] | (RefSeq) protein S-acyltransferase 24-like	--	[R]	General function prediction only	DHHC palmitoyltransferase	Protein S-acyltransferase 24 OS=Arabidopsis thaliana OX=3702 GN=PAT24 PE=2 SV=1	S	Function unknown	unnamed protein product [Brassica oleracea]
gene-BnaC08g20120D	--	--	--	--	--	--	--	--	--	S	Function unknown	BnaC08g20120D [Brassica napus]
gene-BnaA09g26790D	--	--	Biological Process: response to auxin (GO:0009733);;	K14488|7.9e-07|bna:106364172|K14488 SAUR family protein | (RefSeq) auxin-responsive protein SAUR50	Plant hormone signal transduction (ko04075)	--	--	Auxin responsive protein	Auxin-responsive protein SAUR64 OS=Arabidopsis thaliana OX=3702 GN=SAUR64 PE=2 SV=1	S	Function unknown	hypothetical protein BRARA_I02879 [Brassica rapa]
gene-BnaC05g49280D	[M]	Cell wall/membrane/envelope biogenesis	Molecular Function: UDP-glucose 4-epimerase activity (GO:0003978);; Biological Process: galactose metabolic process (GO:0006012);;	K01784|6.4e-207|bna:106433599|K01784 UDP-glucose 4-epimerase [EC:5.1.3.2] | (RefSeq) bifunctional UDP-glucose 4-epimerase and UDP-xylose 4-epimerase 1 isoform X2	Galactose metabolism (ko00052);; Amino sugar and nucleotide sugar metabolism (ko00520)	[M]	Cell wall/membrane/envelope biogenesis	GDP-mannose 4,6 dehydratase	Bifunctional UDP-glucose 4-epimerase and UDP-xylose 4-epimerase 1 OS=Arabidopsis thaliana OX=3702 GN=UGE1 PE=1 SV=2	M	Cell wall/membrane/envelope biogenesis	BnaC05g49280D [Brassica napus]
gene-BnaC05g27580D	--	--	--	--	--	--	--	--	--	--	--	BnaAnng04550D [Brassica napus]
gene-BnaAnng29760D	--	--	Biological Process: cortical microtubule organization (GO:0043622);;	K18635|2.9e-41|brp:103853938|K18635 protein SPIRAL1 and related proteins | (RefSeq) protein SPIRAL1	--	--	--	--	Protein SPIRAL1 OS=Arabidopsis thaliana OX=3702 GN=SPR1 PE=2 SV=1	S	Function unknown	BnaAnng29760D [Brassica napus]
gene-BnaA05g24050D	--	--	Molecular Function: DNA binding (GO:0003677);; Cellular Component: nucleus (GO:0005634);; Biological Process: regulation of transcription, DNA-templated (GO:0006355);;	K00521|3.7e-44|cmos:111447866|K00521 ferric-chelate reductase [EC:1.16.1.7] | (RefSeq) ferric reduction oxidase 7, chloroplastic-like	--	--	--	No apical meristem (NAM) protein	NAC domain-containing protein 55 OS=Arabidopsis thaliana OX=3702 GN=NAC055 PE=2 SV=1	K	Transcription	NAC domain-containing protein 55-like [Brassica napus]
gene-BnaA06g36530D	--	--	Molecular Function: molecular_function (GO:0003674);; Molecular Function: nucleic acid binding (GO:0003676);; Molecular Function: RNA binding (GO:0003723);; Molecular Function: catalytic activity (GO:0003824);; Molecular Function: nuclease activity (GO:0004518);; Molecular Function: endonuclease activity (GO:0004519);; Molecular Function: binding (GO:0005488);; Cellular Component: cellular_compon…	--	--	[R]	General function prediction only	PPR repeat family	Putative pentatricopeptide repeat-containing protein At5g43820 OS=Arabidopsis thaliana OX=3702 GN=At5g43820 PE=1 SV=1	S	Function unknown	putative pentatricopeptide repeat-containing protein At5g43820 [Brassica napus]
NewGene_20597	--	--	--	--	--	--	--	--	--	--	--	hypothetical protein BRARA_E00236 [Brassica rapa]
gene-BnaC03g11110D	--	--	Molecular Function: protein binding (GO:0005515);;	K13428|1.7e-21|eus:EUTSA_v10015316mg|K13428 LRR receptor-like serine/threonine-protein kinase EFR [EC:2.7.11.1] | (RefSeq) hypothetical protein	Plant-pathogen interaction (ko04626)	--	--	Leucine Rich Repeat	LRR receptor-like serine/threonine-protein kinase EFR OS=Arabidopsis thaliana OX=3702 GN=EFR PE=1 SV=1	--	--	unnamed protein product [Brassica oleracea]
gene-BnaA05g28420D	[J]	Translation, ribosomal structure and biogenesis	Molecular Function: RNA binding (GO:0003723);; Molecular Function: zinc ion binding (GO:0008270);;	K13154|9.9e-104|bna:106452678|K13154 U11/U12 small nuclear ribonucleoprotein 31 kDa protein | (RefSeq) U11/U12 small nuclear ribonucleoprotein 31 kDa protein-like	--	[R]	General function prediction only	RNA recognition motif. (a.k.a. RRM, RBD, or RNP domain)	U11/U12 small nuclear ribonucleoprotein 31 kDa protein OS=Arabidopsis thaliana OX=3702 GN=SNRNP31 PE=2 SV=1	A	RNA processing and modification	BnaA05g28420D [Brassica napus]
gene-BnaC06g35840D	--	--	--	K12173|7.2e-32|gmx:100794341|K12173 BRCA1-A complex subunit BRE | (RefSeq) BRISC and BRCA1-A complex member 2	Homologous recombination (ko03440)	--	--	Thaumatin family	Pathogenesis-related protein 5 OS=Arabidopsis thaliana OX=3702 GN=At1g75040 PE=1 SV=1	T	Signal transduction mechanisms	PREDICTED: pathogenesis-related protein 5-like [Brassica oleracea var. oleracea]
gene-BnaA04g21290D	[J]	Translation, ribosomal structure and biogenesis	Molecular Function: RNA binding (GO:0003723);; Molecular Function: structural constituent of ribosome (GO:0003735);; Biological Process: translation (GO:0006412);; Cellular Component: small ribosomal subunit (GO:0015935);;	K02989|3.6e-109|bna:106387371|K02989 small subunit ribosomal protein S5e | (RefSeq) 40S ribosomal protein S5-1	Ribosome (ko03010)	[J]	Translation, ribosomal structure and biogenesis	Ribosomal protein S7p/S5e	40S ribosomal protein S5-1 OS=Arabidopsis thaliana OX=3702 GN=RPS5A PE=1 SV=1	J	Translation, ribosomal structure and biogenesis	40S ribosomal protein S5-1 [Brassica rapa]
gene-BnaA06g38410D	--	--	Biological Process: ubiquitin-dependent protein catabolic process (GO:0006511);; Cellular Component: integral component of membrane (GO:0016021);; Biological Process: protein deubiquitination (GO:0016579);; Molecular Function: thiol-dependent ubiquitinyl hydrolase activity (GO:0036459);; Molecular Function: metal ion binding (GO:0046872);;	K11855|0.0e+00|bna:106346720|K11855 ubiquitin carboxyl-terminal hydrolase 36/42 [EC:3.4.19.12] | (RefSeq) ubiquitin carboxyl-terminal hydrolase 15-like	--	[O]	Posttranslational modification, protein turnover, chaperones	Ubiquitin carboxyl-terminal hydrolase	Ubiquitin carboxyl-terminal hydrolase 15 OS=Arabidopsis thaliana OX=3702 GN=UBP15 PE=1 SV=2	O	Posttranslational modification, protein turnover, chaperones	ubiquitin carboxyl-terminal hydrolase 15-like [Brassica napus]
gene-BnaC05g05050D	--	--	--	K22950|5.4e-44|fve:101295404|K22950 acylphloroglucinol glucosyltransferase [EC:2.4.1.358] | (RefSeq) anthocyanidin 3-O-glucosyltransferase 2-like	--	[GC]	Carbohydrate transport and metabolism;; Energy production and conversion	--	UDP-glycosyltransferase 71C3 OS=Arabidopsis thaliana OX=3702 GN=UGT71C3 PE=2 SV=1	--	--	BnaC05g05050D [Brassica napus]
NewGene_7830	--	--	--	--	--	--	--	--	--	--	--	general transcriptional corepressor trfA-like [Brassica napus]
gene-BnaC06g35140D	--	--	Cellular Component: integral component of membrane (GO:0016021);;	--	--	[R]	General function prediction only	Leucine rich repeat	Receptor-like protein 13 OS=Arabidopsis thaliana OX=3702 GN=RLP13 PE=3 SV=1	S	Function unknown	probable LRR receptor-like serine/threonine-protein kinase At1g34110 [Brassica napus]
gene-BnaC03g17740D	--	--	Molecular Function: UDP-glycosyltransferase activity (GO:0008194);;	K13691|6.3e-81|hbr:110648193|K13691 pathogen-inducible salicylic acid glucosyltransferase [EC:2.4.1.-] | (RefSeq) UDP-glycosyltransferase 74G1-like	--	[GC]	Carbohydrate transport and metabolism;; Energy production and conversion	UDP-glucoronosyl and UDP-glucosyl transferase	UDP-glycosyltransferase 74D1 OS=Arabidopsis thaliana OX=3702 GN=UGT74D1 PE=1 SV=1	--	--	hypothetical protein F2Q68_00001271 [Brassica cretica]
gene-BnaAnng41600D	--	--	--	--	--	--	--	--	--	--	--	BnaAnng41600D [Brassica napus]
gene-BnaA08g19300D	--	--	--	--	--	--	--	--	--	--	--	BnaA08g19300D [Brassica napus]
gene-BnaA02g12930D	--	--	--	--	--	--	--	--	--	--	--	BnaA02g12930D [Brassica napus]
gene-BnaC09g01470D	--	--	--	K09122|1.0e-59|sbi:8057957|K09122 uncharacterized protein | (RefSeq) uncharacterized protein LOC8057957	--	--	--	Protein of unknown function (DUF707)	--	S	Function unknown	PREDICTED: uncharacterized protein LOC106313480 [Brassica oleracea var. oleracea]
NewGene_8545	--	--	--	--	--	--	--	--	--	--	--	PREDICTED: uncharacterized protein LOC106297787 [Brassica oleracea var. oleracea]
gene-BnaC01g22290D	--	--	Cellular Component: integral component of membrane (GO:0016021);; Biological Process: vesicle-mediated transport (GO:0016192);;	K08511|3.7e-120|bna:106390657|K08511 vesicle-associated membrane protein 72 | (RefSeq) vesicle-associated membrane protein 724	--	[U]	Intracellular trafficking, secretion, and vesicular transport	Synaptobrevin	Vesicle-associated membrane protein 724 OS=Arabidopsis thaliana OX=3702 GN=VAMP724 PE=2 SV=2	U	Intracellular trafficking, secretion, and vesicular transport	PREDICTED: vesicle-associated membrane protein 724 [Brassica oleracea var. oleracea]
gene-BnaA01g01200D	--	--	Molecular Function: phosphatidylinositol transfer activity (GO:0008526);;	--	--	[I]	Lipid transport and metabolism	CRAL/TRIO domain	--	I	Lipid transport and metabolism	random slug protein 5-like [Brassica napus]
gene-BnaC05g30620D	--	--	--	K20780|1.5e-128|cpap:110807124|K20780 mediator of DNA damage checkpoint protein 1 | (RefSeq) LOW QUALITY PROTEIN: uncharacterized protein LOC110807124	--	[KTDL]	Transcription;; Signal transduction mechanisms;; Cell cycle control, cell division, chromosome partitioning;; Replication, recombination and repair	Regulator of Ty1 transposition protein 107 BRCT domain	--	--	--	BnaC05g30620D [Brassica napus]
gene-BnaA03g46190D	--	--	Cellular Component: integral component of membrane (GO:0016021);;	--	--	--	--	Protein of unknown function (DUF1191)	--	S	Function unknown	BnaA03g46190D [Brassica napus]
NewGene_23885	--	--	--	--	--	--	--	--	--	G	Carbohydrate transport and metabolism	hypothetical protein F2Q70_00027694 [Brassica cretica]
gene-BnaC01g22890D	--	--	Biological Process: guard cell differentiation (GO:0010052);;	--	--	--	--	Epidermal patterning factor proteins	EPIDERMAL PATTERNING FACTOR-like protein 4 OS=Arabidopsis thaliana OX=3702 GN=EPFL4 PE=1 SV=1	S	Function unknown	PREDICTED: EPIDERMAL PATTERNING FACTOR-like protein 4 [Brassica oleracea var. oleracea]
gene-BnaC05g45880D	--	--	Cellular Component: integral component of membrane (GO:0016021);;	--	--	[T]	Signal transduction mechanisms	Organic solute transporter Ostalpha	Protein LAZ1 homolog 1 OS=Arabidopsis thaliana OX=3702 GN=At1g77220 PE=2 SV=1	T	Signal transduction mechanisms	transmembrane protein 184A [Brassica napus]
gene-BnaA07g26560D	--	--	--	K03648|1.5e-42|bpg:Bathy04g01430|K03648 uracil-DNA glycosylase [EC:3.2.2.27] | (RefSeq) uracil-DNA glycosylase	Base excision repair (ko03410)	--	--	YqaJ-like viral recombinase domain	--	S	Function unknown	uncharacterized protein LOC103831187 [Brassica rapa]
NewGene_16475	[T]	Signal transduction mechanisms	Molecular Function: protein kinase activity (GO:0004672);; Molecular Function: ATP binding (GO:0005524);; Cellular Component: integral component of membrane (GO:0016021);;	K01180|4.44e-74|cmax:111487562|K01180 endo-1,3(4)-beta-glucanase [EC:3.2.1.6] | (RefSeq) uncharacterized protein LOC111487562	--	--	--	Protein kinase domain	Probable LRR receptor-like serine/threonine-protein kinase At1g56140 OS=Arabidopsis thaliana OX=3702 GN=At1g56140 PE=2 SV=2	T	Signal transduction mechanisms	probable LRR receptor-like serine/threonine-protein kinase At1g56140 isoform X3 [Brassica napus]
gene-BnaC02g12420D	[Z]	Cytoskeleton	Molecular Function: molecular_function (GO:0003674);; Molecular Function: structural molecule activity (GO:0005198);; Molecular Function: structural constituent of cytoskeleton (GO:0005200);; Molecular Function: protein binding (GO:0005515);; Cellular Component: cellular_component (GO:0005575);; Cellular Component: intracellular (GO:0005622);; Cellular Component: obsolete cell (GO:0005623);; Cell…	K16616|4.2e-267|bna:106429195|K16616 actin-related protein 8, plant | (RefSeq) actin-related protein 8	--	[Z]	Cytoskeleton	Actin	Actin-related protein 8 OS=Arabidopsis thaliana OX=3702 GN=ARP8 PE=2 SV=1	Z	Cytoskeleton	actin-related protein 8 [Brassica napus]
gene-BnaAnng04540D	[T]	Signal transduction mechanisms	Molecular Function: protein kinase activity (GO:0004672);; Molecular Function: ATP binding (GO:0005524);; Cellular Component: integral component of membrane (GO:0016021);;	K13415|1.3e-81|han:110929858|K13415 protein brassinosteroid insensitive 1 [EC:2.7.10.1 2.7.11.1] | (RefSeq) systemin receptor SR160-like	Plant hormone signal transduction (ko04075)	--	--	Protein tyrosine and serine/threonine kinase	Probable leucine-rich repeat receptor-like protein kinase At1g35710 OS=Arabidopsis thaliana OX=3702 GN=At1g35710 PE=1 SV=1	T	Signal transduction mechanisms	BnaAnng04540D [Brassica napus]
gene-BnaCnng66880D	--	--	Cellular Component: ubiquitin ligase complex (GO:0000151);; Molecular Function: protein binding (GO:0005515);; Cellular Component: cellular_component (GO:0005575);; Cellular Component: intracellular (GO:0005622);; Cellular Component: obsolete cell (GO:0005623);; Cellular Component: cytoplasm (GO:0005737);; Cellular Component: cytosol (GO:0005829);; Cellular Component: cullin-RING ubiquitin ligase…	K10752|8.9e-108|boe:106301566|K10752 histone-binding protein RBBP4 | (RefSeq) WD-40 repeat-containing protein MSI2-like	--	[B]	Chromatin structure and dynamics	WD domain, G-beta repeat	WD-40 repeat-containing protein MSI2 OS=Arabidopsis thaliana OX=3702 GN=MSI2 PE=2 SV=1	B	Chromatin structure and dynamics	BnaCnng66880D, partial [Brassica napus]
gene-BnaA03g56830D	[QV]	Secondary metabolites biosynthesis, transport and catabolism;; Defense mechanisms	Molecular Function: monooxygenase activity (GO:0004497);; Molecular Function: iron ion binding (GO:0005506);; Molecular Function: oxidoreductase activity, acting on paired donors, with incorporation or reduction of molecular oxygen (GO:0016705);; Molecular Function: heme binding (GO:0020037);;	K20495|7.4e-78|ini:109166234|K20495 long-chain fatty acid omega-monooxygenase [EC:1.14.14.80] | (RefSeq) cytochrome P450 704B1	Fatty acid degradation (ko00071);; Cutin, suberine and wax biosynthesis (ko00073)	[QI]	Secondary metabolites biosynthesis, transport and catabolism;; Lipid transport and metabolism	Cytochrome P450	Cytochrome P450 704C1 OS=Pinus taeda OX=3352 GN=CYP704C1 PE=2 SV=1	Q	Secondary metabolites biosynthesis, transport and catabolism	BnaA03g56830D [Brassica napus]
gene-BnaC04g44010D	--	--	Molecular Function: DNA binding (GO:0003677);; Cellular Component: nucleus (GO:0005634);;	K11649|1.6e-255|boe:106337338|K11649 SWI/SNF related-matrix-associated actin-dependent regulator of chromatin subfamily C | (RefSeq) SWI/SNF complex subunit SWI3B	--	[B]	Chromatin structure and dynamics	SWIRM domain	SWI/SNF complex subunit SWI3B OS=Arabidopsis thaliana OX=3702 GN=SWI3B PE=1 SV=1	B	Chromatin structure and dynamics	BnaC04g44010D [Brassica napus]
gene-BnaC05g24320D	--	--	--	--	--	--	--	--	--	--	--	BnaC05g24320D [Brassica napus]
gene-BnaA08g21200D	--	--	Molecular Function: protein binding (GO:0005515);;	--	--	--	--	F-box domain	Putative F-box protein At1g57580 OS=Arabidopsis thaliana OX=3702 GN=At1g57580 PE=4 SV=1	--	--	unnamed protein product [Brassica rapa]
NewGene_29447	--	--	Molecular Function: RNA binding (GO:0003723);;	--	--	--	--	--	--	A	RNA processing and modification	uncharacterized protein LOC117132743 [Brassica rapa]
gene-BnaC06g20240D	--	--	Molecular Function: transferase activity, transferring acyl groups other than amino-acyl groups (GO:0016747);;	K13065|4.5e-24|nau:109237700|K13065 shikimate O-hydroxycinnamoyltransferase [EC:2.3.1.133] | (RefSeq) agmatine hydroxycinnamoyltransferase 1-like	Phenylpropanoid biosynthesis (ko00940);; Flavonoid biosynthesis (ko00941);; Stilbenoid, diarylheptanoid and gingerol biosynthesis (ko00945)	--	--	Transferase family	Putrescine hydroxycinnamoyltransferase 3 OS=Oryza sativa subsp. japonica OX=39947 GN=PHT3 PE=1 SV=1	S	Function unknown	PREDICTED: shikimate O-hydroxycinnamoyltransferase-like [Brassica oleracea var. oleracea]
gene-BnaA10g30610D	--	--	--	--	--	--	--	--	--	--	--	BnaA10g30610D [Brassica napus]
gene-BnaC08g42090D	[T]	Signal transduction mechanisms	Molecular Function: protein serine/threonine kinase activity (GO:0004674);; Molecular Function: ATP binding (GO:0005524);; Cellular Component: integral component of membrane (GO:0016021);; Biological Process: recognition of pollen (GO:0048544);;	K24104|5.1e-74|thj:104799061|K24104 GPN-loop GTPase | (RefSeq) LOW QUALITY PROTEIN: uncharacterized protein LOC104799061	--	--	--	Protein tyrosine and serine/threonine kinase	G-type lectin S-receptor-like serine/threonine-protein kinase At1g11330 OS=Arabidopsis thaliana OX=3702 GN=At1g11330 PE=1 SV=3	T	Signal transduction mechanisms	BnaC08g42090D [Brassica napus]
gene-BnaC06g18420D	[O]	Posttranslational modification, protein turnover, chaperones	Molecular Function: structural constituent of ribosome (GO:0003735);; Cellular Component: ribosome (GO:0005840);; Biological Process: translation (GO:0006412);;	K02977|1.1e-73|bna:106353312|K02977 ubiquitin-small subunit ribosomal protein S27Ae | (RefSeq) ubiquitin-40S ribosomal protein S27a-3	Ribosome (ko03010);; Ubiquitin mediated proteolysis (ko04120)	[J]	Translation, ribosomal structure and biogenesis	Ubiquitin family	Ubiquitin-40S ribosomal protein S27a-3 OS=Arabidopsis thaliana OX=3702 GN=RPS27AC PE=2 SV=2	J	Translation, ribosomal structure and biogenesis	ubiquitin-40S ribosomal protein S27a-3 [Brassica rapa]
gene-BnaC03g24850D	--	--	Cellular Component: cellular_component (GO:0005575);; Cellular Component: intracellular (GO:0005622);; Cellular Component: obsolete cell (GO:0005623);; Cellular Component: nucleus (GO:0005634);; Cellular Component: nucleolus (GO:0005730);; Cellular Component: membrane-enclosed lumen (GO:0031974);; Cellular Component: nuclear lumen (GO:0031981);; Cellular Component: organelle (GO:0043226);; Cellul…	K15262|1.4e-83|eus:EUTSA_v10001552mg|K15262 protein BCP1 | (RefSeq) hypothetical protein	--	[R]	General function prediction only	p21-C-terminal region-binding protein	Protein BCCIP homolog OS=Arabidopsis thaliana OX=3702 GN=At2g44510 PE=1 SV=2	K	Transcription	unnamed protein product [Brassica oleracea]
gene-BnaA10g25430D	--	--	--	--	--	--	--	N-terminal C2 in EEIG1 and EHBP1 proteins	--	S	Function unknown	uncharacterized protein LOC106419419 [Brassica napus]
gene-BnaC08g43220D	--	--	Biological Process: reproduction (GO:0000003);; Biological Process: response to molecule of bacterial origin (GO:0002237);; Biological Process: developmental process involved in reproduction (GO:0003006);; Molecular Function: molecular_function (GO:0003674);; Molecular Function: nucleic acid binding (GO:0003676);; Molecular Function: DNA binding (GO:0003677);; Molecular Function: DNA-binding tran…	K14431|3.1e-34|bna:106377038|K14431 transcription factor TGA | (RefSeq) transcription factor TGA9-like isoform X1	Plant hormone signal transduction (ko04075)	--	--	--	Transcription factor TGA9 OS=Arabidopsis thaliana OX=3702 GN=TGA9 PE=1 SV=1	K	Transcription	BnaC08g43220D [Brassica napus]
gene-BnaA06g04100D	[P]	Inorganic ion transport and metabolism	Molecular Function: carbonate dehydratase activity (GO:0004089);; Molecular Function: zinc ion binding (GO:0008270);; Biological Process: cyanate catabolic process (GO:0009440);; Biological Process: carbon utilization (GO:0015976);;	K01673|4.0e-122|bna:106351216|K01673 carbonic anhydrase [EC:4.2.1.1] | (RefSeq) beta carbonic anhydrase 3-like	Nitrogen metabolism (ko00910)	[P]	Inorganic ion transport and metabolism	Carbonic anhydrase	Beta carbonic anhydrase 3 OS=Arabidopsis thaliana OX=3702 GN=BCA3 PE=2 SV=1	P	Inorganic ion transport and metabolism	unnamed protein product [Brassica rapa]
gene-BnaA07g18740D	--	--	Biological Process: regulation of cyclin-dependent protein serine/threonine kinase activity (GO:0000079);; Molecular Function: protein kinase binding (GO:0019901);;	K01255|8.6e-19|mng:MNEG_4524|K01255 leucyl aminopeptidase [EC:3.4.11.1] | (RefSeq) leucyl aminopeptidase	Glutathione metabolism (ko00480)	[R]	General function prediction only	Cyclin	Cyclin-U2-2 OS=Arabidopsis thaliana OX=3702 GN=CYCU2-2 PE=1 SV=1	S	Function unknown	cyclin-U2-2-like [Brassica napus]
gene-BnaC05g22650D	--	--	--	--	--	--	--	--	--	--	--	BnaC06g07610D [Brassica napus]
gene-BnaCnng23500D	--	--	Molecular Function: DNA binding (GO:0003677);; Cellular Component: nucleus (GO:0005634);;	K09422|9.4e-40|boe:106334098|K09422 transcription factor MYB, plant | (RefSeq) MYB-like transcription factor ETC1	--	--	--	Myb-like DNA-binding domain	MYB-like transcription factor ETC1 OS=Arabidopsis thaliana OX=3702 GN=ETC1 PE=2 SV=1	--	--	BnaCnng23500D [Brassica napus]
gene-BnaA06g15010D	[M]	Cell wall/membrane/envelope biogenesis	Molecular Function: protein kinase activity (GO:0004672);; Molecular Function: calcium ion binding (GO:0005509);; Molecular Function: ATP binding (GO:0005524);; Cellular Component: integral component of membrane (GO:0016021);; Molecular Function: polysaccharide binding (GO:0030247);;	K23544|8.0e-69|brp:103842861|K23544 serine incorporator 1/3 | (RefSeq) serine incorporator 3	--	--	--	Protein tyrosine and serine/threonine kinase	Wall-associated receptor kinase 4 OS=Arabidopsis thaliana OX=3702 GN=WAK4 PE=2 SV=1	T	Signal transduction mechanisms	BnaA06g15010D [Brassica napus]
gene-BnaAnng18170D	--	--	--	--	--	--	--	--	--	H	Coenzyme transport and metabolism	BnaAnng18170D [Brassica napus]
gene-BnaC05g16370D	--	--	--	--	--	--	--	--	--	--	--	uncharacterized protein LOC106389946 [Brassica napus]
NewGene_8215	--	--	Molecular Function: zinc ion binding (GO:0008270);;	K23541|7.29e-17|zju:107412507|K23541 Ca2+/H+ antiporter, TMEM165/GDT1 family | (RefSeq) pentatricopeptide repeat-containing protein At4g21065-like	--	[R]	General function prediction only	DYW family of nucleic acid deaminases	Pentatricopeptide repeat-containing protein At2g01510, mitochondrial OS=Arabidopsis thaliana OX=3702 GN=PCMP-H37 PE=3 SV=1	S	Function unknown	pentatricopeptide repeat-containing protein At2g01510, mitochondrial [Brassica rapa]
gene-BnaA09g07680D	--	--	Biological Process: autophagosome assembly (GO:0000045);; Cellular Component: phagophore assembly site (GO:0000407);;	K19730|3.7e-125|brp:103837724|K19730 autophagy-related protein 101 | (RefSeq) autophagy-related protein 101	Autophagy - other (ko04136)	[S]	Function unknown	Autophagy-related protein 101	Autophagy-related protein 101 OS=Arabidopsis thaliana OX=3702 GN=ATG101 PE=1 SV=1	S	Function unknown	autophagy-related protein 101 [Brassica rapa]
gene-BnaA09g49760D	--	--	Cellular Component: Golgi membrane (GO:0000139);; Biological Process: pectin biosynthetic process (GO:0045489);; Molecular Function: polygalacturonate 4-alpha-galacturonosyltransferase activity (GO:0047262);; Biological Process: cell wall organization (GO:0071555);;	K13648|0.0e+00|bna:106420233|K13648 alpha-1,4-galacturonosyltransferase [EC:2.4.1.43] | (RefSeq) probable galacturonosyltransferase 6 isoform X1	Amino sugar and nucleotide sugar metabolism (ko00520)	--	--	Glycosyl transferase family 8	Probable galacturonosyltransferase 6 OS=Arabidopsis thaliana OX=3702 GN=GAUT6 PE=2 SV=1	G	Carbohydrate transport and metabolism	probable galacturonosyltransferase 6 isoform X1 [Brassica napus]
gene-BnaC03g53840D	--	--	Biological Process: lipid metabolic process (GO:0006629);; Molecular Function: O-acyltransferase activity (GO:0008374);;	K00679|2.3e-76|bna:106377188|K00679 phospholipid:diacylglycerol acyltransferase [EC:2.3.1.158] | (RefSeq) LOW QUALITY PROTEIN: putative phospholipid:diacylglycerol acyltransferase 2	Glycerolipid metabolism (ko00561)	[I]	Lipid transport and metabolism	Lecithin:cholesterol acyltransferase	Putative phospholipid:diacylglycerol acyltransferase 2 OS=Arabidopsis thaliana OX=3702 GN=PDAT2 PE=3 SV=1	I	Lipid transport and metabolism	unnamed protein product [Brassica oleracea]
gene-BnaC05g42260D	--	--	--	K15255|2.7e-26|adu:107473413|K15255 ATP-dependent DNA helicase PIF1 [EC:3.6.4.12] | (RefSeq) uncharacterized protein LOC107473413	--	[D]	Cell cycle control, cell division, chromosome partitioning	--	--	L	Replication, recombination and repair	unnamed protein product [Brassica oleracea]
gene-BnaC03g41870D	--	--	--	--	--	--	--	--	--	--	--	BnaC06g31780D [Brassica napus]
gene-BnaC02g39390D	--	--	--	--	--	--	--	--	--	--	--	protein FAM9A [Brassica napus]
gene-BnaAnng33190D	--	--	--	K15255|8.4e-14|boe:106330833|K15255 ATP-dependent DNA helicase PIF1 [EC:3.6.4.12] | (RefSeq) uncharacterized protein LOC106330833	--	[L]	Replication, recombination and repair	Domain of unknown function DUF223	--	L	Replication, recombination and repair	BnaAnng33190D [Brassica napus]
gene-BnaA02g28260D	[IQR]	Lipid transport and metabolism;; Secondary metabolites biosynthesis, transport and catabolism;; General function prediction only	--	K13070|4.0e-56|dosa:Os04t0179200-01|K13070 momilactone-A synthase [EC:1.1.1.295] | (RefSeq) Os04g0179200, MAS, MOMILACTONE_A_SYNTHASE; Similar to Stem secoisolariciresinol dehydrogenase (Fragment).	Diterpenoid biosynthesis (ko00904)	[R]	General function prediction only	Enoyl-(Acyl carrier protein) reductase	Short-chain dehydrogenase reductase 2a OS=Arabidopsis thaliana OX=3702 GN=SDR2a PE=3 SV=1	Q	Secondary metabolites biosynthesis, transport and catabolism	BnaA02g28260D [Brassica napus]
gene-BnaC01g04050D	--	--	--	K22857|9.2e-151|bna:106397500|K22857 EEF1A lysine methyltransferase 4 [EC:2.1.1.-] | (RefSeq) endothelin-converting enzyme 2-like	--	[E]	Amino acid transport and metabolism	Methyltransferase domain	--	E	Amino acid transport and metabolism	unnamed protein product [Brassica oleracea]
gene-BnaA09g27940D	--	--	--	K23541|1.2e-08|mus:103986442|K23541 Ca2+/H+ antiporter, TMEM165/GDT1 family | (RefSeq) GDT1-like protein 4 isoform X1	--	--	--	P21-Rho-binding domain	CRIB domain-containing protein RIC2 OS=Arabidopsis thaliana OX=3702 GN=RIC2 PE=1 SV=1	--	--	BnaA09g27940D [Brassica napus]
gene-BnaC07g01140D	--	--	Biological Process: nematode larval development (GO:0002119);; Biological Process: larval development (GO:0002164);; Cellular Component: cellular_component (GO:0005575);; Cellular Component: intracellular (GO:0005622);; Cellular Component: obsolete cell (GO:0005623);; Cellular Component: cytoplasm (GO:0005737);; Cellular Component: Golgi apparatus (GO:0005794);; Cellular Component: Golgi-associat…	K12393|6.6e-30|bna:106422517|K12393 AP-1 complex subunit mu | (RefSeq) AP-1 complex subunit mu-2	--	[U]	Intracellular trafficking, secretion, and vesicular transport	--	AP-1 complex subunit mu-2 OS=Arabidopsis thaliana OX=3702 GN=AP1M2 PE=1 SV=1	U	Intracellular trafficking, secretion, and vesicular transport	unnamed protein product [Brassica oleracea]
gene-BnaC02g10040D	--	--	Molecular Function: DNA binding (GO:0003677);; Cellular Component: nucleus (GO:0005634);;	--	--	--	--	Homeodomain	WUSCHEL-related homeobox 2 OS=Arabidopsis thaliana OX=3702 GN=WOX2 PE=2 SV=1	K	Transcription	unnamed protein product [Brassica oleracea]
gene-BnaA06g23650D	--	--	--	--	--	--	--	--	--	--	--	BnaA06g23650D [Brassica napus]
gene-BnaA02g05670D	[I]	Lipid transport and metabolism	--	K02952|5.5e-06|aip:107648613|K02952 small subunit ribosomal protein S13 | (RefSeq) 30S ribosomal protein S13, chloroplastic-like	Ribosome (ko03010)	--	--	Serine aminopeptidase, S33	--	S	Function unknown	BnaA02g05670D [Brassica napus]
gene-BnaC02g30570D	--	--	--	--	--	--	--	--	--	D	Cell cycle control, cell division, chromosome partitioning	PREDICTED: uncharacterized protein LOC106321452 isoform X2 [Brassica oleracea var. oleracea]
gene-BnaA03g51700D	--	--	Cellular Component: cellular_component (GO:0005575);; Cellular Component: intracellular (GO:0005622);; Cellular Component: obsolete cell (GO:0005623);; Cellular Component: cytoplasm (GO:0005737);; Cellular Component: eukaryotic translation initiation factor 3 complex (GO:0005852);; Cellular Component: protein-containing complex (GO:0032991);; Cellular Component: obsolete intracellular part (GO:00…	K03253|2.4e-06|psom:113281008|K03253 translation initiation factor 3 subunit B | (RefSeq) eukaryotic translation initiation factor 3 subunit B-like	RNA transport (ko03013)	--	--	--	Eukaryotic translation initiation factor 3 subunit B OS=Nicotiana tabacum OX=4097 GN=TIF3B1 PE=2 SV=1	J	Translation, ribosomal structure and biogenesis	BnaA03g51700D [Brassica napus]
NewGene_17984	[T]	Signal transduction mechanisms	Molecular Function: protein serine/threonine kinase activity (GO:0004674);; Molecular Function: ATP binding (GO:0005524);;	K00924|2.13e-35|boe:106307512|K00924 kinase [EC:2.7.1.-] | (RefSeq) probable receptor-like protein kinase At3g55450 isoform X1	--	[T]	Signal transduction mechanisms	Protein tyrosine and serine/threonine kinase	Probable serine/threonine-protein kinase PIX13 OS=Arabidopsis thaliana OX=3702 GN=PIX13 PE=1 SV=2	T	Signal transduction mechanisms	unnamed protein product [Brassica rapa]
gene-BnaA03g40210D	[G]	Carbohydrate transport and metabolism	--	--	--	--	--	AAA domain	--	G	Carbohydrate transport and metabolism	unnamed protein product [Brassica rapa]
gene-BnaA07g12550D	--	--	Molecular Function: zinc ion binding (GO:0008270);;	K05849|1.7e-106|tcc:18613571|K05849 solute carrier family 8 (sodium/calcium exchanger) | (RefSeq) uncharacterized LOC18613571	--	[R]	General function prediction only	PPR repeat family	Pentatricopeptide repeat-containing protein At5g66520 OS=Arabidopsis thaliana OX=3702 GN=PCMP-H61 PE=2 SV=1	S	Function unknown	BnaA07g12550D [Brassica napus]
gene-BnaC09g26400D	--	--	--	--	--	--	--	--	--	L	Replication, recombination and repair	unnamed protein product [Brassica oleracea]
gene-BnaC06g37420D	--	--	Cellular Component: chloroplast (GO:0009507);; Cellular Component: protein-containing complex (GO:0032991);; Biological Process: cellular response to heat (GO:0034605);; Biological Process: cellular response to anoxia (GO:0071454);; Biological Process: negative regulation of reductive pentose-phosphate cycle (GO:0080153);;	--	--	--	--	CP12 domain	Calvin cycle protein CP12-3, chloroplastic OS=Arabidopsis thaliana OX=3702 GN=CP12-3 PE=1 SV=1	S	Function unknown	calvin cycle protein CP12-3, chloroplastic [Brassica napus]
gene-BnaC03g15520D	--	--	--	--	--	--	--	F-box associated domain	F-box protein At4g11590 OS=Arabidopsis thaliana OX=3702 GN=At4g11590 PE=1 SV=1	--	--	BnaC03g15520D [Brassica napus]
gene-BnaA09g31970D	--	--	Molecular Function: nucleic acid binding (GO:0003676);; Molecular Function: RNA-DNA hybrid ribonuclease activity (GO:0004523);; Molecular Function: protein serine/threonine phosphatase activity (GO:0004722);; Molecular Function: magnesium-dependent protein serine/threonine phosphatase activity (GO:0004724);; Molecular Function: metal ion binding (GO:0046872);;	K01102|3.0e-210|bna:111200306|K01102 pyruvate dehydrogenase phosphatase [EC:3.1.3.43] | (RefSeq) probable protein phosphatase 2C 46	--	[T]	Signal transduction mechanisms	Protein phosphatase 2C	Probable protein phosphatase 2C 46 OS=Arabidopsis thaliana OX=3702 GN=At3g51370 PE=2 SV=1	T	Signal transduction mechanisms	probable protein phosphatase 2C 46 [Brassica rapa]
gene-BnaA10g11270D	--	--	--	--	--	--	--	--	--	--	--	BnaA10g11270D [Brassica napus]
gene-BnaC01g39620D	[G]	Carbohydrate transport and metabolism	Molecular Function: polygalacturonase activity (GO:0004650);; Cellular Component: extracellular region (GO:0005576);; Biological Process: carbohydrate metabolic process (GO:0005975);; Biological Process: cell wall organization (GO:0071555);;	K01213|5.3e-209|bna:106427894|K01213 galacturan 1,4-alpha-galacturonidase [EC:3.2.1.67] | (RefSeq) polygalacturonase	Pentose and glucuronate interconversions (ko00040)	--	--	Glycosyl hydrolases family 28	Polygalacturonase OS=Brassica napus OX=3708 PE=2 SV=1	G	Carbohydrate transport and metabolism	BnaC01g39620D [Brassica napus]
gene-BnaA04g14190D	--	--	--	--	--	--	--	Protein of unknown function (DUF295)	F-box/kelch-repeat protein At1g64840 OS=Arabidopsis thaliana OX=3702 GN=At1g64840 PE=2 SV=2	--	--	BnaA04g14190D [Brassica napus]
NewGene_17059	--	--	--	--	--	--	--	--	--	--	--	hypothetical protein F2Q69_00042553 [Brassica cretica]
gene-BnaC02g39400D	--	--	--	--	--	--	--	--	--	--	--	BnaAnng40600D [Brassica napus]
gene-BnaA08g17470D	--	--	--	--	--	--	--	rRNA processing/ribosome biogenesis	--	S	Function unknown	proline-, glutamic acid- and leucine-rich protein 1 [Brassica rapa]
gene-BnaC02g41000D	[QV]	Secondary metabolites biosynthesis, transport and catabolism;; Defense mechanisms	Molecular Function: monooxygenase activity (GO:0004497);; Molecular Function: iron ion binding (GO:0005506);; Cellular Component: integral component of membrane (GO:0016021);; Molecular Function: oxidoreductase activity, acting on paired donors, with incorporation or reduction of molecular oxygen (GO:0016705);; Molecular Function: heme binding (GO:0020037);;	K20662|7.0e-107|boe:106326619|K20662 gibberellin 13-/12alpha-oxidase [EC:1.14.-.-] | (RefSeq) cytochrome P450 714A2-like	--	[QI]	Secondary metabolites biosynthesis, transport and catabolism;; Lipid transport and metabolism	Cytochrome P450	Cytochrome P450 714A2 OS=Arabidopsis thaliana OX=3702 GN=CYP714A2 PE=2 SV=1	Q	Secondary metabolites biosynthesis, transport and catabolism	PREDICTED: cytochrome P450 714A2-like [Brassica oleracea var. oleracea]
gene-BnaA05g36880D	--	--	Biological Process: phosphorelay signal transduction system (GO:0000160);; Cellular Component: nucleus (GO:0005634);; Cellular Component: cytoplasm (GO:0005737);; Biological Process: cytokinin-activated signaling pathway (GO:0009736);; Molecular Function: histidine phosphotransfer kinase activity (GO:0009927);; Biological Process: phosphorylation (GO:0016310);; Molecular Function: protein histidi…	K14490|1.8e-60|brp:103869828|K14490 histidine-containing phosphotransfer peotein | (RefSeq) histidine-containing phosphotransfer protein 4	Plant hormone signal transduction (ko04075)	[T]	Signal transduction mechanisms	Hpt domain	Histidine-containing phosphotransfer protein 4 OS=Arabidopsis thaliana OX=3702 GN=AHP4 PE=1 SV=2	T	Signal transduction mechanisms	BnaA05g36880D [Brassica napus]
NewGene_8998	--	--	Molecular Function: DNA-binding transcription factor activity (GO:0003700);; Cellular Component: nucleus (GO:0005634);;	K14514|0.0|bna:106430135|K14514 ethylene-insensitive protein 3 | (RefSeq) ETHYLENE INSENSITIVE 3-like 3 protein	MAPK signaling pathway - plant (ko04016);; Plant hormone signal transduction (ko04075)	--	--	Ethylene insensitive 3	ETHYLENE INSENSITIVE 3-like 3 protein OS=Arabidopsis thaliana OX=3702 GN=EIL3 PE=1 SV=1	K	Transcription	ETHYLENE INSENSITIVE 3-like 3 protein [Brassica napus]
gene-BnaA10g23240D	--	--	Molecular Function: microtubule binding (GO:0008017);; Biological Process: plasmodesmata-mediated intercellular transport (GO:0010497);;	--	--	--	--	--	Protein MICROTUBULE BINDING PROTEIN 2C OS=Arabidopsis thaliana OX=3702 GN=MBP2C PE=1 SV=1	S	Function unknown	unnamed protein product [Brassica rapa]
gene-BnaA06g26540D	[M]	Cell wall/membrane/envelope biogenesis	Molecular Function: protein kinase activity (GO:0004672);; Molecular Function: ATP binding (GO:0005524);; Cellular Component: integral component of membrane (GO:0016021);;	K13435|5.5e-100|spen:107018783|K13435 serine/threonine-protein kinase Pto | (RefSeq) receptor-like protein kinase HERK 1 isoform X2	Plant-pathogen interaction (ko04626)	[T]	Signal transduction mechanisms	Protein tyrosine and serine/threonine kinase	Probable receptor-like protein kinase At5g24010 OS=Arabidopsis thaliana OX=3702 GN=At5g24010 PE=1 SV=1	T	Signal transduction mechanisms	probable receptor-like protein kinase At5g24010 [Brassica rapa]
gene-BnaC06g11810D	[P]	Inorganic ion transport and metabolism	Molecular Function: ammonium transmembrane transporter activity (GO:0008519);; Cellular Component: integral component of membrane (GO:0016021);;	K03320|1.5e-286|bna:106381253|K03320 ammonium transporter, Amt family | (RefSeq) ammonium transporter 1 member 1	--	[P]	Inorganic ion transport and metabolism	Ammonium Transporter Family	Ammonium transporter 1 member 1 OS=Arabidopsis thaliana OX=3702 GN=AMT1-1 PE=1 SV=1	P	Inorganic ion transport and metabolism	PREDICTED: ammonium transporter 1 member 1 [Brassica oleracea var. oleracea]
gene-BnaC03g10410D	--	--	Biological Process: response to acid chemical (GO:0001101);; Molecular Function: protein binding (GO:0005515);; Cellular Component: cellular_component (GO:0005575);; Cellular Component: intracellular (GO:0005622);; Cellular Component: obsolete cell (GO:0005623);; Cellular Component: nucleus (GO:0005634);; Cellular Component: cytoplasm (GO:0005737);; Cellular Component: cytosol (GO:0005829);; Biol…	K10523|4.6e-217|bna:106386979|K10523 speckle-type POZ protein | (RefSeq) BTB/POZ and MATH domain-containing protein 5	--	[DR]	Cell cycle control, cell division, chromosome partitioning;; General function prediction only	BTB/POZ domain	BTB/POZ and MATH domain-containing protein 5 OS=Arabidopsis thaliana OX=3702 GN=BPM5 PE=1 SV=1	D	Cell cycle control, cell division, chromosome partitioning	BTB/POZ and MATH domain-containing protein 5 [Brassica napus]
gene-BnaCnng48370D	--	--	Molecular Function: RNA binding (GO:0003723);;	--	--	--	--	CRS1 / YhbY (CRM) domain	CRS2-associated factor 1, chloroplastic OS=Arabidopsis thaliana OX=3702 GN=At2g20020 PE=2 SV=2	A	RNA processing and modification	CRS2-associated factor 1, chloroplastic [Brassica napus]
gene-BnaC07g36500D	[H]	Coenzyme transport and metabolism	Molecular Function: zinc ion binding (GO:0008270);; Molecular Function: diaminohydroxyphosphoribosylaminopyrimidine deaminase activity (GO:0008835);; Biological Process: riboflavin biosynthetic process (GO:0009231);; Biological Process: oxidation-reduction process (GO:0055114);;	K11752|5.6e-74|boe:106305564|K11752 diaminohydroxyphosphoribosylaminopyrimidine deaminase / 5-amino-6-(5-phosphoribosylamino)uracil reductase [EC:3.5.4.26 1.1.1.193] | (RefSeq) LOW QUALITY PROTEIN: riboflavin biosynthesis protein PYRD, chloroplastic	Riboflavin metabolism (ko00740)	[F]	Nucleotide transport and metabolism	Cytidine and deoxycytidylate deaminase zinc-binding region	Riboflavin biosynthesis protein PYRD, chloroplastic OS=Arabidopsis thaliana OX=3702 GN=PYRD PE=1 SV=1	F	Nucleotide transport and metabolism	PREDICTED: LOW QUALITY PROTEIN: riboflavin biosynthesis protein PYRD, chloroplastic [Brassica oleracea var. oleracea]
gene-BnaA08g27250D	[H]	Coenzyme transport and metabolism	Molecular Function: thiamine diphosphokinase activity (GO:0004788);; Molecular Function: ATP binding (GO:0005524);; Biological Process: thiamine metabolic process (GO:0006772);; Biological Process: thiamine diphosphate biosynthetic process (GO:0009229);; Molecular Function: kinase activity (GO:0016301);; Molecular Function: thiamine binding (GO:0030975);;	K00949|1.7e-151|brp:103836640|K00949 thiamine pyrophosphokinase [EC:2.7.6.2] | (RefSeq) thiamine pyrophosphokinase 1 isoform X1	Thiamine metabolism (ko00730)	[H]	Coenzyme transport and metabolism	Thiamin pyrophosphokinase, catalytic domain	Thiamine pyrophosphokinase 1 OS=Arabidopsis thaliana OX=3702 GN=TPK1 PE=2 SV=1	H	Coenzyme transport and metabolism	thiamine pyrophosphokinase 1 isoform X1 [Brassica rapa]
gene-BnaA06g32640D	[I]	Lipid transport and metabolism	Molecular Function: transferase activity, transferring acyl groups other than amino-acyl groups (GO:0016747);;	--	--	--	--	Diacylglycerol acyltransferase	Acyltransferase-like protein At3g26840, chloroplastic OS=Arabidopsis thaliana OX=3702 GN=At3g26840 PE=1 SV=1	I	Lipid transport and metabolism	BnaA06g32640D [Brassica napus]
gene-BnaA09g42000D	[H]	Coenzyme transport and metabolism	Molecular Function: nicotinate-nucleotide diphosphorylase (carboxylating) activity (GO:0004514);; Molecular Function: nicotinate phosphoribosyltransferase activity (GO:0004516);; Cellular Component: cytosol (GO:0005829);; Biological Process: NAD biosynthetic process (GO:0009435);; Biological Process: NAD salvage (GO:0034355);;	K00763|0.0e+00|bna:106368645|K00763 nicotinate phosphoribosyltransferase [EC:6.3.4.21] | (RefSeq) nicotinate phosphoribosyltransferase 2	Nicotinate and nicotinamide metabolism (ko00760)	[H]	Coenzyme transport and metabolism	Nicotinate phosphoribosyltransferase (NAPRTase) N-terminal domain	Nicotinate phosphoribosyltransferase 2 OS=Arabidopsis thaliana OX=3702 GN=NAPRT2 PE=2 SV=1	H	Coenzyme transport and metabolism	nicotinate phosphoribosyltransferase 2 [Brassica rapa]
gene-BnaC06g43330D	[J]	Translation, ribosomal structure and biogenesis	Molecular Function: structural constituent of ribosome (GO:0003735);; Biological Process: translation (GO:0006412);; Cellular Component: small ribosomal subunit (GO:0015935);;	K02973|4.4e-74|bna:106449854|K02973 small subunit ribosomal protein S23e | (RefSeq) 40S ribosomal protein S23-like	Ribosome (ko03010)	[J]	Translation, ribosomal structure and biogenesis	Ribosomal protein S12/S23	40S ribosomal protein S23 OS=Euphorbia esula OX=3993 GN=RPS23 PE=2 SV=1	J	Translation, ribosomal structure and biogenesis	BnaC06g43330D [Brassica napus]
gene-BnaA04g24150D	[T]	Signal transduction mechanisms	Molecular Function: protein kinase activity (GO:0004672);; Molecular Function: calcium ion binding (GO:0005509);; Molecular Function: ATP binding (GO:0005524);;	K13412|6.2e-299|bna:106450306|K13412 calcium-dependent protein kinase [EC:2.7.11.1] | (RefSeq) calcium-dependent protein kinase 14-like	Plant-pathogen interaction (ko04626)	[T]	Signal transduction mechanisms	Protein kinase domain	Calcium-dependent protein kinase 14 OS=Arabidopsis thaliana OX=3702 GN=CPK14 PE=2 SV=1	T	Signal transduction mechanisms	calcium-dependent protein kinase 14-like [Brassica napus]
gene-BnaA09g00350D	--	--	Molecular Function: DNA-binding transcription factor activity (GO:0003700);; Cellular Component: nucleus (GO:0005634);; Molecular Function: sequence-specific DNA binding (GO:0043565);;	K18834|3.0e-21|egr:104434780|K18834 WRKY transcription factor 1 | (RefSeq) probable WRKY transcription factor 58	Plant-pathogen interaction (ko04626)	--	--	WRKY DNA -binding domain	Probable WRKY transcription factor 47 OS=Arabidopsis thaliana OX=3702 GN=WRKY47 PE=1 SV=2	K	Transcription	probable WRKY transcription factor 47 [Brassica rapa]
gene-BnaC04g42990D	--	--	Molecular Function: protein binding (GO:0005515);;	--	--	--	--	F-box associated domain	F-box protein DOR OS=Arabidopsis thaliana OX=3702 GN=DOR PE=1 SV=2	--	--	BnaC04g42990D [Brassica napus]
gene-BnaAnng08860D	--	--	Molecular Function: alpha-mannosidase activity (GO:0004559);; Biological Process: mannose metabolic process (GO:0006013);; Cellular Component: integral component of membrane (GO:0016021);;	K01231|3.0e-137|brp:103856103|K01231 alpha-mannosidase II [EC:3.2.1.114] | (RefSeq) alpha-mannosidase 2	N-Glycan biosynthesis (ko00510);; Various types of N-glycan biosynthesis (ko00513)	[G]	Carbohydrate transport and metabolism	Glycosyl hydrolases family 38 N-terminal domain	Alpha-mannosidase 2 OS=Arabidopsis thaliana OX=3702 GN=GMII PE=1 SV=1	L	Replication, recombination and repair	BnaAnng08860D [Brassica napus]
NewGene_26748	--	--	--	--	--	--	--	--	--	S	Function unknown	hypothetical protein F2Q68_00036394 [Brassica cretica]
gene-BnaCnng05800D	--	--	--	--	--	--	--	--	--	--	--	uncharacterized protein LOC103850085 [Brassica rapa]
gene-BnaC09g51420D	--	--	--	--	--	--	--	--	Disease resistance protein RML1B OS=Arabidopsis thaliana OX=3702 GN=RLM1B PE=2 SV=1	S	Function unknown	BnaC09g51420D [Brassica napus]
gene-BnaA01g23040D	--	--	Molecular Function: ADP binding (GO:0043531);;	K13460|5.6e-141|ath:AT1G12220|K13460 disease resistance protein RPS5 | (RefSeq) RPS5; Disease resistance protein (CC-NBS-LRR class) family	Plant-pathogen interaction (ko04626)	[T]	Signal transduction mechanisms	NB-ARC domain	Putative disease resistance protein At1g63350 OS=Arabidopsis thaliana OX=3702 GN=At1g63350 PE=3 SV=1	S	Function unknown	BnaA01g23040D [Brassica napus]
gene-BnaC03g11920D	--	--	Cellular Component: integral component of membrane (GO:0016021);;	--	--	[O]	Posttranslational modification, protein turnover, chaperones	F-box associated	Putative F-box only protein 10 OS=Arabidopsis thaliana OX=3702 GN=FBX10 PE=4 SV=1	O	Posttranslational modification, protein turnover, chaperones	unnamed protein product [Brassica oleracea]
gene-BnaCnng44750D	[P]	Inorganic ion transport and metabolism	Molecular Function: ATP binding (GO:0005524);; Cellular Component: plasma membrane (GO:0005886);; Molecular Function: proton-exporting ATPase activity, phosphorylative mechanism (GO:0008553);; Cellular Component: integral component of membrane (GO:0016021);; Biological Process: proton export across plasma membrane (GO:0120029);;	K01535|0.0e+00|bna:106441664|K01535 H+-transporting ATPase [EC:7.1.2.1] | (RefSeq) ATPase 1, plasma membrane-type	Oxidative phosphorylation (ko00190)	[P]	Inorganic ion transport and metabolism	E1-E2 ATPase	ATPase 1, plasma membrane-type OS=Arabidopsis thaliana OX=3702 GN=AHA1 PE=1 SV=3	P	Inorganic ion transport and metabolism	ATPase 1, plasma membrane-type [Brassica napus]
NewGene_10386	--	--	--	--	--	--	--	--	--	--	--	unnamed protein product [Brassica rapa]
gene-BnaA03g54810D	--	--	--	--	--	--	--	--	--	U	Intracellular trafficking, secretion, and vesicular transport	BnaA03g54810D [Brassica napus]
gene-BnaC08g43790D	--	--	Cellular Component: integral component of membrane (GO:0016021);;	K11430|4.3e-09|mis:MICPUN_63548|K11430 [histone H3]-lysine27 N-trimethyltransferase EZH2 [EC:2.1.1.356] | (RefSeq) set domain protein	Lysine degradation (ko00310)	--	--	--	Histone-lysine N-methyltransferase MEDEA OS=Arabidopsis thaliana OX=3702 GN=MEA PE=1 SV=1	K	Transcription	BnaC08g43790D [Brassica napus]
gene-BnaA06g17220D	--	--	--	--	--	--	--	Wound-induced protein	--	S	Function unknown	uncharacterized protein LOC103873216 [Brassica rapa]
gene-BnaC03g69000D	--	--	Biological Process: RNA processing (GO:0006396);;	K12869|1.2e-42|eus:EUTSA_v10027664mg|K12869 crooked neck | (RefSeq) hypothetical protein	Spliceosome (ko03040)	[D]	Cell cycle control, cell division, chromosome partitioning	--	--	D	Cell cycle control, cell division, chromosome partitioning	BnaC03g69000D [Brassica napus]
gene-BnaA03g11610D	[IR]	Lipid transport and metabolism;; General function prediction only	Biological Process: lipid metabolic process (GO:0006629);; Molecular Function: lipase activity (GO:0016298);;	K00679|7.6e-41|cic:CICLE_v10027727mg|K00679 phospholipid:diacylglycerol acyltransferase [EC:2.3.1.158] | (RefSeq) hypothetical protein	Glycerolipid metabolism (ko00561)	--	--	GDSL-like Lipase/Acylhydrolase	GDSL esterase/lipase At5g55050 OS=Arabidopsis thaliana OX=3702 GN=At5g55050 PE=2 SV=1	L	Replication, recombination and repair	hypothetical protein BRARA_C01320 [Brassica rapa]
gene-BnaA03g42390D	--	--	--	--	--	--	--	cAMP-regulated phosphoprotein/endosulfine conserved region	--	S	Function unknown	unnamed protein product, partial [Brassica rapa]
gene-BnaAnng04560D	--	--	Cellular Component: integral component of membrane (GO:0016021);;	--	--	--	--	--	--	O	Posttranslational modification, protein turnover, chaperones	BnaAnng04560D [Brassica napus]
gene-BnaA09g28720D	--	--	Molecular Function: DNA binding (GO:0003677);; Cellular Component: nucleus (GO:0005634);; Biological Process: regulation of transcription, DNA-templated (GO:0006355);;	--	--	--	--	No apical meristem (NAM) protein	SUPPRESSOR OF GAMMA RESPONSE 1 OS=Arabidopsis thaliana OX=3702 GN=SOG1 PE=1 SV=1	K	Transcription	SUPPRESSOR OF GAMMA RESPONSE 1 [Brassica napus]
gene-BnaC08g21130D	[J]	Translation, ribosomal structure and biogenesis	Molecular Function: RNA binding (GO:0003723);;	K12890|2.2e-112|bna:106347421|K12890 splicing factor, arginine/serine-rich 1 | (RefSeq) serine/arginine-rich splicing factor SR34A-like	Spliceosome (ko03040)	[A]	RNA processing and modification	RNA recognition motif. (a.k.a. RRM, RBD, or RNP domain)	Serine/arginine-rich splicing factor SR34A OS=Arabidopsis thaliana OX=3702 GN=SR34A PE=2 SV=1	A	RNA processing and modification	unnamed protein product [Brassica oleracea]
NewGene_7786	--	--	Molecular Function: zinc ion binding (GO:0008270);;	K17604|6.94e-58|sind:105169002|K17604 zinc finger SWIM domain-containing protein 3 | (RefSeq) uncharacterized protein LOC105169002 isoform X1	--	--	--	MULE transposase domain	--	S	Function unknown	uncharacterized protein LOC111198992 [Brassica napus]
gene-BnaC07g13280D	--	--	--	--	--	[K]	Transcription	--	--	--	--	BnaC07g13280D [Brassica napus]
gene-BnaC01g37240D	[O]	Posttranslational modification, protein turnover, chaperones	Molecular Function: serine-type endopeptidase activity (GO:0004252);;	K15333|9.1e-81|nsy:104224633|K15333 tRNA guanosine-2'-O-methyltransferase [EC:2.1.1.34] | (RefSeq) uncharacterized protein LOC104224633	--	--	--	Subtilase family	Subtilisin-like protease SBT1.4 OS=Arabidopsis thaliana OX=3702 GN=SBT1.4 PE=2 SV=1	O	Posttranslational modification, protein turnover, chaperones	subtilisin-like protease SBT1.4 [Brassica napus]
gene-BnaC07g22220D	--	--	Cellular Component: endoplasmic reticulum membrane (GO:0005789);; Cellular Component: integral component of membrane (GO:0016021);;	K20352|1.1e-113|bna:106409826|K20352 p24 family protein delta-1 | (RefSeq) transmembrane emp24 domain-containing protein p24delta8 isoform X1	--	[U]	Intracellular trafficking, secretion, and vesicular transport	emp24/gp25L/p24 family/GOLD	Transmembrane emp24 domain-containing protein p24delta8 OS=Arabidopsis thaliana OX=3702 GN=At2g03290 PE=1 SV=1	U	Intracellular trafficking, secretion, and vesicular transport	transmembrane emp24 domain-containing protein p24delta8 isoform X1 [Brassica napus]
gene-BnaA08g08950D	--	--	Molecular Function: cyclic-nucleotide phosphodiesterase activity (GO:0004112);;	--	--	--	--	LigT like Phosphoesterase	Cyclic phosphodiesterase OS=Arabidopsis thaliana OX=3702 GN=At4g18930 PE=1 SV=1	S	Function unknown	cyclic phosphodiesterase-like [Brassica napus]
gene-BnaCnng05000D	--	--	--	--	--	--	--	--	--	--	--	BnaCnng05000D [Brassica napus]
gene-BnaAnng34060D	[IR]	Lipid transport and metabolism;; General function prediction only	Biological Process: lipid metabolic process (GO:0006629);; Cellular Component: integral component of membrane (GO:0016021);; Molecular Function: lipase activity (GO:0016298);;	K00679|7.2e-68|cic:CICLE_v10027727mg|K00679 phospholipid:diacylglycerol acyltransferase [EC:2.3.1.158] | (RefSeq) hypothetical protein	Glycerolipid metabolism (ko00561)	--	--	GDSL-like Lipase/Acylhydrolase	GDSL esterase/lipase EXL1 OS=Arabidopsis thaliana OX=3702 GN=EXL1 PE=2 SV=1	I	Lipid transport and metabolism	GDSL esterase/lipase EXL1 [Brassica napus]
gene-BnaA06g06030D	[I]	Lipid transport and metabolism	Molecular Function: acetyl-CoA carboxylase activity (GO:0003989);; Molecular Function: biotin carboxylase activity (GO:0004075);; Molecular Function: ATP binding (GO:0005524);; Biological Process: fatty acid biosynthetic process (GO:0006633);; Molecular Function: metal ion binding (GO:0046872);; Biological Process: malonyl-CoA biosynthetic process (GO:2001295);;	K01961|6.7e-309|brp:103871796|K01961 acetyl-CoA carboxylase, biotin carboxylase subunit [EC:6.4.1.2 6.3.4.14] | (RefSeq) biotin carboxylase, chloroplastic	Fatty acid biosynthesis (ko00061);; Pyruvate metabolism (ko00620);; Propanoate metabolism (ko00640);; Carbon metabolism (ko01200);; Fatty acid metabolism (ko01212)	[IE]	Lipid transport and metabolism;; Amino acid transport and metabolism	Carbamoyl-phosphate synthase L chain, ATP binding domain	Biotin carboxylase, chloroplastic OS=Arabidopsis thaliana OX=3702 GN=CAC2 PE=1 SV=1	--	--	biotin carboxylase, chloroplastic [Brassica rapa]
gene-BnaC09g07480D	--	--	Molecular Function: DNA binding (GO:0003677);; Molecular Function: DNA-binding transcription factor activity (GO:0003700);; Cellular Component: nucleus (GO:0005634);;	K09286|1.8e-81|bna:106366302|K09286 EREBP-like factor | (RefSeq) ethylene-responsive transcription factor ERF010	--	--	--	AP2 domain	Ethylene-responsive transcription factor ERF010 OS=Arabidopsis thaliana OX=3702 GN=ERF010 PE=2 SV=1	K	Transcription	BnaA09g07540D [Brassica napus]
gene-BnaC06g36730D	--	--	Cellular Component: cellular_component (GO:0005575);; Cellular Component: obsolete cell (GO:0005623);; Cellular Component: plasma membrane (GO:0005886);; Cellular Component: membrane (GO:0016020);; Cellular Component: obsolete cell part (GO:0044464);; Cellular Component: cell periphery (GO:0071944);;	--	--	--	--	--	Uncharacterized protein At1g76070 OS=Arabidopsis thaliana OX=3702 GN=At1g76070 PE=1 SV=1	S	Function unknown	unnamed protein product [Brassica rapa]
gene-BnaA06g28170D	[T]	Signal transduction mechanisms	Molecular Function: voltage-gated chloride channel activity (GO:0005247);; Molecular Function: chloride transmembrane transporter activity (GO:0015108);; Cellular Component: integral component of membrane (GO:0016021);; Molecular Function: transmembrane transporter activity (GO:0022857);; Cellular Component: intracellular membrane-bounded organelle (GO:0043231);;	K05016|0.0e+00|brp:103874458|K05016 chloride channel 7 | (RefSeq) chloride channel protein CLC-d isoform X1	--	[P]	Inorganic ion transport and metabolism	Voltage gated chloride channel	Chloride channel protein CLC-d OS=Arabidopsis thaliana OX=3702 GN=CLC-D PE=1 SV=2	P	Inorganic ion transport and metabolism	chloride channel protein CLC-d isoform X1 [Brassica rapa]
gene-BnaA09g22370D	--	--	--	K07466|2.0e-30|boe:106336275|K07466 replication factor A1 | (RefSeq) uncharacterized protein LOC106336275	DNA replication (ko03030);; Nucleotide excision repair (ko03420);; Mismatch repair (ko03430);; Homologous recombination (ko03440)	--	--	--	--	L	Replication, recombination and repair	uncharacterized protein LOC106391769 [Brassica napus]
gene-BnaC07g19220D	--	--	--	--	--	--	--	--	--	--	--	unnamed protein product [Brassica oleracea]
gene-BnaCnng45110D	--	--	Cellular Component: cellular_component (GO:0005575);; Cellular Component: intracellular (GO:0005622);; Cellular Component: obsolete cell (GO:0005623);; Cellular Component: nucleus (GO:0005634);; Biological Process: nucleobase-containing compound metabolic process (GO:0006139);; Biological Process: transcription, DNA-templated (GO:0006351);; Biological Process: cellular aromatic compound metabolic…	--	--	--	--	Protein of unknown function (DUF640)	Protein LIGHT-DEPENDENT SHORT HYPOCOTYLS 7 OS=Arabidopsis thaliana OX=3702 GN=LSH7 PE=1 SV=1	K	Transcription	BnaCnng45110D [Brassica napus]
gene-BnaC04g53590D	--	--	--	--	--	--	--	--	--	U	Intracellular trafficking, secretion, and vesicular transport	BnaC04g53590D [Brassica napus]
gene-BnaCnng52310D	--	--	--	--	--	--	--	C2 domain	Protein SRC2 OS=Glycine max OX=3847 GN=SRC2 PE=2 SV=1	--	--	BnaCnng52310D [Brassica napus]
gene-BnaC03g11150D	--	--	--	--	--	--	--	Protein of unknown function, DUF547	--	S	Function unknown	PREDICTED: uncharacterized protein LOC106331847 [Brassica oleracea var. oleracea]
gene-BnaC07g34220D	--	--	Cellular Component: cellular_component (GO:0005575);; Cellular Component: intracellular (GO:0005622);; Cellular Component: obsolete cell (GO:0005623);; Cellular Component: cytoplasm (GO:0005737);; Cellular Component: cytosol (GO:0005829);; Biological Process: organelle organization (GO:0006996);; Biological Process: biological_process (GO:0008150);; Biological Process: plastid organization (GO:00…	K00787|4.3e-42|csat:104723383|K00787 farnesyl diphosphate synthase [EC:2.5.1.1 2.5.1.10] | (RefSeq) putative WEB family protein At4g17210	Terpenoid backbone biosynthesis (ko00900)	--	--	Weak chloroplast movement under blue light	Putative WEB family protein At4g17210 OS=Arabidopsis thaliana OX=3702 GN=At4g17210 PE=3 SV=1	S	Function unknown	putative WEB family protein At4g17210 [Brassica napus]
gene-BnaA01g34060D	[G]	Carbohydrate transport and metabolism	Biological Process: carbohydrate metabolic process (GO:0005975);; Molecular Function: beta-glucosidase activity (GO:0008422);; Biological Process: response to salt stress (GO:0009651);; Biological Process: glucosinolate catabolic process (GO:0019762);;	K01188|0.0e+00|brp:103828204|K01188 beta-glucosidase [EC:3.2.1.21] | (RefSeq) probable inactive beta-glucosidase 25	Cyanoamino acid metabolism (ko00460);; Starch and sucrose metabolism (ko00500);; Phenylpropanoid biosynthesis (ko00940)	[G]	Carbohydrate transport and metabolism	Glycosyl hydrolase family 1	Probable inactive beta-glucosidase 25 OS=Arabidopsis thaliana OX=3702 GN=BGLU25 PE=2 SV=1	G	Carbohydrate transport and metabolism	BnaA01g34060D [Brassica napus]
NewGene_22021	--	--	--	--	--	--	--	--	--	--	--	PREDICTED: uncharacterized protein LOC106302401 [Brassica oleracea var. oleracea]
gene-BnaCnng42930D	--	--	Cellular Component: integral component of membrane (GO:0016021);;	--	--	--	--	--	Probable zinc metalloprotease EGY1, chloroplastic OS=Arabidopsis thaliana OX=3702 GN=EGY1 PE=2 SV=1	--	--	BnaCnng42930D [Brassica napus]
gene-BnaA10g21030D	--	--	--	--	--	--	--	zinc-finger of the FCS-type, C2-C2	FCS-Like Zinc finger 10 OS=Arabidopsis thaliana OX=3702 GN=FLZ10 PE=1 SV=1	S	Function unknown	uncharacterized protein LOC106372408 [Brassica napus]
gene-BnaA09g24680D	--	--	Molecular Function: molecular_function (GO:0003674);; Molecular Function: DNA-binding transcription factor activity (GO:0003700);; Cellular Component: cellular_component (GO:0005575);; Cellular Component: intracellular (GO:0005622);; Cellular Component: obsolete cell (GO:0005623);; Cellular Component: nucleus (GO:0005634);; Biological Process: regulation of transcription, DNA-templated (GO:000635…	K12309|2.1e-50|lja:Lj3g3v0323160.1|K12309 beta-galactosidase [EC:3.2.1.23] | (RefSeq) Lj3g3v0323160.1; -	Galactose metabolism (ko00052);; Other glycan degradation (ko00511);; Glycosaminoglycan degradation (ko00531);; Sphingolipid metabolism (ko00600);; Glycosphingolipid biosynthesis - ganglio series (ko00604)	[R]	General function prediction only	Zinc finger, C2H2 type	Protein indeterminate-domain 6, chloroplastic OS=Arabidopsis thaliana OX=3702 GN=IDD6 PE=1 SV=1	K	Transcription	BnaA09g24680D [Brassica napus]
NewGene_18210	--	--	--	--	--	--	--	--	--	--	--	hypothetical protein DY000_02025005 [Brassica cretica]
gene-BnaA10g24710D	--	--	Molecular Function: protein binding (GO:0005515);; Cellular Component: cellular_component (GO:0005575);; Cellular Component: intracellular (GO:0005622);; Cellular Component: obsolete cell (GO:0005623);; Cellular Component: cytoplasm (GO:0005737);; Cellular Component: plasma membrane (GO:0005886);; Cellular Component: adherens junction (GO:0005912);; Biological Process: transport (GO:0006810);; Bi…	--	--	[R]	General function prediction only	Leucine rich repeat	Plant intracellular Ras-group-related LRR protein 1 OS=Arabidopsis thaliana OX=3702 GN=PIRL1 PE=2 SV=1	S	Function unknown	hypothetical protein BRARA_J02632 [Brassica rapa]
gene-BnaA09g22110D	--	--	Cellular Component: integral component of membrane (GO:0016021);;	K23877|5.1e-86|vra:106754961|K23877 xyloglucan O-acetyltransferase | (RefSeq) protein ALTERED XYLOGLUCAN 4	--	--	--	GDSL/SGNH-like Acyl-Esterase family found in Pmr5 and Cas1p	Protein trichome birefringence-like 23 OS=Arabidopsis thaliana OX=3702 GN=TBL23 PE=2 SV=1	S	Function unknown	unnamed protein product [Brassica rapa]
gene-BnaC08g23450D	--	--	Molecular Function: RNA binding (GO:0003723);; Biological Process: RNA processing (GO:0006396);;	K13096|4.0e-254|bna:106367846|K13096 splicing factor 4 | (RefSeq) SURP and G-patch domain-containing protein 1-like protein	--	[R]	General function prediction only	G-patch domain	SURP and G-patch domain-containing protein 1-like protein OS=Arabidopsis thaliana OX=3702 GN=At3g52120 PE=1 SV=1	L	Replication, recombination and repair	SURP and G-patch domain-containing protein 1-like protein [Brassica napus]
gene-BnaA09g49170D	--	--	Molecular Function: RNA ligase (ATP) activity (GO:0003972);; Molecular Function: ATP binding (GO:0005524);; Biological Process: tRNA splicing, via endonucleolytic cleavage and ligation (GO:0006388);;	--	--	--	--	Fungal tRNA ligase phosphodiesterase domain	tRNA ligase 1 OS=Arabidopsis thaliana OX=3702 GN=RNL PE=1 SV=1	S	Function unknown	tRNA ligase 1 isoform X1 [Brassica napus]
gene-BnaC07g44810D	--	--	--	--	--	--	--	Arabidopsis protein of unknown function	--	--	--	hypothetical protein F2Q70_00033475 [Brassica cretica]
gene-BnaA07g08890D	--	--	--	--	--	--	--	--	--	O	Posttranslational modification, protein turnover, chaperones	BnaA07g08890D [Brassica napus]
gene-BnaC01g26910D	--	--	--	--	--	--	--	--	--	C	Energy production and conversion	BnaC01g26910D [Brassica napus]
gene-BnaA07g20780D	--	--	--	--	--	--	--	--	--	--	--	uncharacterized protein LOC103830546 [Brassica rapa]
gene-BnaC04g53750D	--	--	--	--	--	--	--	--	--	--	--	BnaC04g53750D [Brassica napus]
gene-BnaA05g16960D	[E]	Amino acid transport and metabolism	Molecular Function: zinc ion binding (GO:0008270);; Biological Process: methionine biosynthetic process (GO:0009086);; Biological Process: methylation (GO:0032259);; Molecular Function: betaine-homocysteine S-methyltransferase activity (GO:0047150);;	K00547|2.9e-196|bna:106455056|K00547 homocysteine S-methyltransferase [EC:2.1.1.10] | (RefSeq) homocysteine S-methyltransferase 3	Cysteine and methionine metabolism (ko00270)	[E]	Amino acid transport and metabolism	Homocysteine S-methyltransferase	Homocysteine S-methyltransferase 3 OS=Arabidopsis thaliana OX=3702 GN=HMT3 PE=1 SV=2	E	Amino acid transport and metabolism	BnaA05g16960D [Brassica napus]
gene-BnaC07g43120D	--	--	Biological Process: ubiquitin-dependent protein catabolic process (GO:0006511);; Biological Process: protein deubiquitination (GO:0016579);; Molecular Function: thiol-dependent ubiquitinyl hydrolase activity (GO:0036459);;	K11838|1.1e-48|aly:9318821|K11838 ubiquitin carboxyl-terminal hydrolase 7 [EC:3.4.19.12] | (RefSeq) ubiquitin carboxyl-terminal hydrolase 13 isoform X1	--	[O]	Posttranslational modification, protein turnover, chaperones	Ubiquitin carboxyl-terminal hydrolase	Ubiquitin carboxyl-terminal hydrolase 13 OS=Arabidopsis thaliana OX=3702 GN=UBP13 PE=1 SV=1	O	Posttranslational modification, protein turnover, chaperones	ubiquitin carboxyl-terminal hydrolase 12-like isoform X11 [Aegilops tauschii subsp. tauschii]
gene-BnaCnng24850D	--	--	Cellular Component: integral component of membrane (GO:0016021);;	K20393|1.3e-89|csat:104764889|K20393 PRA1 family protein 3 | (RefSeq) PRA1 family protein A3-like	--	--	--	PRA1 family protein	PRA1 family protein A3 OS=Arabidopsis thaliana OX=3702 GN=PRA1A3 PE=2 SV=1	P	Inorganic ion transport and metabolism	BnaCnng24850D [Brassica napus]
gene-BnaC04g21240D	--	--	Cellular Component: integral component of membrane (GO:0016021);; Molecular Function: transferase activity, transferring glycosyl groups (GO:0016757);;	K08238|6.8e-278|bna:106376365|K08238 xyloglucan 6-xylosyltransferase [EC:2.4.2.39] | (RefSeq) xyloglucan 6-xylosyltransferase 1-like	--	[GM]	Carbohydrate transport and metabolism;; Cell wall/membrane/envelope biogenesis	galactosyl transferase GMA12/MNN10 family	Xyloglucan 6-xylosyltransferase 1 OS=Arabidopsis thaliana OX=3702 GN=XXT1 PE=1 SV=1	--	--	PREDICTED: xyloglucan 6-xylosyltransferase 1 [Brassica oleracea var. oleracea]
gene-BnaC05g16990D	[U]	Intracellular trafficking, secretion, and vesicular transport	--	--	--	--	--	WD40-like Beta Propeller Repeat	--	U	Intracellular trafficking, secretion, and vesicular transport	uncharacterized protein LOC106397296 [Brassica napus]
gene-BnaC09g50010D	--	--	Molecular Function: DNA binding (GO:0003677);; Cellular Component: nucleus (GO:0005634);;	K11296|1.7e-33|pop:112325286|K11296 high mobility group protein B3 | (RefSeq) high mobility group B protein 7-like	--	--	--	--	--	K	Transcription	high mobility group B protein 7-like [Brassica napus]
gene-BnaC05g17900D	--	--	Molecular Function: phosphoric ester hydrolase activity (GO:0042578);;	K22913|4.0e-240|bna:106434232|K22913 phosphatidylinositol 3,5-bisphosphate 5-phosphatase [EC:3.1.3.-] | (RefSeq) phosphoinositide phosphatase SAC1	Inositol phosphate metabolism (ko00562)	[I]	Lipid transport and metabolism	SacI homology domain	Phosphatidylinositol-3-phosphatase SAC1 OS=Arabidopsis thaliana OX=3702 GN=SAC1 PE=1 SV=1	T	Signal transduction mechanisms	unnamed protein product, partial [Brassica oleracea]
gene-BnaC02g24100D	[I]	Lipid transport and metabolism	Molecular Function: hydroxymethylglutaryl-CoA reductase (NADPH) activity (GO:0004420);; Cellular Component: endoplasmic reticulum membrane (GO:0005789);; Biological Process: isoprenoid biosynthetic process (GO:0008299);; Biological Process: coenzyme A metabolic process (GO:0015936);; Cellular Component: integral component of membrane (GO:0016021);;	K00021|0.0e+00|bna:106381415|K00021 hydroxymethylglutaryl-CoA reductase (NADPH) [EC:1.1.1.34] | (RefSeq) 3-hydroxy-3-methylglutaryl-coenzyme A reductase 1-like	Terpenoid backbone biosynthesis (ko00900)	[I]	Lipid transport and metabolism	Hydroxymethylglutaryl-coenzyme A reductase	3-hydroxy-3-methylglutaryl-coenzyme A reductase 1 OS=Arabidopsis thaliana OX=3702 GN=HMG1 PE=1 SV=1	I	Lipid transport and metabolism	BnaC02g24100D [Brassica napus]
gene-BnaA03g27390D	[O]	Posttranslational modification, protein turnover, chaperones	Molecular Function: ATP binding (GO:0005524);; Cellular Component: nucleus (GO:0005634);; Molecular Function: ATPase activity (GO:0016887);; Biological Process: ribosome biogenesis (GO:0042254);; Biological Process: positive regulation of telomerase activity (GO:0051973);; Molecular Function: preribosome binding (GO:1990275);;	K14571|0.0e+00|bna:106438888|K14571 ribosome biogenesis ATPase | (RefSeq) cell division control protein 48 homolog C-like	Ribosome biogenesis in eukaryotes (ko03008)	[O]	Posttranslational modification, protein turnover, chaperones	ATPase family associated with various cellular activities (AAA)	Cell division control protein 48 homolog C OS=Arabidopsis thaliana OX=3702 GN=CDC48C PE=2 SV=2	O	Posttranslational modification, protein turnover, chaperones	cell division control protein 48 homolog C-like [Brassica napus]
gene-BnaC06g11010D	--	--	Cellular Component: integral component of membrane (GO:0016021);;	--	--	--	--	--	--	S	Function unknown	uncharacterized protein BNAC06G11010D isoform X2 [Brassica napus]
gene-BnaC03g45010D	--	--	Biological Process: vacuolar transport (GO:0007034);;	K12191|1.5e-84|bna:106389423|K12191 charged multivesicular body protein 2A | (RefSeq) vacuolar protein sorting-associated protein 2 homolog 1-like	Endocytosis (ko04144)	[U]	Intracellular trafficking, secretion, and vesicular transport	Snf7	Vacuolar protein sorting-associated protein 2 homolog 1 OS=Arabidopsis thaliana OX=3702 GN=VPS2.1 PE=1 SV=2	U	Intracellular trafficking, secretion, and vesicular transport	PREDICTED: vacuolar protein sorting-associated protein 2 homolog 1 [Brassica oleracea var. oleracea]
gene-BnaA09g33370D	--	--	Biological Process: reproduction (GO:0000003);; Biological Process: ribosomal large subunit assembly (GO:0000027);; Biological Process: developmental process involved in reproduction (GO:0003006);; Molecular Function: molecular_function (GO:0003674);; Molecular Function: nucleic acid binding (GO:0003676);; Molecular Function: RNA binding (GO:0003723);; Molecular Function: mRNA binding (GO:0003729…	K02896|3.3e-16|bna:106367793|K02896 large subunit ribosomal protein L24e | (RefSeq) 60S ribosomal protein L24-2	Ribosome (ko03010)	[J]	Translation, ribosomal structure and biogenesis	--	60S ribosomal protein L24-1 OS=Arabidopsis thaliana OX=3702 GN=RPL24A PE=1 SV=2	J	Translation, ribosomal structure and biogenesis	unnamed protein product [Brassica rapa]
gene-BnaC06g22220D	--	--	--	--	--	--	--	Gibberellin regulated protein	Gibberellin-regulated protein 1 OS=Arabidopsis thaliana OX=3702 GN=GASA1 PE=2 SV=2	S	Function unknown	PREDICTED: gibberellin-regulated protein 1-like [Brassica oleracea var. oleracea]
gene-BnaC03g40290D	--	--	Cellular Component: COP9 signalosome (GO:0008180);;	K12176|1.2e-32|boe:106331368|K12176 COP9 signalosome complex subunit 2 | (RefSeq) COP9 signalosome complex subunit 2-like	--	--	--	PCI domain	--	--	--	hypothetical protein DY000_02004480 [Brassica cretica]
gene-BnaA08g08020D	[P]	Inorganic ion transport and metabolism	Molecular Function: potassium ion transmembrane transporter activity (GO:0015079);; Cellular Component: integral component of membrane (GO:0016021);;	K03549|0.0e+00|bna:106396578|K03549 KUP system potassium uptake protein | (RefSeq) potassium transporter 10 isoform X2	--	--	--	K+ potassium transporter	Potassium transporter 10 OS=Arabidopsis thaliana OX=3702 GN=POT10 PE=2 SV=2	P	Inorganic ion transport and metabolism	BnaA08g08020D [Brassica napus]
gene-BnaC03g47060D	--	--	Molecular Function: ubiquitin-protein transferase activity (GO:0004842);; Cellular Component: integral component of membrane (GO:0016021);; Molecular Function: metal ion binding (GO:0046872);;	K11968|1.1e-54|bna:106413391|K11968 ariadne-1 [EC:2.3.2.31] | (RefSeq) probable E3 ubiquitin-protein ligase rbrA	--	[O]	Posttranslational modification, protein turnover, chaperones	IBR domain, a half RING-finger domain	--	S	Function unknown	PREDICTED: probable E3 ubiquitin-protein ligase RNF144A [Brassica oleracea var. oleracea]
gene-BnaA05g15130D	--	--	--	--	--	--	--	--	--	--	--	BnaA05g15130D [Brassica napus]
gene-BnaA03g22390D	--	--	--	--	--	[S]	Function unknown	Armadillo/beta-catenin-like repeat	--	S	Function unknown	U-box domain-containing protein 6-like [Brassica rapa]
gene-BnaC05g43020D	--	--	--	K00850|3.5e-36|brp:103868514|K00850 6-phosphofructokinase 1 [EC:2.7.1.11] | (RefSeq) ATP-dependent 6-phosphofructokinase 5, chloroplastic-like	Glycolysis / Gluconeogenesis (ko00010);; Pentose phosphate pathway (ko00030);; Fructose and mannose metabolism (ko00051);; Galactose metabolism (ko00052);; Carbon metabolism (ko01200);; Biosynthesis of amino acids (ko01230);; RNA degradation (ko03018)	--	--	Transcriptional activator	--	S	Function unknown	syncoilin [Brassica rapa]
gene-BnaA03g23810D	--	--	Cellular Component: cellular_component (GO:0005575);; Cellular Component: cell wall (GO:0005618);; Cellular Component: intracellular (GO:0005622);; Cellular Component: obsolete cell (GO:0005623);; Cellular Component: cytoplasm (GO:0005737);; Cellular Component: Golgi apparatus (GO:0005794);; Biological Process: biological_process (GO:0008150);; Cellular Component: plant-type cell wall (GO:0009505…	K00020|1.3e-22|mtr:MTR_8g088900|K00020 3-hydroxyisobutyrate dehydrogenase [EC:1.1.1.31] | (RefSeq) 6-phosphogluconate dehydrogenase-like protein	Valine, leucine and isoleucine degradation (ko00280)	--	--	Phosphate-induced protein 1 conserved region	Protein EXORDIUM OS=Arabidopsis thaliana OX=3702 GN=EXO PE=2 SV=1	L	Replication, recombination and repair	protein EXORDIUM [Brassica rapa]
gene-BnaA02g22900D	--	--	--	--	--	--	--	--	--	D	Cell cycle control, cell division, chromosome partitioning	BnaA02g22900D [Brassica napus]
gene-BnaA01g28070D	--	--	Molecular Function: carbohydrate binding (GO:0030246);;	K03695|2.2e-12|aip:107635377|K03695 ATP-dependent Clp protease ATP-binding subunit ClpB | (RefSeq) chaperone protein ClpB3, chloroplastic	--	--	--	Jacalin-like lectin domain	Myrosinase-binding protein 2 OS=Arabidopsis thaliana OX=3702 GN=F-ATMBP PE=2 SV=1	S	Function unknown	BnaA01g28070D [Brassica napus]
gene-BnaCnng22160D	--	--	Molecular Function: enzyme inhibitor activity (GO:0004857);;	K01051|2.4e-17|egr:104419526|K01051 pectinesterase [EC:3.1.1.11] | (RefSeq) pectinesterase-like	Pentose and glucuronate interconversions (ko00040)	--	--	Plant invertase/pectin methylesterase inhibitor	Pectinesterase inhibitor 9 OS=Arabidopsis thaliana OX=3702 GN=PMEI9 PE=2 SV=1	S	Function unknown	PREDICTED: 21 kDa protein-like [Brassica oleracea var. oleracea]
gene-BnaAnng15070D	[J]	Translation, ribosomal structure and biogenesis	Molecular Function: hydrolase activity (GO:0016787);;	K02433|2.0e-43|cre:CHLREDRAFT_188401|K02433 aspartyl-tRNA(Asn)/glutamyl-tRNA(Gln) amidotransferase subunit A [EC:6.3.5.6 6.3.5.7] | (RefSeq) GAT1; glutamyl tRNA amidotransferase, subunit A	Aminoacyl-tRNA biosynthesis (ko00970)	[J]	Translation, ribosomal structure and biogenesis	Amidase	Fatty acid amide hydrolase OS=Arabidopsis thaliana OX=3702 GN=FAAH PE=1 SV=1	J	Translation, ribosomal structure and biogenesis	fatty acid amide hydrolase isoform X1 [Brassica napus]
gene-BnaC05g30350D	--	--	Molecular Function: DNA binding (GO:0003677);; Molecular Function: protein dimerization activity (GO:0046983);;	K02995|1.2e-24|adu:107464504|K02995 small subunit ribosomal protein S8e | (RefSeq) 40S ribosomal protein S8	Ribosome (ko03010)	--	--	Protein of unknown function (DUF 659)	--	S	Function unknown	uncharacterized protein BNAC05G30350D [Brassica napus]
gene-BnaA05g16560D	--	--	--	K22378|5.1e-54|bna:111205657|K22378 E3 ubiquitin-protein ligase RNF181 [EC:2.3.2.27] | (RefSeq) E3 ubiquitin-protein ligase RZF1-like	--	[O]	Posttranslational modification, protein turnover, chaperones	Ring finger domain	--	--	--	BnaA05g16560D [Brassica napus]
gene-BnaC08g18070D	--	--	Cellular Component: integral component of membrane (GO:0016021);;	K15104|1.3e-47|boe:106338843|K15104 solute carrier family 25 (mitochondrial oxoglutarate transporter), member 11 | (RefSeq) mitochondrial uncoupling protein 5-like	--	[C]	Energy production and conversion	Mitochondrial carrier protein	Mitochondrial uncoupling protein 5 OS=Arabidopsis thaliana OX=3702 GN=PUMP5 PE=2 SV=1	C	Energy production and conversion	BnaA09g31190D [Brassica napus]
gene-BnaC07g23840D	--	--	--	--	--	--	--	--	--	--	--	hypothetical protein F2Q69_00021335 [Brassica cretica]
NewGene_4421	--	--	--	--	--	--	--	--	--	--	--	hypothetical protein F2Q69_00022483 [Brassica cretica]
gene-BnaC03g41400D	[QV]	Secondary metabolites biosynthesis, transport and catabolism;; Defense mechanisms	Molecular Function: monooxygenase activity (GO:0004497);; Molecular Function: iron ion binding (GO:0005506);; Cellular Component: integral component of membrane (GO:0016021);; Molecular Function: oxidoreductase activity, acting on paired donors, with incorporation or reduction of molecular oxygen (GO:0016705);; Molecular Function: heme binding (GO:0020037);;	K23814|2.3e-162|boe:106330313|K23814 cytochrome P450 family 705 subfamily A [EC:1.14.-.-] | (RefSeq) cytochrome P450 705A5-like	--	[Q]	Secondary metabolites biosynthesis, transport and catabolism	Cytochrome P450	Cytochrome P450 705A20 OS=Arabidopsis thaliana OX=3702 GN=CYP705A20 PE=2 SV=1	Q	Secondary metabolites biosynthesis, transport and catabolism	BnaC03g41400D [Brassica napus]
gene-BnaA08g25770D	[T]	Signal transduction mechanisms	Biological Process: phosphorelay signal transduction system (GO:0000160);;	K14492|4.0e-110|bna:106453100|K14492 two-component response regulator ARR-A family | (RefSeq) two-component response regulator ARR4	Plant hormone signal transduction (ko04075)	[K]	Transcription	Response regulator receiver domain	Two-component response regulator ARR4 OS=Arabidopsis thaliana OX=3702 GN=ARR4 PE=1 SV=1	K	Transcription	BnaA08g25770D [Brassica napus]
gene-BnaA03g19950D	[FE]	Nucleotide transport and metabolism;; Amino acid transport and metabolism	Molecular Function: magnesium ion binding (GO:0000287);; Molecular Function: ribose phosphate diphosphokinase activity (GO:0004749);; Biological Process: nucleoside metabolic process (GO:0009116);; Biological Process: nucleotide biosynthetic process (GO:0009165);;	K20308|3.0e-129|sita:101780847|K20308 trafficking protein particle complex subunit 11 | (RefSeq) trafficking protein particle complex subunit 11	--	[FE]	Nucleotide transport and metabolism;; Amino acid transport and metabolism	Phosphoribosyl transferase domain	Ribose-phosphate pyrophosphokinase 4 OS=Arabidopsis thaliana OX=3702 GN=PRS4 PE=1 SV=2	--	--	ribose-phosphate pyrophosphokinase 4-like [Brassica napus]
gene-BnaC03g75870D	--	--	Molecular Function: GTPase activity (GO:0003924);; Molecular Function: GTP binding (GO:0005525);;	K07904|7.4e-21|bna:106420184|K07904 Ras-related protein Rab-11A | (RefSeq) ras-related protein RABA2b	Endocytosis (ko04144)	[U]	Intracellular trafficking, secretion, and vesicular transport	Ras family	Ras-related protein RABA2b OS=Arabidopsis thaliana OX=3702 GN=RABA2B PE=2 SV=2	S	Function unknown	hypothetical protein F2Q70_00012562 [Brassica cretica]
gene-BnaC05g00460D	[QV]	Secondary metabolites biosynthesis, transport and catabolism;; Defense mechanisms	Molecular Function: monooxygenase activity (GO:0004497);; Molecular Function: iron ion binding (GO:0005506);; Molecular Function: oxidoreductase activity, acting on paired donors, with incorporation or reduction of molecular oxygen (GO:0016705);; Molecular Function: heme binding (GO:0020037);;	K15398|0.0e+00|boe:106295656|K15398 fatty acid omega-hydroxylase [EC:1.14.-.-] | (RefSeq) cytochrome P450 86A4-like	Cutin, suberine and wax biosynthesis (ko00073)	[QI]	Secondary metabolites biosynthesis, transport and catabolism;; Lipid transport and metabolism	Cytochrome P450	Cytochrome P450 86A4 OS=Arabidopsis thaliana OX=3702 GN=CYP86A4 PE=1 SV=1	Q	Secondary metabolites biosynthesis, transport and catabolism	PREDICTED: cytochrome P450 86A4-like [Brassica oleracea var. oleracea]
NewGene_1386	--	--	--	--	--	--	--	--	--	--	--	uncharacterized protein LOC106367564 [Brassica napus]
gene-BnaC07g01540D	--	--	Molecular Function: phospholipase A2 activity (GO:0004623);; Molecular Function: calcium ion binding (GO:0005509);; Cellular Component: extracellular region (GO:0005576);; Biological Process: phospholipid metabolic process (GO:0006644);; Biological Process: lipid catabolic process (GO:0016042);; Biological Process: arachidonic acid secretion (GO:0050482);;	K01047|4.5e-18|oeu:111366324|K01047 secretory phospholipase A2 [EC:3.1.1.4] | (RefSeq) phospholipase A2-alpha-like	Glycerophospholipid metabolism (ko00564);; Ether lipid metabolism (ko00565);; Arachidonic acid metabolism (ko00590);; Linoleic acid metabolism (ko00591);; alpha-Linolenic acid metabolism (ko00592)	--	--	--	Phospholipase A2-beta OS=Arabidopsis thaliana OX=3702 GN=PLA2-BETA PE=1 SV=1	M	Cell wall/membrane/envelope biogenesis	PREDICTED: phospholipase A2-beta [Brassica oleracea var. oleracea]
gene-BnaA03g29530D	--	--	Molecular Function: RNA polymerase II transcription regulatory region sequence-specific DNA binding (GO:0000977);; Cellular Component: nucleus (GO:0005634);; Biological Process: positive regulation of transcription by RNA polymerase II (GO:0045944);; Molecular Function: protein dimerization activity (GO:0046983);;	K12412|6.4e-22|egr:104446983|K12412 pheromone receptor transcription factor | (RefSeq) agamous-like MADS-box protein AGL61	--	[K]	Transcription	SRF-type transcription factor (DNA-binding and dimerisation domain)	Agamous-like MADS-box protein AGL29 OS=Arabidopsis thaliana OX=3702 GN=AGL29 PE=2 SV=1	K	Transcription	agamous-like MADS-box protein AGL29 [Brassica rapa]
gene-BnaA04g12940D	--	--	Cellular Component: host cell nucleus (GO:0042025);;	K18810|1.2e-192|bna:106446434|K18810 cyclin D1/2/4, plant | (RefSeq) cyclin-D2-1-like	--	[D]	Cell cycle control, cell division, chromosome partitioning	Cyclin, N-terminal domain	Cyclin-D2-1 OS=Arabidopsis thaliana OX=3702 GN=CYCD2-1 PE=1 SV=3	D	Cell cycle control, cell division, chromosome partitioning	BnaA04g12940D [Brassica napus]
gene-BnaA04g22900D	--	--	--	--	--	--	--	DVL family	--	S	Function unknown	uncharacterized protein LOC106450269 [Brassica napus]
gene-BnaA04g26750D	[TK]	Signal transduction mechanisms;; Transcription	Biological Process: phosphorelay signal transduction system (GO:0000160);; Cellular Component: nucleus (GO:0005634);;	K12128|6.7e-241|brp:103866306|K12128 pseudo-response regulator 9 | (RefSeq) two-component response regulator-like APRR9 isoform X1	Circadian rhythm - plant (ko04712)	[K]	Transcription	Response regulator receiver domain	Two-component response regulator-like APRR9 OS=Arabidopsis thaliana OX=3702 GN=APRR9 PE=1 SV=2	P	Inorganic ion transport and metabolism	BnaA04g26750D [Brassica napus]
gene-BnaC06g06880D	--	--	--	--	--	--	--	Protein of unknown function (DUF1677)	--	S	Function unknown	PREDICTED: uncharacterized protein LOC106296796 [Brassica oleracea var. oleracea]
gene-BnaA03g41670D	--	--	--	--	--	--	--	--	--	--	--	hypothetical protein BRARA_C04404 [Brassica rapa]
NewGene_2708	--	--	--	--	--	--	--	--	--	--	--	hypothetical protein F2Q70_00001486 [Brassica cretica]
gene-BnaC06g07590D	--	--	--	--	--	--	--	--	--	--	--	BnaC06g07590D [Brassica napus]
gene-BnaA03g11200D	--	--	--	--	--	--	--	Inner centromere protein, ARK binding region	--	S	Function unknown	BnaA03g11200D [Brassica napus]
gene-BnaC01g06690D	[J]	Translation, ribosomal structure and biogenesis	Molecular Function: diphthine synthase activity (GO:0004164);; Biological Process: peptidyl-diphthamide biosynthetic process from peptidyl-histidine (GO:0017183);;	K00586|2.3e-156|boe:106324828|K00586 diphthine methyl ester synthase [EC:2.1.1.314] | (RefSeq) probable diphthine methyl ester synthase	--	[J]	Translation, ribosomal structure and biogenesis	Tetrapyrrole (Corrin/Porphyrin) Methylases	Probable diphthine methyl ester synthase OS=Arabidopsis thaliana OX=3702 GN=At4g31790 PE=2 SV=1	J	Translation, ribosomal structure and biogenesis	PREDICTED: probable diphthine methyl ester synthase [Brassica oleracea var. oleracea]
gene-BnaA01g28820D	--	--	--	--	--	--	--	--	--	--	--	hypothetical protein BRARA_A03142 [Brassica rapa]
NewGene_22804	--	--	--	--	--	--	--	--	--	--	--	hypothetical protein F2Q69_00022779 [Brassica cretica]
gene-BnaC08g43970D	--	--	--	--	--	--	--	--	--	--	--	uncharacterized protein BNAC08G43970D [Brassica napus]
gene-BnaA09g17940D	--	--	Cellular Component: integral component of membrane (GO:0016021);;	--	--	--	--	--	--	--	--	BnaA09g17940D [Brassica napus]
gene-BnaA09g41850D	--	--	Molecular Function: DNA binding (GO:0003677);; Cellular Component: nucleus (GO:0005634);; Biological Process: regulation of transcription, DNA-templated (GO:0006355);;	--	--	[K]	Transcription	Associated with HOX	BEL1-like homeodomain protein 4 OS=Arabidopsis thaliana OX=3702 GN=BLH4 PE=1 SV=2	K	Transcription	BnaA09g41850D [Brassica napus]
gene-BnaC02g45500D	--	--	--	--	--	--	--	--	--	--	--	BnaC02g45500D [Brassica napus]
gene-BnaC07g07810D	--	--	--	--	--	--	--	--	--	--	--	hypothetical protein DY000_02022809 [Brassica cretica]
gene-BnaC02g29410D	--	--	Molecular Function: molecular_function (GO:0003674);; Molecular Function: catalytic activity (GO:0003824);; Molecular Function: monooxygenase activity (GO:0004497);; Cellular Component: cellular_component (GO:0005575);; Biological Process: biological_process (GO:0008150);; Biological Process: metabolic process (GO:0008152);; Biological Process: biosynthetic process (GO:0009058);; Cellular Compone…	K20617|5.2e-11|eus:EUTSA_v10010323mg|K20617 cytochrome P450 family 71 subfamily A | (RefSeq) hypothetical protein	--	--	--	--	Cytochrome P450 71A23 OS=Arabidopsis thaliana OX=3702 GN=CYP71A23 PE=2 SV=1	Q	Secondary metabolites biosynthesis, transport and catabolism	unnamed protein product [Brassica oleracea]
gene-BnaC05g11180D	[G]	Carbohydrate transport and metabolism	Molecular Function: hydrolase activity, hydrolyzing O-glycosyl compounds (GO:0004553);; Biological Process: carbohydrate metabolic process (GO:0005975);;	K01188|5.2e-157|brp:103872284|K01188 beta-glucosidase [EC:3.2.1.21] | (RefSeq) LOW QUALITY PROTEIN: beta-glucosidase 19-like	Cyanoamino acid metabolism (ko00460);; Starch and sucrose metabolism (ko00500);; Phenylpropanoid biosynthesis (ko00940)	[G]	Carbohydrate transport and metabolism	Glycosyl hydrolase family 1	Beta-glucosidase 19 OS=Arabidopsis thaliana OX=3702 GN=BGLU19 PE=2 SV=1	G	Carbohydrate transport and metabolism	BnaC05g11180D [Brassica napus]
gene-BnaA05g23260D	--	--	Molecular Function: molecular_function (GO:0003674);; Molecular Function: signaling receptor binding (GO:0005102);; Molecular Function: hormone activity (GO:0005179);; Molecular Function: binding (GO:0005488);; Molecular Function: protein binding (GO:0005515);; Cellular Component: cellular_component (GO:0005575);; Cellular Component: extracellular region (GO:0005576);; Cellular Component: cell-ce…	--	--	--	--	Rapid ALkalinization Factor (RALF)	Rapid alkalinization factor 23 OS=Arabidopsis thaliana OX=3702 GN=RALF23 PE=1 SV=1	T	Signal transduction mechanisms	rapid alkalinization factor 23 [Brassica rapa]
gene-BnaCnng64540D	--	--	Biological Process: response to osmotic stress (GO:0006970);; Biological Process: cellular response to nitrogen starvation (GO:0006995);; Cellular Component: integral component of membrane (GO:0016021);;	--	--	--	--	--	Precursor of CEP14 OS=Arabidopsis thaliana OX=3702 GN=CEP14 PE=2 SV=1	--	--	PREDICTED: uncharacterized protein LOC106293888 [Brassica oleracea var. oleracea]
gene-BnaA01g16190D	--	--	--	K07466|2.8e-28|bna:106452289|K07466 replication factor A1 | (RefSeq) replication protein A 70 kDa DNA-binding subunit E-like	DNA replication (ko03030);; Nucleotide excision repair (ko03420);; Mismatch repair (ko03430);; Homologous recombination (ko03440)	[L]	Replication, recombination and repair	Domain of unknown function DUF223	--	L	Replication, recombination and repair	BnaA03g59940D [Brassica napus]
gene-BnaC06g18380D	--	--	--	--	--	--	--	--	--	--	--	BnaC06g18380D [Brassica napus]
gene-BnaA09g24180D	[R]	General function prediction only	Molecular Function: alcohol dehydrogenase activity, zinc-dependent (GO:0004024);; Cellular Component: cytosol (GO:0005829);; Molecular Function: zinc ion binding (GO:0008270);; Biological Process: formaldehyde catabolic process (GO:0046294);; Molecular Function: S-(hydroxymethyl)glutathione dehydrogenase activity (GO:0051903);;	K00001|1.2e-227|bna:106364568|K00001 alcohol dehydrogenase [EC:1.1.1.1] | (RefSeq) alcohol dehydrogenase-like 3	Glycolysis / Gluconeogenesis (ko00010);; Fatty acid degradation (ko00071);; Tyrosine metabolism (ko00350)	[Q]	Secondary metabolites biosynthesis, transport and catabolism	Alcohol dehydrogenase GroES-like domain	Alcohol dehydrogenase-like 3 OS=Arabidopsis thaliana OX=3702 GN=At1g32780 PE=2 SV=1	Q	Secondary metabolites biosynthesis, transport and catabolism	alcohol dehydrogenase-like 3 [Brassica rapa]
gene-BnaC01g02880D	[J]	Translation, ribosomal structure and biogenesis	Molecular Function: RNA binding (GO:0003723);;	K12897|1.2e-67|brp:103873570|K12897 transformer-2 protein | (RefSeq) serine/arginine-rich splicing factor SR45a	Spliceosome (ko03040)	[K]	Transcription	RNA recognition motif. (a.k.a. RRM, RBD, or RNP domain)	Serine/arginine-rich splicing factor SR45a OS=Arabidopsis thaliana OX=3702 GN=SR45A PE=1 SV=1	A	RNA processing and modification	unnamed protein product [Brassica oleracea]
gene-BnaC04g21040D	[I]	Lipid transport and metabolism	Molecular Function: hydrolase activity (GO:0016787);;	K14493|8.9e-209|boe:106339673|K14493 gibberellin receptor GID1 [EC:3.-.-.-] | (RefSeq) gibberellin receptor GID1B-like isoform X1	Plant hormone signal transduction (ko04075)	[V]	Defense mechanisms	alpha/beta hydrolase fold	Gibberellin receptor GID1B OS=Arabidopsis thaliana OX=3702 GN=GID1B PE=1 SV=1	V	Defense mechanisms	PREDICTED: gibberellin receptor GID1B-like isoform X1 [Brassica oleracea var. oleracea]
gene-BnaC02g13490D	--	--	Molecular Function: magnesium ion binding (GO:0000287);; Molecular Function: terpene synthase activity (GO:0010333);;	K14184|5.3e-257|boe:106326551|K14184 alpha-humulene/beta-caryophyllene synthase [EC:4.2.3.104 4.2.3.57] | (RefSeq) LOW QUALITY PROTEIN: alpha-humulene/(-)-(E)-beta-caryophyllene synthase-like	Sesquiterpenoid and triterpenoid biosynthesis (ko00909)	--	--	Terpene synthase family, metal binding domain	Alpha-humulene/(-)-(E)-beta-caryophyllene synthase OS=Arabidopsis thaliana OX=3702 GN=TPS21 PE=1 SV=2	S	Function unknown	PREDICTED: LOW QUALITY PROTEIN: alpha-humulene/(-)-(E)-beta-caryophyllene synthase-like [Brassica oleracea var. oleracea]
gene-BnaA03g51900D	--	--	Molecular Function: DNA binding (GO:0003677);; Cellular Component: nucleus (GO:0005634);; Biological Process: regulation of transcription, DNA-templated (GO:0006355);;	K19589|9.5e-07|zma:100283871|K19589 release factor glutamine methyltransferase [EC:2.1.1.297] | (RefSeq) uncharacterized protein LOC100283871	--	[K]	Transcription	KNOX2 domain	Homeobox protein knotted-1-like 5 OS=Arabidopsis thaliana OX=3702 GN=KNAT5 PE=1 SV=2	K	Transcription	BnaA03g51900D [Brassica napus]
gene-BnaA10g28220D	[J]	Translation, ribosomal structure and biogenesis	Molecular Function: methyltransferase activity (GO:0008168);;	K07056|1.6e-186|bna:111207239|K07056 16S rRNA (cytidine1402-2'-O)-methyltransferase [EC:2.1.1.198] | (RefSeq) uncharacterized protein LOC111207239	--	--	--	Tetrapyrrole (Corrin/Porphyrin) Methylases	--	H	Coenzyme transport and metabolism	BnaA10g28220D [Brassica napus]
gene-BnaC09g05120D	[J]	Translation, ribosomal structure and biogenesis	Molecular Function: RNA binding (GO:0003723);;	K12741|7.0e-75|bna:106382193|K12741 heterogeneous nuclear ribonucleoprotein A1/A3 | (RefSeq) glycine-rich RNA-binding protein 3, mitochondrial-like	Spliceosome (ko03040)	[R]	General function prediction only	RNA recognition motif. (a.k.a. RRM, RBD, or RNP domain)	Glycine-rich RNA-binding protein 3, mitochondrial OS=Arabidopsis thaliana OX=3702 GN=RBG3 PE=1 SV=1	A	RNA processing and modification	glycine-rich RNA-binding protein 3, mitochondrial-like [Brassica napus]
gene-BnaC08g03760D	[M]	Cell wall/membrane/envelope biogenesis	Molecular Function: protein serine/threonine kinase activity (GO:0004674);; Molecular Function: ATP binding (GO:0005524);;	K13436|1.5e-208|bna:106444903|K13436 pto-interacting protein 1 [EC:2.7.11.1] | (RefSeq) pto-interacting protein 1-like	Plant-pathogen interaction (ko04626)	[T]	Signal transduction mechanisms	Protein tyrosine and serine/threonine kinase	Receptor-like cytoplasmic kinase 1 OS=Arabidopsis thaliana OX=3702 GN=CARK1 PE=1 SV=1	T	Signal transduction mechanisms	receptor-like cytoplasmic kinase 1 isoform X1 [Brassica rapa]
gene-BnaAnng12460D	[T]	Signal transduction mechanisms	Molecular Function: protein tyrosine phosphatase activity (GO:0004725);;	K18045|1.5e-121|bna:106423690|K18045 tyrosine-protein phosphatase SIW14 [EC:3.1.3.48] | (RefSeq) probable tyrosine-protein phosphatase At1g05000	--	[V]	Defense mechanisms	Tyrosine phosphatase family	Tyrosine-protein phosphatase DSP1 OS=Arabidopsis thaliana OX=3702 GN=DSP1 PE=1 SV=1	V	Defense mechanisms	BnaAnng12460D [Brassica napus]
gene-BnaC05g26470D	--	--	Molecular Function: DNA binding (GO:0003677);; Cellular Component: nucleus (GO:0005634);;	--	--	--	--	--	B3 domain-containing protein At1g43171 OS=Arabidopsis thaliana OX=3702 GN=At1g43171 PE=3 SV=1	--	--	BnaC05g26470D [Brassica napus]
gene-BnaC07g03650D	--	--	Molecular Function: cysteine-type peptidase activity (GO:0008234);;	--	--	--	--	Ulp1 protease family, C-terminal catalytic domain	--	S	Function unknown	BnaC07g03650D [Brassica napus]
NewGene_19651	--	--	--	--	--	--	--	--	--	--	--	hypothetical protein F2Q69_00029631 [Brassica cretica]
gene-BnaC03g07200D	[G]	Carbohydrate transport and metabolism	Molecular Function: sedoheptulose-7-phosphate:D-glyceraldehyde-3-phosphate glyceronetransferase activity (GO:0004801);; Cellular Component: cytoplasm (GO:0005737);; Biological Process: carbohydrate metabolic process (GO:0005975);; Biological Process: pentose-phosphate shunt (GO:0006098);;	K00616|6.1e-134|boe:106328421|K00616 transaldolase [EC:2.2.1.2] | (RefSeq) transaldolase-like	Pentose phosphate pathway (ko00030);; Carbon metabolism (ko01200);; Biosynthesis of amino acids (ko01230)	[G]	Carbohydrate transport and metabolism	Transaldolase/Fructose-6-phosphate aldolase	COP9 signalosome complex subunit 3 OS=Arabidopsis thaliana OX=3702 GN=CSN3 PE=1 SV=2	G	Carbohydrate transport and metabolism	unnamed protein product [Brassica oleracea]
gene-BnaC05g37640D	[J]	Translation, ribosomal structure and biogenesis	Molecular Function: translation elongation factor activity (GO:0003746);; Cellular Component: cytoplasm (GO:0005737);;	K02356|1.7e-14|mpp:MICPUCDRAFT_52036|K02356 elongation factor P | (RefSeq) hypothetical protein	--	--	--	Elongation factor P, C-terminal	--	G	Carbohydrate transport and metabolism	uncharacterized protein LOC106402011 [Brassica napus]
gene-BnaC03g37820D	[G]	Carbohydrate transport and metabolism	Molecular Function: phosphoglycerate kinase activity (GO:0004618);; Molecular Function: ATP binding (GO:0005524);; Biological Process: glycolytic process (GO:0006096);;	K00927|6.1e-261|boe:106335787|K00927 phosphoglycerate kinase [EC:2.7.2.3] | (RefSeq) phosphoglycerate kinase 1, chloroplastic	Glycolysis / Gluconeogenesis (ko00010);; Carbon fixation in photosynthetic organisms (ko00710);; Carbon metabolism (ko01200);; Biosynthesis of amino acids (ko01230)	[G]	Carbohydrate transport and metabolism	Phosphoglycerate kinase	Phosphoglycerate kinase 1, chloroplastic OS=Arabidopsis thaliana OX=3702 GN=PGK1 PE=1 SV=1	G	Carbohydrate transport and metabolism	PREDICTED: phosphoglycerate kinase 1, chloroplastic [Brassica oleracea var. oleracea]
gene-BnaA03g18980D	--	--	Molecular Function: transferase activity, transferring acyl groups other than amino-acyl groups (GO:0016747);;	K15400|4.9e-52|dzi:111313999|K15400 omega-hydroxypalmitate O-feruloyl transferase [EC:2.3.1.188] | (RefSeq) omega-hydroxypalmitate O-feruloyl transferase-like	Cutin, suberine and wax biosynthesis (ko00073)	--	--	Transferase family	Omega-hydroxypalmitate O-feruloyl transferase OS=Arabidopsis thaliana OX=3702 GN=HHT1 PE=1 SV=1	S	Function unknown	fatty alcohol:caffeoyl-CoA acyltransferase [Brassica rapa]
gene-BnaCnng36620D	--	--	Cellular Component: ubiquitin ligase complex (GO:0000151);; Cellular Component: nuclear ubiquitin ligase complex (GO:0000152);; Biological Process: cell fate determination (GO:0001709);; Cellular Component: cellular_component (GO:0005575);; Cellular Component: intracellular (GO:0005622);; Cellular Component: obsolete cell (GO:0005623);; Cellular Component: nucleus (GO:0005634);; Biological Proces…	K10695|8.7e-215|bna:106418239|K10695 E3 ubiquitin-protein ligase RNF1/2 [EC:2.3.2.27] | (RefSeq) putative E3 ubiquitin-protein ligase RING1a isoform X1	--	[O]	Posttranslational modification, protein turnover, chaperones	Zinc finger, C3HC4 type (RING finger)	Putative E3 ubiquitin-protein ligase RING1a OS=Arabidopsis thaliana OX=3702 GN=RING1A PE=1 SV=2	O	Posttranslational modification, protein turnover, chaperones	BnaCnng36620D [Brassica napus]
gene-BnaA06g26630D	--	--	Molecular Function: chitinase activity (GO:0004568);; Cellular Component: extracellular region (GO:0005576);; Biological Process: carbohydrate metabolic process (GO:0005975);;	K01183|9.5e-183|bna:106350546|K01183 chitinase [EC:3.2.1.14] | (RefSeq) acidic endochitinase	Amino sugar and nucleotide sugar metabolism (ko00520)	[M]	Cell wall/membrane/envelope biogenesis	Glycosyl hydrolases family 18	Acidic endochitinase OS=Arabidopsis thaliana OX=3702 GN=CHIB1 PE=2 SV=2	M	Cell wall/membrane/envelope biogenesis	acidic endochitinase [Brassica napus]
NewGene_8239	--	--	Molecular Function: zinc ion binding (GO:0008270);;	K23541|1.35e-112|pda:103710599|K23541 Ca2+/H+ antiporter, TMEM165/GDT1 family | (RefSeq) pentatricopeptide repeat-containing protein At5g04780, mitochondrial-like	--	[R]	General function prediction only	PPR repeat	Pentatricopeptide repeat-containing protein At5g46460, mitochondrial OS=Arabidopsis thaliana OX=3702 GN=PCMP-H49 PE=2 SV=1	S	Function unknown	pentatricopeptide repeat-containing protein At5g46460, mitochondrial-like [Brassica napus]
gene-BnaC05g12410D	[P]	Inorganic ion transport and metabolism	Molecular Function: cation transmembrane transporter activity (GO:0008324);; Cellular Component: integral component of membrane (GO:0016021);;	--	--	[P]	Inorganic ion transport and metabolism	Cation efflux family	Metal tolerance protein 10 OS=Arabidopsis thaliana OX=3702 GN=MTP10 PE=2 SV=1	P	Inorganic ion transport and metabolism	BnaC05g12410D [Brassica napus]
gene-BnaC03g11060D	--	--	--	--	--	--	--	Protein of unknown function (DUF1635)	--	S	Function unknown	uncharacterized protein LOC106385149 isoform X1 [Brassica napus]
gene-BnaC05g25820D	--	--	Cellular Component: integral component of membrane (GO:0016021);;	--	--	--	--	Plant protein of unknown function (DUF639)	--	S	Function unknown	uncharacterized protein LOC106431064 isoform X2 [Brassica napus]
gene-BnaA08g18330D	[G]	Carbohydrate transport and metabolism	Molecular Function: polygalacturonase activity (GO:0004650);; Cellular Component: extracellular region (GO:0005576);; Biological Process: carbohydrate metabolic process (GO:0005975);; Biological Process: cell wall organization (GO:0071555);;	K01213|3.7e-246|brp:103835323|K01213 galacturan 1,4-alpha-galacturonidase [EC:3.2.1.67] | (RefSeq) exopolygalacturonase clone GBGE184	Pentose and glucuronate interconversions (ko00040)	--	--	Glycosyl hydrolases family 28	Exopolygalacturonase clone GBGE184 OS=Arabidopsis thaliana OX=3702 GN=PGA3 PE=2 SV=1	G	Carbohydrate transport and metabolism	exopolygalacturonase clone GBGE184 [Brassica rapa]
gene-BnaC09g44900D	--	--	Cellular Component: integral component of membrane (GO:0016021);;	--	--	--	--	--	--	S	Function unknown	hypothetical protein F2Q69_00045013 [Brassica cretica]
NewGene_17949	--	--	--	--	--	--	--	--	--	S	Function unknown	unnamed protein product [Brassica oleracea]
gene-BnaC03g12260D	--	--	Cellular Component: nuclear chromosome (GO:0000228);; Cellular Component: condensed chromosome (GO:0000793);; Cellular Component: condensed nuclear chromosome (GO:0000794);; Biological Process: in utero embryonic development (GO:0001701);; Biological Process: somitogenesis (GO:0001756);; Biological Process: regulation of protein phosphorylation (GO:0001932);; Molecular Function: protease binding …	--	--	--	--	--	--	O	Posttranslational modification, protein turnover, chaperones	unnamed protein product [Brassica rapa]
gene-BnaA01g13590D	--	--	--	--	--	--	--	--	Cellulose synthase-like protein G2 OS=Arabidopsis thaliana OX=3702 GN=CSLG2 PE=2 SV=1	--	--	BnaA01g13590D [Brassica napus]
gene-BnaA07g38410D	--	--	Molecular Function: ATP binding (GO:0005524);; Molecular Function: transferase activity (GO:0016740);;	K10580|2.0e-80|bna:106353433|K10580 ubiquitin-conjugating enzyme E2 N [EC:2.3.2.23] | (RefSeq) ubiquitin-conjugating enzyme E2 35-like	Ubiquitin mediated proteolysis (ko04120)	[O]	Posttranslational modification, protein turnover, chaperones	Ubiquitin-conjugating enzyme	Ubiquitin-conjugating enzyme E2 35 OS=Arabidopsis thaliana OX=3702 GN=UBC35 PE=1 SV=1	O	Posttranslational modification, protein turnover, chaperones	BnaA07g38410D [Brassica napus]
gene-BnaC02g47620D	--	--	--	--	--	--	--	--	--	S	Function unknown	BnaC02g47620D [Brassica napus]
gene-BnaA07g20190D	[I]	Lipid transport and metabolism	Cellular Component: integral component of membrane (GO:0016021);; Molecular Function: transferase activity, transferring acyl groups (GO:0016746);;	K13510|1.9e-220|brp:103830467|K13510 lysophosphatidylcholine acyltransferase / lyso-PAF acetyltransferase [EC:2.3.1.23 2.3.1.67] | (RefSeq) lysophospholipid acyltransferase LPEAT1 isoform X1	Glycerophospholipid metabolism (ko00564);; Ether lipid metabolism (ko00565)	[I]	Lipid transport and metabolism	Acyltransferase	Lysophospholipid acyltransferase LPEAT1 OS=Arabidopsis thaliana OX=3702 GN=LPEAT1 PE=1 SV=1	I	Lipid transport and metabolism	unnamed protein product [Brassica rapa]
gene-BnaA02g18820D	--	--	--	--	--	--	--	--	--	--	--	BnaA02g18820D [Brassica napus]
gene-BnaC07g37110D	--	--	Biological Process: signal transduction (GO:0007165);;	--	--	--	--	Plant self-incompatibility response (SCRL) protein	Putative defensin-like protein 234 OS=Arabidopsis thaliana OX=3702 GN=SCRL14 PE=3 SV=1	--	--	hypothetical protein F2Q69_00057195 [Brassica cretica]
gene-BnaA09g40150D	--	--	Molecular Function: RNA binding (GO:0003723);;	--	--	--	--	Double-stranded RNA binding motif	Double-stranded RNA-binding protein 4 OS=Arabidopsis thaliana OX=3702 GN=DBR4 PE=1 SV=1	K	Transcription	BnaA09g40150D [Brassica napus]
gene-BnaC05g09810D	--	--	Cellular Component: integral component of membrane (GO:0016021);; Molecular Function: polysaccharide binding (GO:0030247);;	--	--	--	--	Wall-associated receptor kinase galacturonan-binding	--	S	Function unknown	uncharacterized protein BNAC05G09810D [Brassica napus]
gene-BnaC09g31590D	--	--	--	K07466|1.5e-34|bna:106452289|K07466 replication factor A1 | (RefSeq) replication protein A 70 kDa DNA-binding subunit E-like	DNA replication (ko03030);; Nucleotide excision repair (ko03420);; Mismatch repair (ko03430);; Homologous recombination (ko03440)	[L]	Replication, recombination and repair	Domain of unknown function DUF223	--	L	Replication, recombination and repair	BnaC09g31590D [Brassica napus]
NewGene_25183	--	--	--	K10661|9.36e-06|bna:106358959|K10661 E3 ubiquitin-protein ligase MARCH6 [EC:2.3.2.27] | (RefSeq) probable E3 ubiquitin ligase SUD1	Protein processing in endoplasmic reticulum (ko04141)	--	--	--	--	--	--	hypothetical protein DY000_02009906 [Brassica cretica]
gene-BnaC09g42440D	[M]	Cell wall/membrane/envelope biogenesis	Cellular Component: Golgi membrane (GO:0000139);; Cellular Component: integral component of membrane (GO:0016021);; Biological Process: pectin biosynthetic process (GO:0045489);; Molecular Function: polygalacturonate 4-alpha-galacturonosyltransferase activity (GO:0047262);; Biological Process: cell wall organization (GO:0071555);;	K20867|6.3e-304|bna:106424693|K20867 galacturonosyltransferase 12/13/14/15 [EC:2.4.1.-] | (RefSeq) probable galacturonosyltransferase 14	--	--	--	Glycosyl transferase family 8	Probable galacturonosyltransferase 14 OS=Arabidopsis thaliana OX=3702 GN=GAUT14 PE=2 SV=1	G	Carbohydrate transport and metabolism	BnaC09g42440D [Brassica napus]
gene-BnaC03g54490D	[J]	Translation, ribosomal structure and biogenesis	Molecular Function: structural constituent of ribosome (GO:0003735);; Cellular Component: ribosome (GO:0005840);; Biological Process: translation (GO:0006412);; Molecular Function: zinc ion binding (GO:0008270);;	K02980|1.7e-28|bna:111211610|K02980 small subunit ribosomal protein S29e | (RefSeq) 40S ribosomal protein S29-like	Ribosome (ko03010)	[J]	Translation, ribosomal structure and biogenesis	Ribosomal protein S14p/S29e	40S ribosomal protein S29 OS=Arabidopsis thaliana OX=3702 GN=RPS29A PE=3 SV=2	J	Translation, ribosomal structure and biogenesis	unnamed protein product [Brassica rapa]
gene-BnaA04g05170D	--	--	--	--	--	--	--	--	--	E	Amino acid transport and metabolism	unnamed protein product [Brassica rapa]
NewGene_8121	--	--	--	--	--	--	--	--	CLAVATA3/ESR (CLE)-related protein 19 OS=Arabidopsis thaliana OX=3702 GN=CLE19 PE=2 SV=1	--	--	CLAVATA3/ESR (CLE)-related protein 19-like [Brassica napus]
gene-BnaC09g12140D	--	--	--	--	--	--	--	--	--	--	--	BnaC09g12140D [Brassica napus]
gene-BnaCnng59250D	--	--	--	--	--	--	--	Pollen protein Ole e 1 like	--	S	Function unknown	BnaCnng59250D [Brassica napus]
gene-BnaC09g32790D	--	--	Biological Process: protein transport (GO:0015031);; Cellular Component: membrane (GO:0016020);;	K15450|5.0e-08|oeu:111395202|K15450 tRNA wybutosine-synthesizing protein 3 [EC:2.1.1.282] | (RefSeq) tRNA wybutosine-synthesizing protein 2/3/4	--	[D]	Cell cycle control, cell division, chromosome partitioning	Muniscin C-terminal mu homology domain	--	D	Cell cycle control, cell division, chromosome partitioning	BnaC09g32790D [Brassica napus]
gene-BnaC06g03930D	--	--	--	--	--	--	--	--	--	--	--	BnaC06g03930D [Brassica napus]
gene-BnaA09g09510D	--	--	--	--	--	[R]	General function prediction only	--	Protein CHROMATIN REMODELING 4 OS=Arabidopsis thaliana OX=3702 GN=CHR4 PE=2 SV=1	--	--	BnaA09g09510D [Brassica napus]
gene-BnaC04g32780D	--	--	--	K13456|4.0e-07|mdm:103445385|K13456 RPM1-interacting protein 4 | (RefSeq) RIN4-1; RPM1-interacting protein 4	Plant-pathogen interaction (ko04626)	--	--	Cleavage site for pathogenic type III effector avirulence factor Avr	Protein NOI4 OS=Arabidopsis thaliana OX=3702 GN=NOI4 PE=1 SV=1	S	Function unknown	BnaC04g32780D [Brassica napus]
gene-BnaA03g01020D	--	--	Biological Process: reproduction (GO:0000003);; Biological Process: developmental process involved in reproduction (GO:0003006);; Molecular Function: molecular_function (GO:0003674);; Molecular Function: nucleic acid binding (GO:0003676);; Molecular Function: DNA binding (GO:0003677);; Molecular Function: DNA-binding transcription factor activity (GO:0003700);; Molecular Function: binding (GO:000…	K01051|1.9e-10|var:108341535|K01051 pectinesterase [EC:3.1.1.11] | (RefSeq) probable pectinesterase/pectinesterase inhibitor 58	Pentose and glucuronate interconversions (ko00040)	[K]	Transcription	Myb/SANT-like DNA-binding domain	Trihelix transcription factor PTL OS=Arabidopsis thaliana OX=3702 GN=PTL PE=1 SV=1	K	Transcription	BnaA03g01020D [Brassica napus]
gene-BnaC02g39130D	--	--	--	K17491|8.2e-48|bna:106402964|K17491 protein phosphatase 4 regulatory subunit 3 | (RefSeq) serine/threonine-protein phosphatase 4 regulatory subunit 3-like	--	[G]	Carbohydrate transport and metabolism	--	--	G	Carbohydrate transport and metabolism	hypothetical protein F2Q68_00012046 [Brassica cretica]
gene-BnaA08g22210D	[H]	Coenzyme transport and metabolism	Cellular Component: mitochondrion (GO:0005739);; Biological Process: ubiquinone biosynthetic process (GO:0006744);; Molecular Function: lipid binding (GO:0008289);;	K18587|3.3e-153|brp:103835864|K18587 ubiquinone biosynthesis protein COQ9 | (RefSeq) ubiquinone biosynthesis protein COQ9, mitochondrial	--	[S]	Function unknown	COQ9	--	S	Function unknown	hypothetical protein BRARA_H02385 [Brassica rapa]
gene-BnaA06g25740D	[J]	Translation, ribosomal structure and biogenesis	Molecular Function: RNA binding (GO:0003723);; Biological Process: RNA processing (GO:0006396);; Molecular Function: nucleotidyltransferase activity (GO:0016779);;	K00974|9.6e-08|ota:OT_ostta03g02840|K00974 tRNA nucleotidyltransferase (CCA-adding enzyme) [EC:2.7.7.72 3.1.3.- 3.1.4.-] | (RefSeq) Poly A polymerase, head domain	RNA transport (ko03013)	[J]	Translation, ribosomal structure and biogenesis	Poly A polymerase head domain	--	J	Translation, ribosomal structure and biogenesis	BnaA06g25740D [Brassica napus]
gene-BnaC07g45270D	--	--	Biological Process: response to auxin (GO:0009733);;	K14488|1.2e-34|bna:106375294|K14488 SAUR family protein | (RefSeq) auxin-induced protein 15A-like	Plant hormone signal transduction (ko04075)	--	--	Auxin responsive protein	Auxin-responsive protein SAUR20 OS=Arabidopsis thaliana OX=3702 GN=SAUR20 PE=1 SV=1	S	Function unknown	unnamed protein product [Brassica oleracea]
gene-BnaC03g08070D	--	--	Biological Process: intracellular protein transport (GO:0006886);; Biological Process: vesicle-mediated transport (GO:0016192);; Cellular Component: clathrin adaptor complex (GO:0030131);;	K19023|0.0e+00|bna:106386233|K19023 AP-5 complex subunit mu-1 | (RefSeq) AP-5 complex subunit mu isoform X1	--	[U]	Intracellular trafficking, secretion, and vesicular transport	Adaptor complexes medium subunit family	AP-5 complex subunit mu OS=Arabidopsis thaliana OX=3702 GN=AP5M PE=2 SV=1	U	Intracellular trafficking, secretion, and vesicular transport	AP-5 complex subunit mu isoform X2 [Brassica napus]
gene-BnaA02g22370D	--	--	Molecular Function: electron transfer activity (GO:0009055);;	--	--	--	--	Plastocyanin-like domain	Lamin-like protein OS=Arabidopsis thaliana OX=3702 GN=At5g15350 PE=2 SV=1	S	Function unknown	PREDICTED: lamin-like protein [Brassica oleracea var. oleracea]
gene-BnaC01g40800D	--	--	--	--	--	--	--	Protein of unknown function (DUF1296)	GBF-interacting protein 1 OS=Arabidopsis thaliana OX=3702 GN=GIP1 PE=1 SV=1	S	Function unknown	BnaC01g40800D [Brassica napus]
gene-BnaA05g35810D	--	--	--	--	--	--	--	--	--	--	--	BnaA05g35810D [Brassica napus]
gene-BnaA03g38540D	[L]	Replication, recombination and repair	Biological Process: double-strand break repair via homologous recombination (GO:0000724);; Molecular Function: DNA replication origin binding (GO:0003688);; Molecular Function: single-stranded DNA binding (GO:0003697);; Molecular Function: ATP binding (GO:0005524);; Cellular Component: nucleus (GO:0005634);; Biological Process: DNA replication initiation (GO:0006270);; Cellular Component: MCM com…	K10738|0.0e+00|brp:103860392|K10738 DNA helicase MCM9 [EC:3.6.4.12] | (RefSeq) probable DNA helicase MCM9	--	[L]	Replication, recombination and repair	MCM P-loop domain	Probable DNA helicase MCM9 OS=Arabidopsis thaliana OX=3702 GN=MCM9 PE=3 SV=1	L	Replication, recombination and repair	probable DNA helicase MCM9 [Brassica rapa]
gene-BnaC09g03800D	[E]	Amino acid transport and metabolism	Molecular Function: nucleotide binding (GO:0000166);; Biological Process: cellular amino acid metabolic process (GO:0006520);; Molecular Function: oxidoreductase activity, acting on the CH-NH2 group of donors, NAD or NADP as acceptor (GO:0016639);;	K00261|3.2e-119|bna:106422789|K00261 glutamate dehydrogenase (NAD(P)+) [EC:1.4.1.3] | (RefSeq) glutamate dehydrogenase 2-like	Arginine biosynthesis (ko00220);; Alanine, aspartate and glutamate metabolism (ko00250);; Nitrogen metabolism (ko00910);; Carbon metabolism (ko01200)	[E]	Amino acid transport and metabolism	Glu/Leu/Phe/Val dehydrogenase, dimerisation domain	Glutamate dehydrogenase 2 OS=Arabidopsis thaliana OX=3702 GN=GDH2 PE=1 SV=1	E	Amino acid transport and metabolism	BnaC02g01610D [Brassica napus]
NewGene_26195	--	--	--	--	--	--	--	--	--	--	--	hypothetical protein F2Q69_00054030 [Brassica cretica]
gene-BnaC09g40310D	--	--	--	--	--	--	--	Protein of unknown function (DUF1005)	--	S	Function unknown	hypothetical protein F2Q68_00022562 [Brassica cretica]
gene-BnaA10g24830D	--	--	--	--	--	--	--	F-box associated domain	F-box protein DOR OS=Arabidopsis thaliana OX=3702 GN=DOR PE=1 SV=2	--	--	F-box protein DOR [Brassica rapa]
gene-BnaA04g14640D	--	--	Cellular Component: nucleus (GO:0005634);; Molecular Function: zinc ion binding (GO:0008270);;	K12135|1.0e-29|thj:104802991|K12135 zinc finger protein CONSTANS | (RefSeq) zinc finger protein CONSTANS-LIKE 2-like	Circadian rhythm - plant (ko04712)	[K]	Transcription	CCT motif	Zinc finger protein CONSTANS-LIKE 3 OS=Arabidopsis thaliana OX=3702 GN=COL3 PE=1 SV=1	K	Transcription	BnaA04g14640D [Brassica napus]
gene-BnaCnng29380D	--	--	--	K15255|8.9e-29|boe:106344436|K15255 ATP-dependent DNA helicase PIF1 [EC:3.6.4.12] | (RefSeq) uncharacterized protein LOC106344436	--	[D]	Cell cycle control, cell division, chromosome partitioning	--	--	D	Cell cycle control, cell division, chromosome partitioning	BnaCnng29380D [Brassica napus]
gene-BnaC08g39780D	[F]	Nucleotide transport and metabolism	Molecular Function: ATP binding (GO:0005524);; Cellular Component: integral component of membrane (GO:0016021);; Molecular Function: hydrolase activity (GO:0016787);;	K01510|4.2e-278|boe:106309614|K01510 apyrase [EC:3.6.1.5] | (RefSeq) probable apyrase 5	Purine metabolism (ko00230);; Pyrimidine metabolism (ko00240)	[F]	Nucleotide transport and metabolism	GDA1/CD39 (nucleoside phosphatase) family	Probable apyrase 5 OS=Arabidopsis thaliana OX=3702 GN=APY5 PE=2 SV=1	--	--	unnamed protein product [Brassica oleracea]
gene-BnaC03g51560D	[E]	Amino acid transport and metabolism	Cellular Component: integral component of membrane (GO:0016021);; Molecular Function: transmembrane transporter activity (GO:0022857);;	K14638|1.8e-113|cmax:111493070|K14638 solute carrier family 15 (peptide/histidine transporter), member 3/4 | (RefSeq) protein NRT1/ PTR FAMILY 2.13-like	--	[E]	Amino acid transport and metabolism	POT family	Protein NRT1/ PTR FAMILY 2.11 OS=Arabidopsis thaliana OX=3702 GN=NPF2.11 PE=1 SV=1	E	Amino acid transport and metabolism	PREDICTED: protein NRT1/ PTR FAMILY 2.11 [Brassica oleracea var. oleracea]
gene-BnaC03g51070D	--	--	Molecular Function: metal ion binding (GO:0046872);;	K08852|4.7e-07|bpg:Bathy03g01880|K08852 serine/threonine-protein kinase/endoribonuclease IRE1 [EC:2.7.11.1 3.1.26.-] | (RefSeq) hypothetical protein	Protein processing in endoplasmic reticulum (ko04141)	[R]	General function prediction only	Zinc finger C-x8-C-x5-C-x3-H type (and similar)	Zinc finger CCCH domain-containing protein 67 OS=Arabidopsis thaliana OX=3702 GN=At5g63260 PE=2 SV=2	S	Function unknown	zinc finger CCCH domain-containing protein 67-like [Brassica napus]
gene-BnaC08g03240D	--	--	Cellular Component: integral component of membrane (GO:0016021);;	--	--	--	--	--	--	--	--	unnamed protein product, partial [Brassica oleracea]
gene-BnaC07g01920D	--	--	--	--	--	--	--	--	--	S	Function unknown	uncharacterized protein LOC103838260 [Brassica rapa]
gene-BnaC05g14960D	--	--	Cellular Component: integral component of membrane (GO:0016021);;	--	--	--	--	--	--	S	Function unknown	BnaC05g14960D [Brassica napus]
NewGene_3077	--	--	--	--	--	--	--	--	--	--	--	hypothetical protein F2Q68_00032878 [Brassica cretica]
NewGene_1405	--	--	--	K05956|2.55e-06|eus:EUTSA_v10014116mg|K05956 geranylgeranyl transferase type-2 subunit beta [EC:2.5.1.60] | (RefSeq) hypothetical protein	--	[O]	Posttranslational modification, protein turnover, chaperones	--	Geranylgeranyl transferase type-2 subunit beta 1 OS=Arabidopsis thaliana OX=3702 GN=RGTB1 PE=1 SV=1	--	--	PREDICTED: uncharacterized protein LOC106294445 [Brassica oleracea var. oleracea]
gene-BnaC06g09910D	--	--	--	--	--	--	--	--	--	--	--	hypothetical protein F2Q69_00047251 [Brassica cretica]
gene-BnaA04g03890D	[I]	Lipid transport and metabolism	Molecular Function: CDP-diacylglycerol-glycerol-3-phosphate 3-phosphatidyltransferase activity (GO:0008444);; Biological Process: phospholipid biosynthetic process (GO:0008654);; Cellular Component: integral component of membrane (GO:0016021);;	K00995|4.9e-123|bna:106445336|K00995 CDP-diacylglycerol---glycerol-3-phosphate 3-phosphatidyltransferase [EC:2.7.8.5] | (RefSeq) CDP-diacylglycerol--glycerol-3-phosphate 3-phosphatidyltransferase 2 isoform X1	Glycerophospholipid metabolism (ko00564)	[I]	Lipid transport and metabolism	CDP-alcohol phosphatidyltransferase	CDP-diacylglycerol--glycerol-3-phosphate 3-phosphatidyltransferase 2 OS=Arabidopsis thaliana OX=3702 GN=PGPS2 PE=1 SV=1	I	Lipid transport and metabolism	CDP-diacylglycerol--glycerol-3-phosphate 3-phosphatidyltransferase 2 isoform X1 [Brassica rapa]
gene-BnaC09g38590D	--	--	Molecular Function: aspartic-type endopeptidase activity (GO:0004190);;	--	--	[O]	Posttranslational modification, protein turnover, chaperones	Xylanase inhibitor C-terminal	--	M	Cell wall/membrane/envelope biogenesis	BnaC09g38590D [Brassica napus]
gene-BnaC03g59260D	[IR]	Lipid transport and metabolism;; General function prediction only	Molecular Function: hydrolase activity, acting on ester bonds (GO:0016788);;	K00679|2.4e-52|cic:CICLE_v10027727mg|K00679 phospholipid:diacylglycerol acyltransferase [EC:2.3.1.158] | (RefSeq) hypothetical protein	Glycerolipid metabolism (ko00561)	--	--	GDSL-like Lipase/Acylhydrolase	GDSL esterase/lipase At1g29660 OS=Arabidopsis thaliana OX=3702 GN=At1g29660 PE=1 SV=1	L	Replication, recombination and repair	PREDICTED: GDSL esterase/lipase At1g29660 [Brassica oleracea var. oleracea]
NewGene_18961	--	--	--	--	--	--	--	--	--	--	--	hypothetical protein BRARA_F00158 [Brassica rapa]
gene-BnaA08g29170D	--	--	Molecular Function: hydrolase activity, acting on ester bonds (GO:0016788);;	--	--	--	--	GDSL-like Lipase/Acylhydrolase	GDSL esterase/lipase At1g54020 OS=Arabidopsis thaliana OX=3702 GN=At1g54020 PE=2 SV=1	S	Function unknown	GDSL esterase/lipase At1g54020-like [Brassica rapa]
gene-BnaC06g15500D	--	--	Cellular Component: protein phosphatase type 2A complex (GO:0000159);; Biological Process: signal transduction (GO:0007165);; Molecular Function: protein phosphatase regulator activity (GO:0019888);;	K11584|2.2e-282|boe:106300352|K11584 serine/threonine-protein phosphatase 2A regulatory subunit B' | (RefSeq) serine/threonine protein phosphatase 2A 57 kDa regulatory subunit B' epsilon isoform-like	mRNA surveillance pathway (ko03015)	[T]	Signal transduction mechanisms	Protein phosphatase 2A regulatory B subunit (B56 family)	Serine/threonine protein phosphatase 2A 57 kDa regulatory subunit B' epsilon isoform OS=Arabidopsis thaliana OX=3702 GN=B'EPSILON PE=2 SV=1	T	Signal transduction mechanisms	BnaC06g15500D [Brassica napus]
gene-BnaC01g25940D	[B]	Chromatin structure and dynamics	Cellular Component: ubiquitin ligase complex (GO:0000151);; Molecular Function: protein binding (GO:0005515);; Cellular Component: cellular_component (GO:0005575);; Cellular Component: intracellular (GO:0005622);; Cellular Component: obsolete cell (GO:0005623);; Biological Process: biological_process (GO:0008150);; Cellular Component: cullin-RING ubiquitin ligase complex (GO:0031461);; Cellular C…	K14829|2.0e-250|bna:106385029|K14829 pre-rRNA-processing protein IPI3 | (RefSeq) protein ROOT INITIATION DEFECTIVE 3-like	--	[R]	General function prediction only	WD domain, G-beta repeat	Protein ROOT INITIATION DEFECTIVE 3 OS=Arabidopsis thaliana OX=3702 GN=RID3 PE=1 SV=1	S	Function unknown	protein ROOT INITIATION DEFECTIVE 3-like [Brassica napus]
gene-BnaC05g49620D	--	--	Cellular Component: integral component of membrane (GO:0016021);;	--	--	--	--	PLAC8 family	Protein PLANT CADMIUM RESISTANCE 2 OS=Arabidopsis thaliana OX=3702 GN=PCR2 PE=1 SV=1	S	Function unknown	BnaC05g49620D, partial [Brassica napus]
gene-BnaA04g00950D	[QV]	Secondary metabolites biosynthesis, transport and catabolism;; Defense mechanisms	Molecular Function: monooxygenase activity (GO:0004497);; Molecular Function: iron ion binding (GO:0005506);; Molecular Function: oxidoreductase activity, acting on paired donors, with incorporation or reduction of molecular oxygen (GO:0016705);; Molecular Function: heme binding (GO:0020037);;	K20556|1.6e-176|thj:104817260|K20556 cytochrome P450 family 76 subfamily C | (RefSeq) cytochrome P450 76C4-like isoform X1	--	[Q]	Secondary metabolites biosynthesis, transport and catabolism	Cytochrome P450	Cytochrome P450 76C4 OS=Arabidopsis thaliana OX=3702 GN=CYP76C4 PE=3 SV=1	Q	Secondary metabolites biosynthesis, transport and catabolism	cytochrome P450 76C4 [Brassica rapa]
gene-BnaC01g25240D	--	--	--	--	--	--	--	Protein of unknown function (DUF629)	--	O	Posttranslational modification, protein turnover, chaperones	hypothetical protein F2Q69_00035577 [Brassica cretica]
gene-BnaC04g21150D	--	--	--	--	--	[R]	General function prediction only	Ankyrin repeats (many copies)	--	S	Function unknown	unnamed protein product [Brassica oleracea]
gene-BnaCnng36410D	[T]	Signal transduction mechanisms	Molecular Function: protein kinase activity (GO:0004672);; Molecular Function: ATP binding (GO:0005524);; Cellular Component: integral component of membrane (GO:0016021);;	K13415|6.3e-37|cqi:110733407|K13415 protein brassinosteroid insensitive 1 [EC:2.7.10.1 2.7.11.1] | (RefSeq) systemin receptor SR160-like	Plant hormone signal transduction (ko04075)	[T]	Signal transduction mechanisms	Protein kinase domain	Putative kinase-like protein TMKL1 OS=Arabidopsis thaliana OX=3702 GN=TMKL1 PE=1 SV=1	T	Signal transduction mechanisms	PREDICTED: putative kinase-like protein TMKL1 [Brassica oleracea var. oleracea]
gene-BnaA03g41810D	--	--	Cellular Component: plasmodesma (GO:0009506);; Cellular Component: integral component of membrane (GO:0016021);; Cellular Component: anchored component of plasma membrane (GO:0046658);;	--	--	--	--	Late embryogenesis abundant protein	NDR1/HIN1-like protein 12 OS=Arabidopsis thaliana OX=3702 GN=NHL12 PE=2 SV=1	S	Function unknown	NDR1/HIN1-like protein 12 [Brassica rapa]
gene-BnaC06g17600D	--	--	Molecular Function: Rab GDP-dissociation inhibitor activity (GO:0005093);; Biological Process: small GTPase mediated signal transduction (GO:0007264);; Biological Process: protein transport (GO:0015031);;	K17255|1.8e-259|bna:106353137|K17255 Rab GDP dissociation inhibitor | (RefSeq) guanosine nucleotide diphosphate dissociation inhibitor 2-like	--	[O]	Posttranslational modification, protein turnover, chaperones	GDP dissociation inhibitor	Guanosine nucleotide diphosphate dissociation inhibitor 2 OS=Arabidopsis thaliana OX=3702 GN=GDI2 PE=2 SV=1	O	Posttranslational modification, protein turnover, chaperones	guanosine nucleotide diphosphate dissociation inhibitor 2-like [Brassica napus]
gene-BnaAnng01940D	--	--	Molecular Function: sulfotransferase activity (GO:0008146);;	K22312|2.1e-216|bna:106422601|K22312 hydroxyjasmonate sulfotransferase [EC:2.8.2.39] | (RefSeq) cytosolic sulfotransferase 15	--	[R]	General function prediction only	Sulfotransferase domain	Cytosolic sulfotransferase 15 OS=Arabidopsis thaliana OX=3702 GN=SOT15 PE=1 SV=1	S	Function unknown	cytosolic sulfotransferase 15 [Brassica napus]
gene-BnaC04g28900D	--	--	Molecular Function: protein binding (GO:0005515);;	K01322|6.5e-60|csat:104767606|K01322 prolyl oligopeptidase [EC:3.4.21.26] | (RefSeq) putative F-box/LRR-repeat protein At3g18150	--	--	--	F-box domain	Putative F-box/LRR-repeat protein At5g02700 OS=Arabidopsis thaliana OX=3702 GN=At5g02700 PE=4 SV=1	--	--	BnaC04g28900D [Brassica napus]
NewGene_20008	--	--	--	--	--	--	--	--	--	--	--	hypothetical protein F2Q69_00052403 [Brassica cretica]
gene-BnaC09g21130D	--	--	Biological Process: regulation of neurotransmitter levels (GO:0001505);; Molecular Function: molecular_function (GO:0003674);; Molecular Function: catalytic activity (GO:0003824);; Cellular Component: cellular_component (GO:0005575);; Cellular Component: intracellular (GO:0005622);; Cellular Component: obsolete cell (GO:0005623);; Cellular Component: cytoplasm (GO:0005737);; Cellular Component: m…	K17839|2.1e-10|bna:106381329|K17839 polyamine oxidase [EC:1.5.3.17 1.5.3.-] | (RefSeq) probable polyamine oxidase 4	Arginine and proline metabolism (ko00330);; beta-Alanine metabolism (ko00410);; Pantothenate and CoA biosynthesis (ko00770)	[Q]	Secondary metabolites biosynthesis, transport and catabolism	--	Probable polyamine oxidase 4 OS=Arabidopsis thaliana OX=3702 GN=PAO4 PE=1 SV=1	E	Amino acid transport and metabolism	BnaC09g21130D [Brassica napus]
gene-BnaA06g31540D	[V]	Defense mechanisms	Molecular Function: ATP binding (GO:0005524);; Cellular Component: integral component of membrane (GO:0016021);; Molecular Function: ATPase activity (GO:0016887);; Molecular Function: ATPase-coupled transmembrane transporter activity (GO:0042626);; Biological Process: transmembrane transport (GO:0055085);;	K05658|2.9e-76|bna:106415151|K05658 ATP-binding cassette, subfamily B (MDR/TAP), member 1 [EC:7.6.2.2] | (RefSeq) ABC transporter B family member 22-like isoform X1	ABC transporters (ko02010)	[Q]	Secondary metabolites biosynthesis, transport and catabolism	ABC transporter	ABC transporter B family member 18 OS=Arabidopsis thaliana OX=3702 GN=ABCB18 PE=3 SV=1	Q	Secondary metabolites biosynthesis, transport and catabolism	ABC transporter B family member 22-like [Brassica rapa]
gene-BnaCnng49010D	--	--	Molecular Function: methyltransferase activity (GO:0008168);;	K14835|1.7e-115|boe:106308691|K14835 25S rRNA (cytosine2870-C5)-methyltransferase [EC:2.1.1.310] | (RefSeq) probable 28S rRNA (cytosine(4447)-C(5))-methyltransferase	--	[A]	RNA processing and modification	--	25S rRNA (cytosine-C(5))-methyltransferase NOP2A OS=Arabidopsis thaliana OX=3702 GN=NOP2A PE=1 SV=1	A	RNA processing and modification	BnaCnng49010D [Brassica napus]
gene-BnaA09g17970D	--	--	Cellular Component: integral component of membrane (GO:0016021);;	K05389|1.8e-121|brp:103839614|K05389 potassium channel subfamily K, other eukaryote | (RefSeq) two-pore potassium channel 2-like	--	[P]	Inorganic ion transport and metabolism	Ion channel	Two-pore potassium channel 2 OS=Arabidopsis thaliana OX=3702 GN=TPK2 PE=2 SV=1	P	Inorganic ion transport and metabolism	BnaA09g17970D [Brassica napus]
gene-BnaC03g56990D	[P]	Inorganic ion transport and metabolism	Cellular Component: integral component of membrane (GO:0016021);; Molecular Function: transmembrane transporter activity (GO:0022857);;	K02575|6.3e-285|boe:106309759|K02575 MFS transporter, NNP family, nitrate/nitrite transporter | (RefSeq) high affinity nitrate transporter 2.5	Nitrogen metabolism (ko00910)	--	--	Major Facilitator Superfamily	High affinity nitrate transporter 2.5 OS=Arabidopsis thaliana OX=3702 GN=NRT2.5 PE=1 SV=1	P	Inorganic ion transport and metabolism	PREDICTED: high affinity nitrate transporter 2.5 [Brassica oleracea var. oleracea]
gene-BnaA10g10390D	--	--	Cellular Component: endoplasmic reticulum (GO:0005783);; Cellular Component: integral component of membrane (GO:0016021);; Biological Process: vesicle-mediated transport (GO:0016192);;	K20359|4.8e-100|bna:111210619|K20359 PRA1 family protein 1 | (RefSeq) PRA1 family protein G2-like	--	[U]	Intracellular trafficking, secretion, and vesicular transport	PRA1 family protein	PRA1 family protein G2 OS=Arabidopsis thaliana OX=3702 GN=PRA1G2 PE=2 SV=1	U	Intracellular trafficking, secretion, and vesicular transport	PREDICTED: PRA1 family protein G2 [Brassica oleracea var. oleracea]
gene-BnaA10g17450D	--	--	Cellular Component: integral component of membrane (GO:0016021);;	--	--	--	--	Protein of unknown function (DUF1218)	--	S	Function unknown	uncharacterized protein LOC106370506 [Brassica napus]
NewGene_3320	--	--	--	--	--	--	--	--	--	--	--	hypothetical protein F2Q69_00056926 [Brassica cretica]
[truncated: 108,366 more rows]
