# Supplementary material for: Time-series transcriptomic analysis of flower tissue during heat stress in heat-resilient and heat-sensitive Brassica napus L
Source: Front Genet. 2026 Jan 12;16:1736538. doi: 10.3389/fgene.2025.1736538 (PMC12832114; doi:10.3389/fgene.2025.1736538)
Supplement: Supplementary file 7 [file Table7.xlsx]

## Sheet: Sheet1
Supplementary Table S7. List of differentially expressed genes (DEGs) from all subsets. A – B - subtraction of list B from list A, A ∩ B - intersection of lists A and B, A ∪ B - union of lists A and B.
AV-Ruby – (Alku ∪ YM11 ∪ ZY821)	(AV-Ruby ∩ YM11) – (Alku ∪ ZY821)	(AV-Ruby ∩ YM11 ∩ ZY821) – Alku	(AV-Ruby ∩ ZY821) – (Alku ∪ YM11)	(AV-Ruby ∩ Alku) – (YM11 ∪ ZY821)	(AV-Ruby ∩ Alku ∩ YM11) – ZY821	AV-Ruby ∩ Alku ∩ YM11 ∩ ZY821	(AV-Ruby ∩ Alku ∩ ZY821) – YM11	Alku – (AV-Ruby ∪ YM11 ∪ ZY821)	(Alku ∩ YM11) – (AV-Ruby ∪ ZY821)	(Alku ∩ YM11 ∩ ZY821) – AV-Ruby	(Alku ∩ ZY821) – (AV-Ruby ∪ YM11)	YM11 – (AV-Ruby ∪ Alku ∪ ZY821)	(YM11 ∩ ZY821) – (AV-Ruby ∪ Alku)	ZY821 – (AV-Ruby ∪ Alku ∪ YM11)
BnaA10g24410D	12216	1016	10394	10034	10083	10094	11048	BnaA04g03320D	1004	10057	10029	BnaC02g37690D	11009	BnaC03g02380D
BnaA02g02160D	12297	10194	105	10035	10173	10570	11147	BnaC05g29030D	10212	10423	10157	BnaC03g09680D	11409	BnaA07g22860D
BnaAnng32910D	12556	10550	10713	10044	10378	10662	11195	BnaA06g36170D	10384	10436	1064	BnaA02g30810D	1142	28820
BnaA08g13670D	13065	10843	1097	10441	10404	10833	11425	BnaA08g08670D	10387	10644	11254	BnaAnng36550D	1159	BnaC04g14250D
BnaA07g19230D	13113	11022	11031	10496	10556	110	11571	BnaC04g29030D	10796	11462	11321	BnaC07g48590D	11744	BnaC04g01080D
BnaCnng61530D	13135	11197	11855	10501	10648	11207	12098	BnaA10g12390D	10954	12266	11723	BnaA08g10510D	11747	BnaC06g21090D
BnaC03g19880D	13144	11333	11870	10517	1076	11541	12221	BnaCnng64860D	11115	12488	11724	BnaC02g44520D	12056	12025
BnaC07g32550D	13314	11360	13854	106	10828	11788	12303	16009	1137	13468	11974	BnaCnng76110D	12111	BnaC04g16180D
BnaAnng14400D	13561	13365	1393	10739	11032	11805	12499	BnaC01g06090D	11399	13697	12048	BnaC09g09360D	1232	16568
BnaA03g02030D	14309	13493	13954	10908	11119	11929	12594	BnaC01g03840D	11416	13909	12116	BnaC03g00190D	12604	27094
BnaA02g07980D	14928	14156	14025	11114	11125	1209	12796	BnaA09g33050D	12287	14041	12584	BnaCnng48110D	12835	BnaA10g27920D
BnaA06g30600D	15179	17079	152	11180	11346	12163	13172	BnaA05g17140D	12329	14294	12923	BnaC04g48610D	12860	BnaC04g15550D
BnaC04g33580D	15341	18576	15577	11394	11398	12332	13676	BnaC07g10600D	12364	14351	1311	BnaA02g03910D	13200	BnaC02g46550D
BnaA01g01260D	15587	18727	15708	11466	11660	12792	14447	BnaC03g20960D	12767	14604	13461	BnaAnng35880D	13426	28506
BnaA01g06270D	15800	1873	1602	11579	11737	12793	14454	BnaC05g47760D	12791	15129	13522	BnaC02g32060D	13430	BnaC04g39860D
BnaC07g07970D	1619	20163	17194	11684	11862	12870	14490	BnaC09g32650D	12980	15319	13546	BnaCnng64970D	13601	BnaC09g16810D
BnaC06g24660D	16432	20986	1836	11896	11894	12886	14711	BnaA09g02820D	13046	15768	13664	16380	14046	BnaC07g49750D
BnaC04g10080D	1652	21365	18638	11997	12148	13039	15858	BnaC05g34870D	13047	16135	13779	BnaC05g18100D	14050	BnaC08g48310D
BnaA05g09880D	17424	21664	18856	12053	12323	13176	15872	BnaA09g29320D	13091	1665	13850	BnaA05g21660D	14148	BnaC03g71410D
BnaC04g38010D	17652	22476	19192	12141	12443	13270	16696	BnaA09g53810D	13151	17020	13929	BnaA05g25770D	14310	BnaA04g23570D
BnaA05g32260D	17692	22864	19708	12282	12477	13440	16835	BnaA05g28840D	13210	17347	14071	BnaC08g39400D	14886	BnaC08g34610D
BnaA09g05950D	18005	23437	19802	12585	12677	13717	16849	BnaCnng51760D	13393	1874	14407	BnaA09g06580D	15027	BnaC02g27570D
BnaC07g08930D	18309	23599	20229	12590	12743	13757	17130	BnaC05g32140D	13448	19290	14505	BnaCnng52860D	15111	BnaC07g24800D
BnaC06g08810D	18586	23681	20859	1273	12802	14008	17153	BnaC08g30020D	13600	19300	15832	BnaA05g30450D	15557	BnaC09g46430D
BnaAnng32380D	19142	24278	21361	1274	12817	14026	17357	BnaC03g46310D	13734	20267	16103	BnaA08g31490D	16359	2055
BnaAnng09460D	19209	24656	21698	12746	12875	14030	17878	BnaA10g22660D	14169	20494	16124	BnaC02g34110D	16426	BnaC04g01510D
BnaC06g37450D	19681	24717	21816	12868	12957	14828	18074	BnaC09g34120D	14256	21075	16133	BnaC04g08040D	16837	BnaA08g05650D
BnaA05g06800D	19741	2497	21989	12979	12958	1500	18219	17412	14434	2186	16192	13744	17104	BnaA07g34920D
BnaC03g07810D	19825	25217	22296	13075	13233	15148	18257	BnaA04g09260D	14702	22642	16216	BnaA05g15780D	17682	21084
BnaA09g29830D	20193	25845	22401	1348	13523	157	18474	BnaC01g06430D	14770	22867	16548	BnaC05g02390D	17904	BnaC09g46310D
BnaC05g50410D	20252	25866	2310	13890	13665	16014	18492	BnaCnng50320D	15021	23085	16599	BnaA09g13620D	18311	BnaC06g21690D
BnaA10g15300D	20333	27044	23703	13919	13733	16286	19617	13710	15091	23148	16620	BnaC05g31550D	18351	BnaAnng02650D
744	21089	273	24054	13989	13961	16498	20323	BnaCnng07580D	15175	23561	16623	BnaC01g16380D	19034	BnaC05g22090D
BnaA05g00980D	21112	27473	24442	13998	14027	17341	20647	BnaC09g30130D	15224	23849	16814	BnaAnng36540D	19657	BnaCnng41930D
BnaC09g13230D	21127	27664	24492	14158	14043	17478	21023	27301	15661	23957	181	BnaA07g29390D	19936	BnaA07g27170D
BnaA09g39990D	21166	28159	24559	14209	14105	17728	21091	BnaA01g08510D	15879	24765	18197	BnaA09g45170D	20205	BnaA04g22810D
BnaA01g30740D	21235	2870	24570	14230	14151	17994	21383	BnaA03g40470D	15984	27082	18341	BnaA10g15370D	20301	BnaC09g16390D
BnaCnng52530D	21635	2989	2471	14329	14459	18104	21571	28111	16057	27332	18652	BnaC09g07730D	20570	BnaC03g42630D
BnaC09g23090D	21795	4108	25031	14444	14489	18268	21972	BnaA04g29670D	16455	2816	19090	BnaC02g35030D	20746	BnaC03g28560D
BnaC09g28680D	22198	5378	25051	14572	15017	18321	22267	17314	1664	28210	19545	BnaA02g15450D	21439	BnaC09g45490D
BnaC03g24580D	22228	5965	25201	14611	15063	18380	22500	BnaA03g41330D	16826	28407	19736	BnaA04g14570D	22647	BnaC03g17050D
BnaC05g20140D	22261	6257	25216	14750	15537	18413	22505	BnaC09g07480D	17165	28779	19800	BnaC04g33990D	23089	BnaA09g36970D
BnaC09g26950D	22338	6324	25294	14766	1577	18994	22680	BnaA09g47390D	17380	29214	19886	BnaC02g18270D	24052	BnaC05g47860D
BnaA01g18640D	23755	6981	25297	14968	15888	19021	22752	2354	17415	29245	20299	BnaA08g06530D	24380	BnaA02g36470D
BnaC06g09020D	24317	7473	25551	15305	15956	19301	22854	BnaA10g25090D	17489	29669	20588	BnaA06g38400D	24509	BnaC09g46300D
BnaAnng00600D	24387	7913	25663	15404	15964	19774	2288	BnaC08g49090D	18175	29850	20676	BnaC02g45030D	25323	8947
BnaC03g54150D	25441	8884	25693	15595	1607	19831	2352	BnaA05g27840D	18222	3789	20736	BnaCnng08420D	25543	BnaA07g29470D
BnaCnng50130D	25973	9101	2601	15670	17251	19904	23996	BnaA01g07530D	18229	4047	21055	BnaAnng40550D	26360	BnaC04g56190D
BnaAnng37250D	26404	9201	2647	15724	17324	20655	24662	BnaA02g28930D	18234	5377	21244	BnaC03g30400D	27115	BnaC06g37490D
BnaC07g42280D	26551	BnaA01g00200D	26765	15798	17508	2114	24747	BnaA06g39420D	18286	5587	21397	BnaAnng41720D	27648	BnaC03g73670D
BnaC04g12910D	27559	BnaA01g00700D	26809	15812	17752	21267	2475	25978	18457	5790	21730	BnaC05g07940D	28500	BnaC06g06210D
BnaC01g06010D	2786	BnaA01g01040D	27395	15863	17839	21463	25133	BnaA06g10590D	18480	5973	21970	BnaC03g31230D	29006	BnaC09g45560D
BnaA09g20030D	28086	BnaA01g05980D	2748	16083	17844	2152	25749	BnaC02g08160D	18867	6001	22176	BnaC02g23590D	3235	BnaA08g05380D
BnaA03g19320D	28453	BnaA01g06190D	28070	16236	17894	22297	25823	BnaC03g42940D	18876	67	22751	20836	3263	BnaC03g72330D
BnaCnng46510D	28609	BnaA01g08940D	28071	16238	18069	22312	26235	BnaA10g13270D	19084	6735	22787	BnaC03g04390D	3775	BnaC05g05050D
BnaC02g45110D	28664	BnaA01g09090D	28300	16393	18259	22325	26727	BnaC05g40310D	19217	6901	23938	BnaC02g09450D	4035	BnaC07g46070D
BnaC05g02260D	28731	BnaA01g09370D	2973	16699	18671	22638	27121	BnaC03g70030D	20806	7755	23948	BnaA07g03010D	4184	BnaCnng36750D
BnaCnng57640D	28845	BnaA01g09690D	29836	16739	1876	22799	27185	BnaC02g04020D	20920	7768	2532	BnaA01g04740D	4781	BnaC08g00620D
BnaA08g06640D	29839	BnaA01g09790D	30001	17016	18769	23504	28432	BnaA02g13950D	21153	7878	25409	BnaC04g50410D	490	BnaC09g54380D
BnaA03g29340D	3783	BnaA01g10010D	3582	1709	18850	23538	28482	BnaA06g38790D	21177	8262	25465	BnaC06g25160D	5801	BnaCnng72040D
28683	4505	BnaA01g10140D	376	1719	18892	23716	28823	BnaA09g04130D	21493	8283	25669	BnaC01g20550D	5842	BnaC05g01170D
BnaA07g17280D	4737	BnaA01g10520D	4121	1740	18906	23717	29267	BnaA02g08200D	2165	8403	25801	BnaC06g19890D	6378	BnaC02g40220D
BnaA05g09410D	5009	BnaA01g11510D	4525	17450	19008	24070	3041	BnaC07g30850D	21743	BnaA01g00300D	26163	BnaC02g27560D	6952	BnaCnng50520D
BnaA02g07250D	5761	BnaA01g12460D	4535	17557	1921	24365	3336	BnaC09g50620D	22049	BnaA01g00430D	26182	BnaC02g45710D	6977	BnaC03g56930D
BnaC04g12640D	6591	BnaA01g13610D	5038	17641	19271	24428	4645	BnaCnng29110D	22358	BnaA01g00450D	26198	BnaC09g19620D	824	BnaA01g14800D
BnaA04g20340D	6733	BnaA01g15950D	5218	17798	19606	24608	4660	4610	22374	BnaA01g01330D	26278	BnaC03g29990D	8740	BnaC07g31300D
1398	6935	BnaA01g19880D	6523	17912	1977	24875	4670	BnaC06g28980D	22919	BnaA01g01870D	26391	BnaC03g77920D	881	BnaC09g07960D
BnaC09g24360D	6980	BnaA01g20660D	6671	17954	19881	24902	4949	BnaA07g00650D	23495	BnaA01g02930D	26542	BnaCnng23360D	9172	931
BnaA09g09170D	712	BnaA01g22110D	6731	18057	19945	24962	574	BnaC09g43030D	23764	BnaA01g03540D	27890	BnaC05g13250D	9209	930
BnaA01g31790D	7120	BnaA01g26480D	7118	18058	20061	25427	597	BnaC07g31450D	23833	BnaA01g04120D	28028	BnaC02g22500D	9820	20031
20194	7358	BnaA01g27940D	7164	18248	20498	25444	6279	7464	24295	BnaA01g04550D	28379	BnaC02g17310D	BnaA01g00400D	BnaCnng07370D
BnaC08g27500D	7578	BnaA01g31570D	7678	18316	207	25664	636	28687	2435	BnaA01g04970D	28665	BnaC02g38790D	BnaA01g00760D	4488
BnaA02g07480D	7842	BnaA01g36230D	7929	1850	20957	26557	6808	BnaC03g38830D	24422	BnaA01g05410D	29208	BnaA04g06150D	BnaA01g00930D	BnaA05g21360D
BnaA06g29230D	8405	BnaA01g36270D	8198	19153	2111	27062	703	BnaC09g43210D	24946	BnaA01g06490D	29658	BnaA07g20310D	BnaA01g01240D	BnaC03g46450D
BnaC03g15690D	8646	BnaA02g04190D	8326	19272	21505	27182	7326	BnaC03g13870D	25168	BnaA01g06600D	29674	BnaA03g59010D	BnaA01g01690D	BnaAnng16690D
BnaC06g43870D	9297	BnaA02g04610D	8682	19388	22903	27248	7370	BnaC02g02700D	25260	BnaA01g06950D	29749	BnaC08g47180D	BnaA01g01810D	29259
BnaC05g14530D	BnaA01g00410D	BnaA02g05750D	899	19930	23006	27553	7459	BnaC05g33340D	25287	BnaA01g07690D	30003	BnaC09g53690D	BnaA01g02530D	BnaC09g40110D
BnaA08g09450D	BnaA01g00850D	BnaA02g06160D	9020	20538	23307	27616	8689	BnaC03g68430D	25462	BnaA01g07960D	30018	BnaA07g25890D	BnaA01g03300D	BnaC03g72590D
BnaC03g48900D	BnaA01g02230D	BnaA02g07110D	9242	20790	23530	27665	9532	BnaC06g02100D	25518	BnaA01g08460D	3135	BnaA02g14020D	BnaA01g03470D	17674
BnaAnng27610D	BnaA01g03330D	BnaA02g07120D	BnaA01g00900D	20869	23560	282	9603	BnaC02g35040D	26814	BnaA01g08490D	3150	BnaC01g44380D	BnaA01g06410D	21104
BnaA04g04600D	BnaA01g03530D	BnaA02g07840D	BnaA01g01020D	21123	23636	28343	9756	BnaA08g14830D	27241	BnaA01g11640D	3472	BnaC09g01360D	BnaA01g06810D	BnaAnng15190D
BnaA02g08360D	BnaA01g05120D	BnaA02g07850D	BnaA01g01360D	21597	24451	28462	9819	BnaAnng39610D	27545	BnaA01g12150D	3548	BnaC05g06460D	BnaA01g10020D	21600
BnaC04g45730D	BnaA01g05240D	BnaA02g10130D	BnaA01g03040D	21677	24613	28504	9937	BnaA03g31490D	27680	BnaA01g12590D	3630	25936	BnaA01g10320D	BnaC02g26510D
BnaA06g28050D	BnaA01g06730D	BnaA02g10190D	BnaA01g03320D	21750	24795	28505	BnaA01g00570D	BnaC07g18460D	27717	BnaA01g13780D	3725	BnaC04g51240D	BnaA01g12400D	BnaC09g41940D
BnaA03g17850D	BnaA01g07280D	BnaA02g13080D	BnaA01g04650D	21767	24968	29195	BnaA01g00670D	26216	27806	BnaA01g14970D	4014	13081	BnaA01g12930D	BnaC06g34480D
BnaA02g07600D	BnaA01g08390D	BnaA02g13340D	BnaA01g04920D	2194	2572	29341	BnaA01g00830D	BnaC02g03460D	28019	BnaA01g16390D	4150	BnaC02g16490D	BnaA01g14090D	BnaA02g25170D
BnaCnng58250D	BnaA01g08400D	BnaA02g14540D	BnaA01g06660D	22032	25948	29646	BnaA01g01070D	29762	28250	BnaA01g16440D	464	BnaC09g07320D	BnaA01g17120D	BnaC09g45620D
BnaA04g01260D	BnaA01g10670D	BnaA02g15910D	BnaA01g07350D	22441	26635	29884	BnaA01g01550D	BnaC01g01320D	28359	BnaA01g17000D	4792	BnaA03g13530D	BnaA01g23560D	12577
BnaC07g20240D	BnaA01g11680D	BnaA02g19960D	BnaA01g09060D	22451	26690	3023	BnaA01g02160D	BnaA08g20190D	28697	BnaA01g19550D	5131	BnaA07g34520D	BnaA01g23790D	BnaC06g19590D
BnaA07g12990D	BnaA01g12100D	BnaA02g23670D	BnaA01g09940D	22510	27642	305	BnaA01g02170D	BnaC03g55250D	28747	BnaA01g20290D	53	BnaA01g24550D	BnaA01g26500D	BnaA08g16650D
BnaA01g05290D	BnaA01g12420D	BnaA02g27970D	BnaA01g11670D	22804	27725	3090	BnaA01g02190D	BnaA04g00230D	2885	BnaA01g22400D	5314	BnaA02g35050D	BnaA01g29410D	BnaC05g31450D
BnaA03g11700D	BnaA01g12800D	BnaA02g30620D	BnaA01g12440D	22815	28534	3093	BnaA01g02450D	BnaC02g45610D	29433	BnaA01g22970D	5682	BnaC02g36840D	BnaA01g34230D	BnaA01g30960D
28468	BnaA01g12810D	BnaA02g33230D	BnaA01g12490D	22848	28694	3118	BnaA01g02740D	BnaA08g08750D	29499	BnaA01g24280D	6027	BnaA05g23690D	BnaA01g34490D	2866
BnaA10g27460D	BnaA01g13060D	BnaA02g33520D	BnaA01g14010D	22862	29301	3170	BnaA01g03150D	BnaA09g05010D	29698	BnaA01g24360D	6052	BnaC02g32710D	BnaA01g35980D	BnaA05g34960D
11038	BnaA01g16070D	BnaA02g36250D	BnaA01g14110D	23315	29444	3415	BnaA01g03370D	BnaA06g04020D	298	BnaA01g25600D	6429	BnaA03g15720D	BnaA02g00110D	BnaA03g26580D
BnaA04g07060D	BnaA01g17540D	BnaA02g36840D	BnaA01g14260D	2346	29484	3604	BnaA01g04300D	BnaC01g16440D	29905	BnaA01g31320D	6540	BnaC02g28140D	BnaA02g01680D	BnaC06g20290D
BnaA02g17570D	BnaA01g17550D	BnaA02g36910D	BnaA01g14710D	23531	3103	4275	BnaA01g04780D	BnaC07g00290D	29919	BnaA01g32830D	686	BnaUnng02200D	BnaA02g03390D	24166
BnaC08g26060D	BnaA01g18270D	BnaA02g36920D	BnaA01g14720D	23540	37	4298	BnaA01g05300D	BnaA02g24110D	3155	BnaA01g33130D	7318	BnaA03g19720D	BnaA02g04700D	BnaA08g25340D
BnaC03g13830D	BnaA01g18750D	BnaA02g36970D	BnaA01g15090D	23854	378	4372	BnaA01g05390D	BnaC09g52570D	3686	BnaA01g35000D	7725	25545	BnaA02g05040D	BnaC07g30390D
25458	BnaA01g21610D	BnaA03g04240D	BnaA01g15700D	24047	3802	4393	BnaA01g05490D	BnaA01g04480D	4059	BnaA02g00030D	7803	BnaC09g47750D	BnaA02g06470D	BnaCnng60450D
BnaA05g10140D	BnaA01g23200D	BnaA03g09060D	BnaA01g16470D	24118	3890	4561	BnaA01g05660D	9348	4083	BnaA02g02650D	788	BnaC03g55340D	BnaA02g07320D	BnaC01g13400D
BnaC07g48500D	BnaA01g26190D	BnaA03g10560D	BnaA01g19230D	24182	4063	4601	BnaA01g05670D	BnaC02g03860D	4514	BnaA02g03470D	835	BnaA08g16990D	BnaA02g08610D	BnaA05g12740D
BnaC04g52260D	BnaA01g26320D	BnaA03g11060D	BnaA01g23690D	24224	4176	4772	BnaA01g06820D	BnaA03g22830D	4658	BnaA02g03490D	8446	17255	BnaA02g09020D	BnaC09g34770D
BnaC07g21380D	BnaA01g27170D	BnaA03g12490D	BnaA01g27690D	24257	4494	5026	BnaA01g07330D	1077	494	BnaA02g03520D	8900	BnaA06g21540D	BnaA02g15920D	BnaA02g36330D
BnaA04g27680D	BnaA01g28200D	BnaA03g15120D	BnaA01g30970D	2436	4635	5221	BnaA01g07450D	BnaC09g26090D	5470	BnaA02g04920D	9309	BnaC05g50320D	BnaA02g18080D	BnaC04g32770D
BnaA09g49190D	BnaA01g29060D	BnaA03g17800D	BnaA01g30990D	24414	4869	5544	BnaA01g07620D	BnaC01g34080D	5492	BnaA02g04960D	9377	24415	BnaA02g21660D	BnaC01g08650D
BnaA09g01680D	BnaA01g29190D	BnaA03g18130D	BnaA01g34530D	24476	5704	5686	BnaA01g07720D	BnaC03g73660D	5558	BnaA02g05790D	9478	BnaC02g29180D	BnaA02g26570D	BnaC07g27220D
27300	BnaA01g29500D	BnaA03g19150D	BnaA01g35400D	24486	5771	5728	BnaA01g08120D	BnaA04g23820D	6047	BnaA02g06690D	9670	BnaA08g25470D	BnaA02g27490D	BnaA10g05830D
BnaC04g07770D	BnaA01g29520D	BnaA03g21590D	BnaA01g36100D	24821	5780	5987	BnaA01g08320D	BnaA04g01990D	605	BnaA02g07210D	BnaA01g01010D	BnaA02g03950D	BnaA02g27890D	BnaC01g16670D
BnaAnng18400D	BnaA01g29830D	BnaA03g22330D	BnaA02g02850D	24895	5906	6359	BnaA01g08920D	BnaA06g06200D	618	BnaA02g07400D	BnaA01g01960D	BnaA06g11580D	BnaA02g27980D	BnaC01g22320D
BnaC09g29540D	BnaA01g30060D	BnaA03g25830D	BnaA02g04050D	25042	6174	6560	BnaA01g09520D	BnaUnng03810D	6232	BnaA02g08050D	BnaA01g03580D	BnaA02g20570D	BnaA02g29800D	BnaA06g09760D
BnaC02g13280D	BnaA01g32150D	BnaA03g27190D	BnaA02g05290D	25043	6246	6821	BnaA01g09990D	BnaA07g14810D	6399	BnaA02g08060D	BnaA01g04610D	BnaC05g18600D	BnaA02g31600D	BnaC08g04080D
3649	BnaA01g32800D	BnaA03g27410D	BnaA02g06170D	2510	6520	6911	BnaA01g11390D	BnaA07g37550D	6525	BnaA02g08590D	BnaA01g04940D	BnaC05g13400D	BnaA02g32100D	BnaC04g51810D
BnaA03g37560D	BnaA01g33660D	BnaA03g27540D	BnaA02g06860D	25499	6567	6959	BnaA01g12340D	BnaC06g34760D	7324	BnaA02g08880D	BnaA01g04960D	BnaA08g20170D	BnaA02g32360D	BnaA06g05210D
BnaA01g26650D	BnaA01g34160D	BnaA03g30180D	BnaA02g09490D	2552	6910	6967	BnaA01g12900D	1496	7430	BnaA02g08910D	BnaA01g05260D	BnaC02g33150D	BnaA02g33160D	BnaC03g68280D
BnaC07g20230D	BnaA01g34220D	BnaA03g32570D	BnaA02g10080D	25852	7494	7003	BnaA01g13100D	BnaC08g20830D	749	BnaA02g09000D	BnaA01g05830D	BnaA04g12100D	BnaA02g33770D	26252
BnaA06g07520D	BnaA01g34730D	BnaA03g32800D	BnaA02g12410D	25982	7609	7095	BnaA01g13460D	BnaA06g02470D	7872	BnaA02g11210D	BnaA01g06350D	BnaC03g25100D	BnaA02g33930D	BnaC08g13170D
BnaA04g07190D	BnaA01g36280D	BnaA03g32810D	BnaA02g14780D	26059	7972	7247	BnaA01g14050D	BnaA06g01360D	8024	BnaA02g12010D	BnaA01g06920D	BnaC02g20850D	BnaA02g35250D	BnaA10g24760D
BnaCnng37640D	BnaA01g36400D	BnaA03g33680D	BnaA02g15250D	26137	8071	7303	BnaA01g15320D	BnaC03g21850D	8158	BnaA02g12440D	BnaA01g08370D	BnaC02g15910D	BnaA02g35330D	BnaC06g20910D
BnaA07g31360D	BnaA02g00710D	BnaA03g34110D	BnaA02g16670D	26367	8090	7463	BnaA01g16130D	BnaA07g17140D	8244	BnaA02g12470D	BnaA01g08410D	BnaCnng36200D	BnaA02g35410D	29559
BnaC02g14450D	BnaA02g01100D	BnaA03g37550D	BnaA02g18700D	26411	8157	7485	BnaA01g16420D	BnaA06g04890D	8861	BnaA02g14450D	BnaA01g08860D	BnaC01g08040D	BnaA02g35630D	BnaA05g35680D
BnaA07g29330D	BnaA02g01310D	BnaA03g38220D	BnaA02g24100D	2643	8179	7606	BnaA01g16760D	BnaAnng33300D	9009	BnaA02g14570D	BnaA01g10910D	BnaC03g70880D	BnaA03g02760D	BnaC04g40070D
BnaA06g40820D	BnaA02g01440D	BnaA03g38420D	BnaA02g27240D	26567	85	7740	BnaA01g16860D	BnaA09g45980D	9929	BnaA02g15140D	BnaA01g11720D	BnaA02g07730D	BnaA03g03330D	BnaC01g03130D
BnaA10g28000D	BnaA02g02410D	BnaA03g38770D	BnaA02g27350D	2661	876	8169	BnaA01g17150D	BnaA03g54990D	BnaA01g00020D	BnaA02g16100D	BnaA01g11820D	9799	BnaA03g06440D	2106
10236	BnaA02g02490D	BnaA03g39030D	BnaA02g27870D	26801	8867	8741	BnaA01g17750D	BnaCnng40610D	BnaA01g00090D	BnaA02g18200D	BnaA01g11830D	BnaA06g32820D	BnaA03g07000D	BnaC06g00610D
BnaA07g02770D	BnaA02g02560D	BnaA03g42310D	BnaA02g28180D	26840	95	9155	BnaA01g17930D	BnaC03g56290D	BnaA01g00170D	BnaA02g18250D	BnaA01g11870D	BnaC05g47020D	BnaA03g07530D	BnaC02g37740D
BnaA05g24530D	BnaA02g02640D	BnaA03g42630D	BnaA02g28770D	26860	9647	9167	BnaA01g18020D	BnaA07g38390D	BnaA01g00460D	BnaA02g18840D	BnaA01g14960D	BnaC02g09470D	BnaA03g08040D	10790
BnaA03g07600D	BnaA02g02780D	BnaA03g43810D	BnaA02g31920D	27002	9662	9249	BnaA01g18670D	BnaAnng22920D	BnaA01g00730D	BnaA02g19210D	BnaA01g15370D	BnaC08g28370D	BnaA03g08230D	BnaA06g27470D
BnaA03g03800D	BnaA02g03050D	BnaA03g44270D	BnaA02g32110D	27150	9815	9362	BnaA01g18880D	BnaCnng69230D	BnaA01g00820D	BnaA02g19770D	BnaA01g15550D	21914	BnaA03g09200D	BnaA06g33270D
5277	BnaA02g03260D	BnaA03g44740D	BnaA02g35190D	27197	9840	9643	BnaA01g19010D	BnaC06g25630D	BnaA01g01000D	BnaA02g20170D	BnaA01g16730D	BnaC02g24150D	BnaA03g13450D	12927
BnaA07g13230D	BnaA02g03700D	BnaA03g45200D	BnaA02g37060D	27324	BnaA01g00580D	9683	BnaA01g19210D	BnaAnng12540D	BnaA01g02000D	BnaA02g20450D	BnaA01g17290D	BnaA07g04430D	BnaA03g14420D	18520
BnaA02g11540D	BnaA02g04030D	BnaA03g46220D	BnaA03g02910D	27785	BnaA01g00690D	BnaA01g00280D	BnaA01g19450D	16267	BnaA01g02250D	BnaA02g21750D	BnaA01g17840D	BnaC02g41630D	BnaA03g14870D	BnaC03g42390D
BnaA03g14400D	BnaA02g04340D	BnaA03g46230D	BnaA03g05190D	27965	BnaA01g00790D	BnaA01g00320D	BnaA01g20280D	BnaA08g18290D	BnaA01g02370D	BnaA02g21790D	BnaA01g18060D	BnaC09g24190D	BnaA03g16270D	BnaC01g44840D
8124	BnaA02g04430D	BnaA03g47160D	BnaA03g07770D	28033	BnaA01g01080D	BnaA01g00510D	BnaA01g20420D	BnaAnng33080D	BnaA01g02440D	BnaA02g22320D	BnaA01g18130D	BnaC02g17510D	BnaA03g16930D	BnaC03g24090D
BnaAnng24530D	BnaA02g04760D	BnaA03g48130D	BnaA03g08940D	2813	BnaA01g01120D	BnaA01g00520D	BnaA01g20560D	BnaC09g09590D	BnaA01g02600D	BnaA02g22810D	BnaA01g18620D	BnaC03g41320D	BnaA03g17750D	4785
7115	BnaA02g04890D	BnaA03g48670D	BnaA03g09440D	28135	BnaA01g01150D	BnaA01g00600D	BnaA01g20790D	BnaA08g03160D	BnaA01g02940D	BnaA02g23210D	BnaA01g18930D	BnaC03g06430D	BnaA03g18410D	907
BnaC09g00870D	BnaA02g05440D	BnaA03g49350D	BnaA03g10420D	28351	BnaA01g01300D	BnaA01g01090D	BnaA01g22700D	10552	BnaA01g03740D	BnaA02g23720D	BnaA01g19020D	BnaAnng28340D	BnaA03g18490D	BnaA03g50170D
BnaAnng07270D	BnaA02g06580D	BnaA03g49860D	BnaA03g11330D	28386	BnaA01g01430D	BnaA01g01320D	BnaA01g22800D	BnaA07g36800D	BnaA01g03860D	BnaA02g24340D	BnaA01g19040D	BnaC06g36990D	BnaA03g20490D	BnaA09g49500D
BnaA10g23720D	BnaA02g07920D	BnaA03g50030D	BnaA03g18840D	28487	BnaA01g01490D	BnaA01g01570D	BnaA01g22990D	BnaA09g04800D	BnaA01g04750D	BnaA02g26210D	BnaA01g20600D	2011	BnaA03g22350D	BnaC04g18290D
BnaCnng64320D	BnaA02g08170D	BnaA03g50200D	BnaA03g19350D	29038	BnaA01g01630D	BnaA01g01670D	BnaA01g23480D	BnaA03g47540D	BnaA01g05720D	BnaA02g26710D	BnaA01g22410D	BnaCnng19120D	BnaA03g22710D	BnaA09g38040D
BnaC07g25850D	BnaA02g10220D	BnaA03g51630D	BnaA03g20730D	29185	BnaA01g01990D	BnaA01g02180D	BnaA01g23510D	BnaA03g41920D	BnaA01g06310D	BnaA02g27170D	BnaA01g23840D	BnaC02g48880D	BnaA03g23810D	26707
BnaA10g19930D	BnaA02g10980D	BnaA03g52920D	BnaA03g21020D	29265	BnaA01g02570D	BnaA01g02270D	BnaA01g23820D	BnaC02g00530D	BnaA01g06620D	BnaA02g27480D	BnaA01g24250D	BnaA02g03870D	BnaA03g27340D	26709
BnaCnng64550D	BnaA02g11350D	BnaA03g53130D	BnaA03g21600D	2940	BnaA01g03010D	BnaA01g02300D	BnaA01g24310D	177	BnaA01g06640D	BnaA02g27750D	BnaA01g25590D	BnaC04g46360D	BnaA03g27730D	BnaC07g46800D
BnaC08g02910D	BnaA02g12880D	BnaA03g53750D	BnaA03g23160D	29407	BnaA01g03350D	BnaA01g02780D	BnaA01g24370D	BnaA06g39930D	BnaA01g08160D	BnaA02g27770D	BnaA01g26560D	BnaA06g21900D	BnaA03g27740D	BnaA06g37280D
BnaA07g00090D	BnaA02g14710D	BnaA03g53980D	BnaA03g27560D	29409	BnaA01g03620D	BnaA01g02800D	BnaA01g27570D	BnaA07g01400D	BnaA01g08260D	BnaA02g28150D	BnaA01g26600D	BnaA09g01920D	BnaA03g27800D	28242
BnaA10g20530D	BnaA02g14930D	BnaA03g56060D	BnaA03g28850D	29462	BnaA01g03830D	BnaA01g02860D	BnaA01g28070D	BnaC04g14760D	BnaA01g08850D	BnaA02g29040D	BnaA01g26930D	4823	BnaA03g28140D	BnaA06g07300D
BnaA10g18770D	BnaA02g15460D	BnaA03g57320D	BnaA03g31790D	29607	BnaA01g04020D	BnaA01g02880D	BnaA01g28710D	BnaA07g15390D	BnaA01g09140D	BnaA02g30070D	BnaA01g26980D	BnaA01g35330D	BnaA03g29370D	BnaA03g06090D
BnaC05g47600D	BnaA02g15780D	BnaA03g58450D	BnaA03g33070D	29876	BnaA01g05140D	BnaA01g02970D	BnaA01g28840D	BnaC03g12570D	BnaA01g09160D	BnaA02g30630D	BnaA01g27970D	BnaA02g04440D	BnaA03g29470D	19228
11702	BnaA02g15880D	BnaA03g59650D	BnaA03g33790D	3007	BnaA01g05190D	BnaA01g02980D	BnaA01g30460D	BnaA01g15430D	BnaA01g10380D	BnaA02g30940D	BnaA01g28690D	BnaA10g08410D	BnaA03g32480D	BnaA04g26070D
BnaC05g01130D	BnaA02g16970D	BnaA03g59800D	BnaA03g34330D	3230	BnaA01g06140D	BnaA01g03020D	BnaA01g31140D	BnaC03g13810D	BnaA01g10570D	BnaA02g31230D	BnaA01g28800D	BnaC03g26190D	BnaA03g33520D	BnaC04g52770D
BnaC01g23690D	BnaA02g17000D	BnaA04g00830D	BnaA03g35510D	3249	BnaA01g06150D	BnaA01g03570D	BnaA01g31160D	21404	BnaA01g11290D	BnaA02g31240D	BnaA01g32000D	9374	BnaA03g34410D	BnaA09g45160D
BnaC01g20450D	BnaA02g18390D	BnaA04g01170D	BnaA03g35710D	3720	BnaA01g06170D	BnaA01g03590D	BnaA01g31650D	BnaC07g08080D	BnaA01g11340D	BnaA02g31250D	BnaA01g32440D	BnaC02g33280D	BnaA03g36070D	BnaC06g42050D
BnaC03g05360D	BnaA02g18670D	BnaA04g03610D	BnaA03g36440D	3766	BnaA01g06470D	BnaA01g03610D	BnaA01g32550D	BnaA05g03320D	BnaA01g11800D	BnaA02g31890D	BnaA01g35070D	BnaA01g32940D	BnaA03g36910D	BnaCnng28070D
BnaC02g23360D	BnaA02g19850D	BnaA04g04340D	BnaA03g37860D	3788	BnaA01g06750D	BnaA01g03680D	BnaA01g32580D	BnaC05g10180D	BnaA01g11960D	BnaA02g33190D	BnaA02g00470D	BnaCnng18400D	BnaA03g40080D	BnaC03g57660D
BnaC04g11060D	BnaA02g21580D	BnaA04g05270D	BnaA03g38920D	4295	BnaA01g06800D	BnaA01g03790D	BnaA01g32660D	BnaC02g02140D	BnaA01g12020D	BnaA02g33300D	BnaA02g04090D	BnaA10g23360D	BnaA03g40500D	BnaA04g26690D
BnaA02g32400D	BnaA02g21950D	BnaA04g05320D	BnaA03g39990D	432	BnaA01g07270D	BnaA01g04000D	BnaA01g32790D	27151	BnaA01g12360D	BnaA02g34140D	BnaA02g04280D	BnaA09g37540D	BnaA03g40720D	BnaAnng32430D
BnaA01g12190D	BnaA02g21970D	BnaA04g05850D	BnaA03g43670D	4384	BnaA01g08170D	BnaA01g04730D	BnaA01g34560D	BnaC05g18350D	BnaA01g12540D	BnaA03g02070D	BnaA02g06570D	BnaA06g03210D	BnaA03g43560D	BnaC03g43100D
BnaA06g21300D	BnaA02g22240D	BnaA04g06630D	BnaA03g43820D	4441	BnaA01g08240D	BnaA01g04840D	BnaA01g34930D	BnaC05g34530D	BnaA01g12890D	BnaA03g02890D	BnaA02g06710D	BnaC02g14410D	BnaA03g44400D	BnaA05g31080D
BnaA01g17140D	BnaA02g25970D	BnaA04g13570D	BnaA03g43900D	4651	BnaA01g08270D	BnaA01g05020D	BnaA01g35580D	BnaA03g46720D	BnaA01g13510D	BnaA03g03180D	BnaA02g06730D	BnaA08g17910D	BnaA03g44610D	24896
BnaA01g32110D	BnaA02g26620D	BnaA04g16620D	BnaA03g44520D	4942	BnaA01g08950D	BnaA01g05320D	BnaA01g36080D	BnaC04g20490D	BnaA01g15350D	BnaA03g03390D	BnaA02g07420D	BnaC08g37980D	BnaA03g48620D	BnaAnng20680D
BnaA07g28770D	BnaA02g27380D	BnaA04g16630D	BnaA03g46410D	4981	BnaA01g09380D	BnaA01g05370D	BnaA01g36590D	5735	BnaA01g15410D	BnaA03g03930D	BnaA02g07530D	BnaC05g12890D	BnaA03g51550D	BnaA03g17070D
12772	BnaA02g28330D	BnaA04g17200D	BnaA03g50280D	5075	BnaA01g09530D	BnaA01g05840D	BnaA01g36920D	BnaA04g04220D	BnaA01g15690D	BnaA03g05610D	BnaA02g08040D	BnaAnng38580D	BnaA03g52340D	BnaA07g04810D
BnaA09g12410D	BnaA02g29110D	BnaA04g17880D	BnaA03g50290D	5175	BnaA01g09780D	BnaA01g06340D	BnaA02g00810D	BnaC03g21310D	BnaA01g15780D	BnaA03g05890D	BnaA02g08130D	BnaA02g03930D	BnaA03g57530D	BnaC04g47110D
BnaA01g17030D	BnaA02g29380D	BnaA04g20050D	BnaA03g50810D	520	BnaA01g10030D	BnaA01g06650D	BnaA02g04790D	BnaC06g07140D	BnaA01g16530D	BnaA03g06670D	BnaA02g08490D	BnaA04g04350D	BnaA03g58830D	29309
1396	BnaA02g30200D	BnaA04g22700D	BnaA03g52910D	5335	BnaA01g11330D	BnaA01g06780D	BnaA02g05060D	13251	BnaA01g17050D	BnaA03g06950D	BnaA02g08530D	BnaC02g25220D	BnaA03g59400D	14760
BnaA01g04370D	BnaA02g31020D	BnaA04g23170D	BnaA03g53160D	5404	BnaA01g12320D	BnaA01g06910D	BnaA02g05580D	BnaC06g22220D	BnaA01g17460D	BnaA03g07930D	BnaA02g09460D	BnaCnng58300D	BnaA04g00120D	BnaC05g49030D
BnaC07g27480D	BnaA02g31620D	BnaA04g24210D	BnaA03g53840D	5654	BnaA01g12380D	BnaA01g07000D	BnaA02g05840D	BnaCnng10130D	BnaA01g17760D	BnaA03g08700D	BnaA02g10800D	BnaC03g10390D	BnaA04g02650D	BnaCnng31620D
BnaC05g31870D	BnaA02g33410D	BnaA04g24360D	BnaA03g55670D	5679	BnaA01g13130D	BnaA01g07310D	BnaA02g06090D	BnaA04g18310D	BnaA01g18330D	BnaA03g09170D	BnaA02g10970D	BnaA04g27190D	BnaA04g02770D	BnaC04g50950D
BnaA02g27990D	BnaA02g34940D	BnaA04g25630D	BnaA03g56630D	5871	BnaA01g13240D	BnaA01g07480D	BnaA02g06460D	BnaC02g16670D	BnaA01g18550D	BnaA03g10520D	BnaA02g11240D	BnaA04g03010D	BnaA04g04500D	BnaC05g48250D
BnaC04g31430D	BnaA02g35830D	BnaA04g26660D	BnaA04g00350D	5990	BnaA01g13540D	BnaA01g07890D	BnaA02g06910D	BnaA06g34060D	BnaA01g19350D	BnaA03g10710D	BnaA02g12430D	BnaC03g46960D	BnaA04g09490D	BnaC08g07160D
BnaC02g04290D	BnaA02g36380D	BnaA04g26730D	BnaA04g00680D	5995	BnaA01g13710D	BnaA01g07900D	BnaA02g07390D	BnaC05g19800D	BnaA01g20370D	BnaA03g11210D	BnaA02g12550D	BnaC04g10530D	BnaA04g09610D	BnaC02g12870D
BnaC05g47950D	BnaA03g00930D	BnaA04g28460D	BnaA04g01280D	6283	BnaA01g13850D	BnaA01g07910D	BnaA02g07430D	BnaAnng40170D	BnaA01g22490D	BnaA03g11220D	BnaA02g12650D	BnaC02g33990D	BnaA04g10920D	BnaCnng02970D
BnaC07g46380D	BnaA03g01940D	BnaA05g00520D	BnaA04g03740D	6323	BnaA01g13880D	BnaA01g08340D	BnaA02g08480D	BnaAnng00150D	BnaA01g23890D	BnaA03g11880D	BnaA02g13140D	BnaA03g56310D	BnaA04g17360D	BnaC03g41100D
BnaCnng31260D	BnaA03g02220D	BnaA05g00780D	BnaA04g04870D	6332	BnaA01g14130D	BnaA01g08380D	BnaA02g08520D	BnaCnng73760D	BnaA01g24320D	BnaA03g12390D	BnaA02g13250D	BnaA09g27510D	BnaA04g17580D	BnaC07g47530D
BnaCnng50030D	BnaA03g02550D	BnaA05g00810D	BnaA04g05610D	6388	BnaA01g14180D	BnaA01g08540D	BnaA02g09200D	BnaCnng24990D	BnaA01g24630D	BnaA03g13590D	BnaA02g13280D	BnaC08g39420D	BnaA04g20080D	18289
BnaC06g05820D	BnaA03g03450D	BnaA05g01160D	BnaA04g06300D	653	BnaA01g14320D	BnaA01g08680D	BnaA02g09270D	12427	BnaA01g24780D	BnaA03g13650D	BnaA02g14090D	BnaAnng08730D	BnaA04g22210D	12831
7679	BnaA03g04730D	BnaA05g03050D	BnaA04g10040D	6738	BnaA01g14880D	BnaA01g08750D	BnaA02g10290D	BnaC01g04980D	BnaA01g25020D	BnaA03g15070D	BnaA02g14330D	BnaA09g54000D	BnaA04g23280D	BnaA05g24160D
BnaC02g19810D	BnaA03g04850D	BnaA05g03420D	BnaA04g10060D	687	BnaA01g15000D	BnaA01g08770D	BnaA02g10630D	BnaA01g16790D	BnaA01g25250D	BnaA03g17890D	BnaA02g14360D	BnaCnng39040D	BnaA04g23730D	BnaC07g29390D
BnaA06g20080D	BnaA03g04880D	BnaA05g04020D	BnaA04g12460D	7013	BnaA01g15030D	BnaA01g08870D	BnaA02g11080D	BnaC09g50570D	BnaA01g25860D	BnaA03g17950D	BnaA02g15190D	BnaC02g05520D	BnaA04g24180D	BnaC01g00880D
BnaA09g40510D	BnaA03g05980D	BnaA05g07340D	BnaA04g13550D	7031	BnaA01g15040D	BnaA01g09020D	BnaA02g11150D	BnaA06g00560D	BnaA01g25890D	BnaA03g18710D	BnaA02g15510D	3757	BnaA04g24790D	BnaA09g20890D
BnaA01g20520D	BnaA03g08720D	BnaA05g11170D	BnaA04g13870D	7279	BnaA01g15310D	BnaA01g09200D	BnaA02g11840D	BnaA03g00800D	BnaA01g27010D	BnaA03g19060D	BnaA02g15690D	BnaC02g03560D	BnaA04g25550D	BnaA09g16590D
BnaC01g12610D	BnaA03g08850D	BnaA05g11930D	BnaA04g14730D	7336	BnaA01g15720D	BnaA01g09210D	BnaA02g12160D	BnaA06g32120D	BnaA01g27430D	BnaA03g19970D	BnaA02g16360D	BnaC07g07340D	BnaA04g26380D	BnaC02g23280D
BnaC04g09940D	BnaA03g08910D	BnaA05g13510D	BnaA04g18440D	7532	BnaA01g15910D	BnaA01g09360D	BnaA02g13060D	BnaC08g11680D	BnaA01g27890D	BnaA03g20310D	BnaA02g16450D	BnaC02g48870D	BnaA04g26600D	BnaA01g34790D
BnaA04g23580D	BnaA03g09270D	BnaA05g15610D	BnaA04g21810D	7583	BnaA01g16090D	BnaA01g09830D	BnaA02g13630D	BnaA08g14780D	BnaA01g28110D	BnaA03g20590D	BnaA02g17110D	BnaC03g09700D	BnaA04g28530D	BnaC03g59390D
BnaA03g53200D	BnaA03g09400D	BnaA05g16680D	BnaA04g21960D	7716	BnaA01g16280D	BnaA01g09900D	BnaA02g13640D	BnaAnng40360D	BnaA01g29420D	BnaA03g20670D	BnaA02g17410D	18262	BnaA05g00430D	BnaA06g14120D
BnaC04g46110D	BnaA03g09460D	BnaA05g20960D	BnaA04g23590D	7901	BnaA01g16400D	BnaA01g10000D	BnaA02g13840D	18409	BnaA01g29440D	BnaA03g20800D	BnaA02g17480D	8419	BnaA05g01960D	BnaA01g13230D
BnaC03g71130D	BnaA03g09790D	BnaA05g22850D	BnaA04g23660D	8047	BnaA01g17020D	BnaA01g10270D	BnaA02g14340D	BnaA03g44880D	BnaA01g29510D	BnaA03g21620D	BnaA02g18230D	BnaC03g71780D	BnaA05g02710D	BnaA06g28850D
BnaC02g42200D	BnaA03g12290D	BnaA05g24810D	BnaA04g24420D	8202	BnaA01g17910D	BnaA01g10310D	BnaA02g14590D	BnaA07g26250D	BnaA01g30080D	BnaA03g21790D	BnaA02g18750D	BnaC03g10030D	BnaA05g03270D	BnaA08g15120D
BnaCnng67080D	BnaA03g13620D	BnaA05g25240D	BnaA04g26890D	8248	BnaA01g17940D	BnaA01g10620D	BnaA02g14790D	BnaCnng22570D	BnaA01g30280D	BnaA03g22020D	BnaA02g18950D	BnaA03g38260D	BnaA05g04310D	25115
BnaC03g64680D	BnaA03g13740D	BnaA05g25700D	BnaA04g29280D	8481	BnaA01g17980D	BnaA01g10740D	BnaA02g14990D	25500	BnaA01g30290D	BnaA03g22060D	BnaA02g19620D	BnaC03g75290D	BnaA05g04880D	BnaA03g22000D
BnaC03g30220D	BnaA03g15420D	BnaA05g25890D	BnaA04g29560D	8609	BnaA01g18180D	BnaA01g10800D	BnaA02g15770D	BnaC09g53320D	BnaA01g30570D	BnaA03g22820D	BnaA02g20380D	BnaA10g00400D	BnaA05g04900D	BnaC09g40710D
BnaC03g26310D	BnaA03g15800D	BnaA05g25900D	BnaA05g01260D	8879	BnaA01g18400D	BnaA01g11140D	BnaA02g15830D	BnaC07g26380D	BnaA01g31910D	BnaA03g23150D	BnaA02g20530D	BnaC08g49310D	BnaA05g10070D	BnaA04g00710D
BnaC08g27030D	BnaA03g17640D	BnaA05g26490D	BnaA05g01880D	8886	BnaA01g18410D	BnaA01g11320D	BnaA02g15890D	BnaCnng61000D	BnaA01g33380D	BnaA03g23950D	BnaA02g20750D	BnaC09g08480D	BnaA05g12560D	BnaC05g20420D
BnaA04g19510D	BnaA03g17660D	BnaA05g27100D	BnaA05g04160D	9050	BnaA01g19110D	BnaA01g11480D	BnaA02g16200D	BnaAnng19200D	BnaA01g33880D	BnaA03g24090D	BnaA02g20880D	BnaC02g33640D	BnaA05g14680D	BnaC03g47090D
BnaC08g17050D	BnaA03g18700D	BnaA05g27430D	BnaA05g04300D	9125	BnaA01g19390D	BnaA01g11650D	BnaA02g16320D	BnaAnng24570D	BnaA01g34890D	BnaA03g24340D	BnaA02g22070D	BnaC05g08950D	BnaA05g16060D	BnaA01g25950D
BnaCnng24680D	BnaA03g19530D	BnaA05g27640D	BnaA05g06090D	9407	BnaA01g19890D	BnaA01g11660D	BnaA02g17490D	BnaA10g02630D	BnaA01g35850D	BnaA03g24840D	BnaA02g22910D	BnaA09g48710D	BnaA05g18750D	BnaC01g35430D
BnaC03g09620D	BnaA03g19650D	BnaA05g29980D	BnaA05g06650D	9441	BnaA01g20410D	BnaA01g11700D	BnaA02g18330D	BnaC01g43760D	BnaA01g37120D	BnaA03g25300D	BnaA02g23000D	BnaC07g22060D	BnaA05g20660D	BnaC02g15990D
2521	BnaA03g19950D	BnaA05g31390D	BnaA05g11110D	9785	BnaA01g21560D	BnaA01g11760D	BnaA02g18470D	BnaA09g08080D	BnaA01g37150D	BnaA03g25710D	BnaA02g24710D	BnaA03g33510D	BnaA05g24250D	BnaC08g07200D
BnaA04g16290D	BnaA03g21490D	BnaA05g31410D	BnaA05g12510D	9921	BnaA01g21620D	BnaA01g11770D	BnaA02g18480D	BnaA03g03340D	BnaA01g37270D	BnaA03g26030D	BnaA02g25030D	BnaC03g09950D	BnaA05g24900D	20854
BnaCnng28870D	BnaA03g21540D	BnaA05g31420D	BnaA05g13070D	BnaA01g00210D	BnaA01g21750D	BnaA01g11840D	BnaA02g19000D	BnaC01g07220D	BnaA02g00180D	BnaA03g27000D	BnaA02g25060D	BnaAnng31700D	BnaA05g25010D	BnaC03g01850D
BnaC06g20580D	BnaA03g21920D	BnaA05g32040D	BnaA05g13480D	BnaA01g00290D	BnaA01g22240D	BnaA01g11920D	BnaA02g19320D	BnaC03g46170D	BnaA02g01140D	BnaA03g27900D	BnaA02g25180D	BnaCnng25120D	BnaA05g25110D	BnaA03g31350D
BnaCnng71030D	BnaA03g21950D	BnaA05g32500D	BnaA05g14600D	BnaA01g00390D	BnaA01g23610D	BnaA01g12060D	BnaA02g19650D	BnaA05g19140D	BnaA02g01300D	BnaA03g28390D	BnaA02g27260D	BnaC07g03990D	BnaA05g25450D	BnaCnng18240D
BnaC07g49180D	BnaA03g25060D	BnaA05g32730D	BnaA05g18500D	BnaA01g00980D	BnaA01g23810D	BnaA01g12080D	BnaA02g20230D	16982	BnaA02g01320D	BnaA03g29010D	BnaA02g27570D	BnaC08g32280D	BnaA05g28540D	BnaC08g49120D
BnaCnng10800D	BnaA03g25350D	BnaA05g32750D	BnaA05g19750D	BnaA01g01600D	BnaA01g23880D	BnaA01g12090D	BnaA02g20270D	BnaC06g03160D	BnaA02g01800D	BnaA03g29530D	BnaA02g27880D	BnaAnng37690D	BnaA05g28590D	BnaA04g22230D
BnaA05g02390D	BnaA03g25670D	BnaA05g33250D	BnaA05g20090D	BnaA01g01800D	BnaA01g24940D	BnaA01g12570D	BnaA02g20950D	BnaC06g17810D	BnaA02g01830D	BnaA03g29800D	BnaA02g29480D	BnaA09g56040D	BnaA05g28900D	BnaA09g43990D
BnaA09g31110D	BnaA03g25840D	BnaA05g33680D	BnaA05g24750D	BnaA01g02020D	BnaA01g24970D	BnaA01g12730D	BnaA02g21430D	BnaC04g37980D	BnaA02g01890D	BnaA03g30370D	BnaA02g29970D	BnaC05g25320D	BnaA05g30360D	BnaA01g06860D
BnaA10g04250D	BnaA03g26420D	BnaA05g34080D	BnaA05g25420D	BnaA01g02060D	BnaA01g25000D	BnaA01g13040D	BnaA02g22850D	BnaC01g23960D	BnaA02g02150D	BnaA03g31190D	BnaA02g30690D	BnaC09g01560D	BnaA05g31260D	BnaA05g35010D
BnaA08g23490D	BnaA03g26430D	BnaA05g34740D	BnaA05g26110D	BnaA01g02070D	BnaA01g25520D	BnaA01g13280D	BnaA02g24170D	BnaA09g41010D	BnaA02g02290D	BnaA03g31570D	BnaA02g30900D	BnaCnng31290D	BnaA05g31350D	28188
BnaA01g16370D	BnaA03g27350D	BnaA05g36390D	BnaA05g26140D	BnaA01g02080D	BnaA01g25670D	BnaA01g13350D	BnaA02g24390D	BnaA04g12990D	BnaA02g02840D	BnaA03g32230D	BnaA02g31760D	1667	BnaA05g31760D	BnaC08g29250D
BnaA02g02580D	BnaA03g27650D	BnaA05g36600D	BnaA05g26190D	BnaA01g02150D	BnaA01g26030D	BnaA01g13430D	BnaA02g24640D	BnaC05g05190D	BnaA02g03310D	BnaA03g33270D	BnaA02g31770D	BnaC02g07790D	BnaA05g31810D	BnaA08g14880D
BnaA04g17180D	BnaA03g28130D	BnaA05g37200D	BnaA05g26640D	BnaA01g02420D	BnaA01g26430D	BnaA01g13500D	BnaA02g25520D	BnaA01g25340D	BnaA02g03400D	BnaA03g33370D	BnaA02g32090D	BnaC05g25250D	BnaA05g33180D	BnaC08g31390D
BnaC03g26990D	BnaA03g28540D	BnaA05g37270D	BnaA05g29190D	BnaA01g02460D	BnaA01g27130D	BnaA01g13620D	BnaA02g25580D	BnaC09g05940D	BnaA02g03860D	BnaA03g34630D	BnaA02g32320D	BnaAnng37450D	BnaA05g35060D	BnaC04g43750D
BnaAnng15150D	BnaA03g28740D	BnaA06g05220D	BnaA05g29930D	BnaA01g02680D	BnaA01g27470D	BnaA01g13700D	BnaA02g25600D	BnaA07g32860D	BnaA02g04730D	BnaA03g35310D	BnaA02g33170D	BnaA05g03160D	BnaA05g37400D	BnaC07g39410D
BnaC03g06700D	BnaA03g29380D	BnaA06g06810D	BnaA05g30270D	BnaA01g02820D	BnaA01g27930D	BnaA01g13970D	BnaA02g26380D	BnaAnng20880D	BnaA02g06850D	BnaA03g35420D	BnaA02g33320D	15018	BnaA06g03350D	BnaAnng12480D
22721	BnaA03g30300D	BnaA06g10410D	BnaA05g30850D	BnaA01g03200D	BnaA01g28570D	BnaA01g14450D	BnaA02g26420D	BnaCnng24270D	BnaA02g07590D	BnaA03g35600D	BnaA02g34360D	BnaC02g27830D	BnaA06g05000D	BnaA03g51930D
BnaC06g33280D	BnaA03g32980D	BnaA06g10860D	BnaA05g31060D	BnaA01g03310D	BnaA01g28930D	BnaA01g14510D	BnaA02g26590D	BnaA07g35790D	BnaA02g07630D	BnaA03g35670D	BnaA02g34830D	BnaC08g39030D	BnaA06g05170D	BnaA05g19760D
BnaA01g11790D	BnaA03g34240D	BnaA06g11430D	BnaA05g35770D	BnaA01g03360D	BnaA01g29300D	BnaA01g14560D	BnaA02g27190D	BnaA06g00400D	BnaA02g09030D	BnaA03g35760D	BnaA02g35340D	BnaC01g30820D	BnaA06g08370D	BnaAnng35870D
BnaA06g10890D	BnaA03g34520D	BnaA06g12500D	BnaA05g37190D	BnaA01g04600D	BnaA01g30150D	BnaA01g14660D	BnaA02g27270D	BnaC05g46560D	BnaA02g09600D	BnaA03g35880D	BnaA02g36030D	BnaC06g05650D	BnaA06g09530D	BnaA08g18260D
BnaC08g06380D	BnaA03g34960D	BnaA06g14180D	BnaA06g00690D	BnaA01g04670D	BnaA01g30340D	BnaA01g14850D	BnaA02g27670D	BnaC02g03840D	BnaA02g09660D	BnaA03g36130D	BnaA03g01680D	BnaAnng12670D	BnaA06g09840D	BnaC02g19330D
BnaCnng19300D	BnaA03g35630D	BnaA06g18250D	BnaA06g01060D	BnaA01g04760D	BnaA01g30490D	BnaA01g14870D	BnaA02g27760D	16859	BnaA02g10050D	BnaA03g38080D	BnaA03g02840D	BnaCnng63720D	BnaA06g11010D	BnaCnng24720D
BnaC01g02990D	BnaA03g35730D	BnaA06g19910D	BnaA06g02180D	BnaA01g04900D	BnaA01g30530D	BnaA01g14900D	BnaA02g28570D	1642	BnaA02g10990D	BnaA03g39250D	BnaA03g04930D	BnaA03g48100D	BnaA06g14030D	BnaA03g35400D
BnaA02g02690D	BnaA03g37570D	BnaA06g21680D	BnaA06g06610D	BnaA01g06030D	BnaA01g30830D	BnaA01g15010D	BnaA02g28700D	BnaA06g37720D	BnaA02g11050D	BnaA03g39710D	BnaA03g05270D	BnaC05g22380D	BnaA06g14050D	BnaA04g24750D
BnaA08g22780D	BnaA03g39170D	BnaA06g22030D	BnaA06g09110D	BnaA01g06130D	BnaA01g31390D	BnaA01g15240D	BnaA02g29580D	BnaC03g49230D	BnaA02g11200D	BnaA03g40400D	BnaA03g05370D	BnaA05g05060D	BnaA06g14430D	BnaA10g12240D
BnaC03g51770D	BnaA03g39920D	BnaA06g22100D	BnaA06g11330D	BnaA01g06670D	BnaA01g31630D	BnaA01g15250D	BnaA02g30210D	BnaC03g66170D	BnaA02g11680D	BnaA03g40530D	BnaA03g05530D	BnaC05g43560D	BnaA06g17040D	BnaC04g04700D
BnaC04g48670D	BnaA03g40370D	BnaA06g22730D	BnaA06g15130D	BnaA01g07060D	BnaA01g31680D	BnaA01g15640D	BnaA02g30780D	BnaA03g55050D	BnaA02g12290D	BnaA03g40830D	BnaA03g05700D	BnaC02g41600D	BnaA06g22020D	BnaAnng18660D
BnaA01g30750D	BnaA03g40570D	BnaA06g23360D	BnaA06g15820D	BnaA01g07220D	BnaA01g31830D	BnaA01g15710D	BnaA02g30820D	BnaCnng36660D	BnaA02g12780D	BnaA03g41260D	BnaA03g05840D	BnaAnng03940D	BnaA06g24350D	652
BnaA09g30280D	BnaA03g42900D	BnaA06g25430D	BnaA06g16980D	BnaA01g07870D	BnaA01g31850D	BnaA01g15820D	BnaA02g31850D	BnaC01g06390D	BnaA02g12930D	BnaA03g41280D	BnaA03g06520D	BnaA04g16480D	BnaA06g26410D	BnaA03g50760D
BnaAnng02900D	BnaA03g43640D	BnaA06g26260D	BnaA06g18490D	BnaA01g08280D	BnaA01g31900D	BnaA01g15870D	BnaA02g31990D	23281	BnaA02g12980D	BnaA03g41430D	BnaA03g07200D	BnaC03g17620D	BnaA06g26620D	17831
BnaA09g03310D	BnaA03g44050D	BnaA06g27130D	BnaA06g19700D	BnaA01g08420D	BnaA01g31930D	BnaA01g15960D	BnaA02g32440D	BnaA09g20140D	BnaA02g13110D	BnaA03g41590D	BnaA03g07300D	BnaCnng53830D	BnaA06g28070D	BnaCnng29690D
BnaA04g26440D	BnaA03g44980D	BnaA06g27280D	BnaA06g20250D	BnaA01g08480D	BnaA01g31950D	BnaA01g16080D	BnaA02g32870D	BnaC05g42550D	BnaA02g13320D	BnaA03g42160D	BnaA03g07660D	BnaA04g00770D	BnaA06g29070D	BnaC01g01060D
BnaC09g04070D	BnaA03g47640D	BnaA06g28640D	BnaA06g20290D	BnaA01g08710D	BnaA01g31960D	BnaA01g16430D	BnaA02g32890D	BnaA01g18990D	BnaA02g13390D	BnaA03g42440D	BnaA03g08070D	BnaA01g03130D	BnaA06g29540D	BnaC01g15300D
BnaA08g25390D	BnaA03g48080D	BnaA06g30470D	BnaA06g20830D	BnaA01g08900D	BnaA01g32070D	BnaA01g16450D	BnaA02g32960D	11071	BnaA02g15800D	BnaA03g42680D	BnaA03g08320D	BnaC08g26140D	BnaA06g30410D	BnaA06g22230D
BnaA01g36750D	BnaA03g48660D	BnaA06g30810D	BnaA06g21010D	BnaA01g09040D	BnaA01g32130D	BnaA01g16460D	BnaA02g33580D	BnaA02g17150D	BnaA02g16170D	BnaA03g44710D	BnaA03g08520D	BnaC07g17710D	BnaA06g31500D	BnaA02g04300D
BnaC03g21230D	BnaA03g50360D	BnaA07g01890D	BnaA06g21100D	BnaA01g09850D	BnaA01g32320D	BnaA01g16630D	BnaA02g33710D	BnaA06g01580D	BnaA02g17810D	BnaA03g46050D	BnaA03g08640D	BnaC05g36340D	BnaA06g31620D	BnaA10g18710D
BnaC03g22780D	BnaA03g50540D	BnaA07g01900D	BnaA06g21690D	BnaA01g10090D	BnaA01g32750D	BnaA01g16700D	BnaA02g33780D	BnaC03g35500D	BnaA02g17990D	BnaA03g46340D	BnaA03g09020D	BnaC03g30690D	BnaA06g33990D	BnaA07g33970D
BnaC05g20320D	BnaA03g50870D	BnaA07g06060D	BnaA06g22160D	BnaA01g10600D	BnaA01g32760D	BnaA01g17040D	BnaA02g34200D	BnaA09g40710D	BnaA02g18450D	BnaA03g46490D	BnaA03g09850D	8576	BnaA06g38500D	BnaC03g19430D
BnaA03g03760D	BnaA03g51290D	BnaA07g10020D	BnaA06g22310D	BnaA01g10750D	BnaA01g32780D	BnaA01g17170D	BnaA02g34280D	BnaA09g09260D	BnaA02g18900D	BnaA03g46920D	BnaA03g10570D	20653	BnaA06g39610D	BnaC08g44980D
BnaA08g10070D	BnaA03g51370D	BnaA07g11880D	BnaA06g23580D	BnaA01g11100D	BnaA01g33010D	BnaA01g17260D	BnaA02g34300D	BnaA02g21380D	BnaA02g19400D	BnaA03g47270D	BnaA03g11090D	BnaC09g35520D	BnaA06g40300D	BnaC08g08880D
BnaA03g54550D	BnaA03g51750D	BnaA07g11900D	BnaA06g24800D	BnaA01g11400D	BnaA01g33290D	BnaA01g17280D	BnaA02g34770D	BnaC04g54810D	BnaA02g19840D	BnaA03g47880D	BnaA03g11900D	BnaA06g37320D	BnaA07g02760D	BnaC05g30240D
BnaA05g34400D	BnaA03g52200D	BnaA07g12170D	BnaA06g27020D	BnaA01g11950D	BnaA01g33320D	BnaA01g17500D	BnaA02g35220D	BnaCnng71900D	BnaA02g20020D	BnaA03g49020D	BnaA03g12120D	BnaA05g31120D	BnaA07g05380D	BnaC02g00440D
BnaA06g25990D	BnaA03g52470D	BnaA07g12860D	BnaA06g28960D	BnaA01g12110D	BnaA01g33430D	BnaA01g17570D	BnaA02g35620D	BnaC09g50060D	BnaA02g20310D	BnaA03g49610D	BnaA03g12150D	BnaC01g16310D	BnaA07g06540D	258
9571	BnaA03g53440D	BnaA07g15180D	BnaA06g29240D	BnaA01g12120D	BnaA01g33640D	BnaA01g17710D	BnaA02g35660D	BnaA01g34460D	BnaA02g23440D	BnaA03g50000D	BnaA03g13910D	BnaC03g70790D	BnaA07g08830D	BnaC02g33070D
BnaC07g26190D	BnaA03g56050D	BnaA07g16440D	BnaA06g29760D	BnaA01g12310D	BnaA01g34050D	BnaA01g17720D	BnaA02g35970D	BnaA08g27770D	BnaA02g23500D	BnaA03g51400D	BnaA03g14090D	BnaC04g52190D	BnaA07g11140D	BnaA09g03620D
BnaA02g09620D	BnaA03g56770D	BnaA07g18750D	BnaA06g30420D	BnaA01g12530D	BnaA01g34060D	BnaA01g17740D	BnaA02g36240D	BnaA08g28780D	BnaA02g24150D	BnaA03g51560D	BnaA03g15020D	BnaC07g25020D	BnaA07g11180D	BnaC03g38270D
BnaC09g04290D	BnaA03g56890D	BnaA07g21140D	BnaA06g30560D	BnaA01g12830D	BnaA01g34300D	BnaA01g18040D	BnaA03g01040D	BnaC03g61970D	BnaA02g25810D	BnaA03g51570D	BnaA03g15200D	BnaA10g16150D	BnaA07g12280D	BnaA10g16890D
BnaC03g32470D	BnaA03g58230D	BnaA07g23160D	BnaA06g31240D	BnaA01g13180D	BnaA01g34380D	BnaA01g18160D	BnaA03g01290D	BnaC03g33690D	BnaA02g26180D	BnaA03g51730D	BnaA03g15830D	BnaC04g02020D	BnaA07g13740D	BnaAnng33130D
BnaC03g41630D	BnaA03g60230D	BnaA07g23180D	BnaA06g31860D	BnaA01g13630D	BnaA01g34480D	BnaA01g18440D	BnaA03g01400D	8555	BnaA02g26250D	BnaA03g51810D	BnaA03g15870D	BnaC01g30750D	BnaA07g14460D	BnaA09g13010D
BnaCnng73290D	BnaA04g00410D	BnaA07g23750D	BnaA06g31930D	BnaA01g13650D	BnaA01g34750D	BnaA01g18450D	BnaA03g01450D	BnaA01g17900D	BnaA02g26550D	BnaA03g51970D	BnaA03g16160D	BnaC09g54080D	BnaA07g20830D	BnaCnng60400D
BnaA03g31820D	BnaA04g01160D	BnaA07g23910D	BnaA06g32050D	BnaA01g13670D	BnaA01g35770D	BnaA01g18530D	BnaA03g01690D	BnaC05g14980D	BnaA02g27020D	BnaA03g52880D	BnaA03g16690D	14448	BnaA07g21560D	BnaA04g07880D
BnaC03g21490D	BnaA04g03000D	BnaA07g25630D	BnaA06g32380D	BnaA01g13730D	BnaA01g36010D	BnaA01g18650D	BnaA03g01970D	BnaC05g42250D	BnaA02g27920D	BnaA03g53430D	BnaA03g16790D	BnaC07g21000D	BnaA07g22460D	BnaA09g54710D
12857	BnaA04g03780D	BnaA07g25810D	BnaA06g34860D	BnaA01g13890D	BnaA01g37220D	BnaA01g19130D	BnaA03g03720D	BnaC06g01840D	BnaA02g28660D	BnaA03g53700D	BnaA03g17160D	BnaCnng39490D	BnaA07g24540D	BnaA09g44420D
BnaAnng08580D	BnaA04g06090D	BnaA07g27120D	BnaA06g35140D	BnaA01g13900D	BnaA01g37260D	BnaA01g19150D	BnaA03g05110D	12865	BnaA02g28850D	BnaA03g54110D	BnaA03g17380D	9925	BnaA07g25840D	BnaC01g06280D
BnaC09g49710D	BnaA04g07050D	BnaA07g28050D	BnaA06g35290D	BnaA01g13910D	BnaA02g00410D	BnaA01g19460D	BnaA03g05510D	BnaC09g17970D	BnaA02g29490D	BnaA03g54220D	BnaA03g18090D	BnaA07g26610D	BnaA07g27030D	3688
6115	BnaA04g08280D	BnaA07g28440D	BnaA06g35390D	BnaA01g14350D	BnaA02g00480D	BnaA01g19470D	BnaA03g05870D	BnaC05g08110D	BnaA02g30570D	BnaA03g56130D	BnaA03g18630D	BnaA09g41900D	BnaA07g29140D	BnaA06g19000D
BnaC03g71790D	BnaA04g08490D	BnaA07g28790D	BnaA06g35670D	BnaA01g14400D	BnaA02g00520D	BnaA01g20460D	BnaA03g06910D	BnaA02g31530D	BnaA02g32140D	BnaA03g57490D	BnaA03g19120D	BnaA09g33290D	BnaA07g29400D	BnaC06g28430D
BnaAnng04940D	BnaA04g09620D	BnaA07g30260D	BnaA06g36420D	BnaA01g14740D	BnaA02g00780D	BnaA01g20710D	BnaA03g07030D	29285	BnaA02g32460D	BnaA03g57550D	BnaA03g19710D	BnaC04g24170D	BnaA07g29680D	BnaA04g01680D
BnaA06g40700D	BnaA04g10100D	BnaA07g30460D	BnaA06g40610D	BnaA01g14920D	BnaA02g00920D	BnaA01g21180D	BnaA03g07230D	BnaCnng38840D	BnaA02g34020D	BnaA03g58500D	BnaA03g20140D	BnaA05g25120D	BnaA07g31190D	BnaAnng33680D
BnaA05g01950D	BnaA04g10840D	BnaA07g31230D	BnaA07g00320D	BnaA01g14930D	BnaA02g01150D	BnaA01g22030D	BnaA03g07240D	BnaA08g20930D	BnaA02g36180D	BnaA03g58530D	BnaA03g21100D	BnaC06g27660D	BnaA07g31380D	BnaC04g48040D
BnaC02g32690D	BnaA04g11420D	BnaA07g31560D	BnaA07g00340D	BnaA01g15330D	BnaA02g01200D	BnaA01g22680D	BnaA03g07490D	BnaA03g59990D	BnaA02g36950D	BnaA03g58920D	BnaA03g22080D	BnaA07g30720D	BnaA07g32310D	BnaA06g24910D
BnaC02g12110D	BnaA04g11900D	BnaA07g31770D	BnaA07g03650D	BnaA01g15400D	BnaA02g01450D	BnaA01g23170D	BnaA03g08000D	BnaCnng43090D	BnaA03g00100D	BnaA04g00180D	BnaA03g22380D	BnaC02g18430D	BnaA07g33860D	174
BnaA05g09400D	BnaA04g12860D	BnaA07g32050D	BnaA07g05110D	BnaA01g16010D	BnaA02g01460D	BnaA01g23300D	BnaA03g09000D	2308	BnaA03g00850D	BnaA04g00740D	BnaA03g22840D	21363	BnaA07g34020D	BnaA01g01380D
BnaA04g14900D	BnaA04g15490D	BnaA07g32910D	BnaA07g05290D	BnaA01g16660D	BnaA02g01510D	BnaA01g23310D	BnaA03g09180D	BnaA06g25520D	BnaA03g00920D	BnaA04g00890D	BnaA03g23660D	BnaC05g20330D	BnaA07g34040D	BnaA09g57100D
12662	BnaA04g16020D	BnaA07g33030D	BnaA07g06560D	BnaA01g16780D	BnaA02g01520D	BnaA01g23420D	BnaA03g09210D	BnaA09g28950D	BnaA03g00940D	BnaA04g01190D	BnaA03g24320D	BnaAnng12240D	BnaA07g34820D	BnaC09g19360D
BnaA01g01620D	BnaA04g17020D	BnaA07g33190D	BnaA07g09060D	BnaA01g16990D	BnaA02g01600D	BnaA01g23770D	BnaA03g10160D	14291	BnaA03g01900D	BnaA04g01360D	BnaA03g24330D	BnaC08g21750D	BnaA07g35170D	BnaA08g07220D
BnaA09g40460D	BnaA04g17420D	BnaA07g34230D	BnaA07g09350D	BnaA01g17010D	BnaA02g01620D	BnaA01g23920D	BnaA03g10250D	BnaA08g11180D	BnaA03g02060D	BnaA04g01810D	BnaA03g24600D	BnaC04g25980D	BnaA07g37360D	BnaA09g47920D
BnaA06g24900D	BnaA04g18550D	BnaA07g36450D	BnaA07g09940D	BnaA01g17560D	BnaA02g01630D	BnaA01g24190D	BnaA03g10490D	BnaA02g05980D	BnaA03g02230D	BnaA04g02160D	BnaA03g24690D	BnaCnng51910D	BnaA07g38200D	BnaA09g39130D
BnaC05g15990D	BnaA04g19110D	BnaA07g37480D	BnaA07g09990D	BnaA01g17700D	BnaA02g01650D	BnaA01g24420D	BnaA03g10640D	BnaC09g02170D	BnaA03g02650D	BnaA04g02760D	BnaA03g24950D	1252	BnaA07g39060D	BnaA09g34490D
BnaA05g20840D	BnaA04g19600D	BnaA07g37600D	BnaA07g10230D	BnaA01g18050D	BnaA02g01770D	BnaA01g24440D	BnaA03g10670D	BnaC03g77650D	BnaA03g03230D	BnaA04g03020D	BnaA03g25100D	BnaC05g16140D	BnaA07g39160D	5341
BnaC05g04280D	BnaA04g19750D	BnaA08g05340D	BnaA07g11560D	BnaA01g18170D	BnaA02g01810D	BnaA01g24790D	BnaA03g10740D	BnaC04g51730D	BnaA03g04010D	BnaA04g03250D	BnaA03g25760D	BnaA09g57260D	BnaA08g02550D	BnaA09g35730D
BnaAnng12200D	BnaA04g22760D	BnaA08g05840D	BnaA07g18360D	BnaA01g18320D	BnaA02g01840D	BnaA01g24990D	BnaA03g10770D	BnaA06g03810D	BnaA03g04080D	BnaA04g04280D	BnaA03g26860D	BnaC08g42390D	BnaA08g03150D	BnaC08g26270D
BnaC08g30730D	BnaA04g23670D	BnaA08g06720D	BnaA07g20040D	BnaA01g18820D	BnaA02g01860D	BnaA01g25630D	BnaA03g10970D	6621	BnaA03g04440D	BnaA04g04900D	BnaA03g26880D	BnaCnng04860D	BnaA08g05730D	BnaC07g31360D
BnaC08g47150D	BnaA04g23720D	BnaA08g07620D	BnaA07g20560D	BnaA01g19100D	BnaA02g01880D	BnaA01g25770D	BnaA03g11120D	BnaC01g04380D	BnaA03g04450D	BnaA04g05720D	BnaA03g26940D	BnaA08g02570D	BnaA08g07870D	BnaA05g00400D
BnaC05g25300D	BnaA04g23740D	BnaA08g08860D	BnaA07g20630D	BnaA01g19640D	BnaA02g01910D	BnaA01g25780D	BnaA03g11340D	BnaC01g01600D	BnaA03g04620D	BnaA04g06700D	BnaA03g27180D	BnaA06g35230D	BnaA08g09340D	BnaC08g23610D
BnaA01g00770D	BnaA04g25020D	BnaA08g08890D	BnaA07g25290D	BnaA01g20300D	BnaA02g02010D	BnaA01g26690D	BnaA03g11670D	BnaA07g19850D	BnaA03g04640D	BnaA04g06820D	BnaA03g29260D	BnaC03g77790D	BnaA08g10140D	BnaA07g07430D
BnaA08g25950D	BnaA04g25750D	BnaA08g08970D	BnaA07g25590D	BnaA01g20750D	BnaA02g02200D	BnaA01g27710D	BnaA03g11940D	BnaC01g03680D	BnaA03g04820D	BnaA04g06840D	BnaA03g29680D	BnaC02g20430D	BnaA08g10840D	BnaA05g09910D
BnaC05g45830D	BnaA04g28320D	BnaA08g15060D	BnaA07g27330D	BnaA01g20800D	BnaA02g02240D	BnaA01g27770D	BnaA03g12050D	BnaC03g14220D	BnaA03g05170D	BnaA04g07540D	BnaA03g30580D	BnaCnng73240D	BnaA08g10860D	BnaA02g29530D
BnaA04g04210D	BnaA04g29230D	BnaA08g15340D	BnaA07g29830D	BnaA01g20950D	BnaA02g02310D	BnaA01g27800D	BnaA03g13370D	BnaA08g08660D	BnaA03g05320D	BnaA04g07770D	BnaA03g31280D	BnaA10g10710D	BnaA08g11320D	BnaC08g47860D
BnaC03g48840D	BnaA04g29300D	BnaA08g15530D	BnaA07g30590D	BnaA01g20970D	BnaA02g02370D	BnaA01g27810D	BnaA03g13410D	BnaA04g20850D	BnaA03g06140D	BnaA04g07930D	BnaA03g32280D	BnaA09g19710D	BnaA08g12770D	BnaA06g34430D
1827	BnaA05g00580D	BnaA08g17380D	BnaA07g31260D	BnaA01g21120D	BnaA02g02570D	BnaA01g28190D	BnaA03g13550D	BnaC08g45780D	BnaA03g07400D	BnaA04g08520D	BnaA03g32700D	20198	BnaA08g14560D	BnaC03g00630D
BnaA09g57110D	BnaA05g01390D	BnaA08g17870D	BnaA07g33250D	BnaA01g21440D	BnaA02g02700D	BnaA01g28260D	BnaA03g13690D	BnaC03g24000D	BnaA03g07500D	BnaA04g09630D	BnaA03g34130D	BnaC06g04410D	BnaA08g15680D	BnaCnng52840D
BnaC07g10870D	BnaA05g02220D	BnaA08g18320D	BnaA07g36340D	BnaA01g21720D	BnaA02g02710D	BnaA01g28310D	BnaA03g14370D	BnaCnng24280D	BnaA03g07720D	BnaA04g10780D	BnaA03g34610D	BnaCnng73070D	BnaA08g16360D	BnaC07g15090D
BnaA06g20850D	BnaA05g03170D	BnaA08g19240D	BnaA07g36650D	BnaA01g21860D	BnaA02g02910D	BnaA01g28590D	BnaA03g15100D	BnaC01g18410D	BnaA03g08560D	BnaA04g11630D	BnaA03g36450D	BnaCnng45000D	BnaA08g17400D	BnaC06g01120D
BnaC08g23860D	BnaA05g05640D	BnaA08g20760D	BnaA07g37610D	BnaA01g21870D	BnaA02g02930D	BnaA01g28630D	BnaA03g15280D	BnaCnng38370D	BnaA03g08900D	BnaA04g11970D	BnaA03g36790D	BnaC03g72030D	BnaA08g19000D	BnaC01g18730D
BnaC07g39950D	BnaA05g06490D	BnaA08g20880D	BnaA07g38130D	BnaA01g22050D	BnaA02g03170D	BnaA01g28640D	BnaA03g16200D	BnaCnng57070D	BnaA03g09220D	BnaA04g12130D	BnaA03g37140D	BnaC08g37050D	BnaA08g19320D	BnaC02g31440D
BnaA09g13250D	BnaA05g06970D	BnaA08g21730D	BnaA08g03570D	BnaA01g22200D	BnaA02g03370D	BnaA01g29130D	BnaA03g17310D	BnaUnng03950D	BnaA03g09940D	BnaA04g12800D	BnaA03g37670D	BnaA05g16410D	BnaA08g19990D	BnaA08g13220D
BnaC05g31410D	BnaA05g07360D	BnaA08g22320D	BnaA08g04510D	BnaA01g22460D	BnaA02g03750D	BnaA01g29140D	BnaA03g17580D	BnaA03g13900D	BnaA03g11190D	BnaA04g13370D	BnaA03g37810D	BnaC01g20270D	BnaA08g20830D	BnaA05g30260D
BnaC04g03960D	BnaA05g07610D	BnaA08g22400D	BnaA08g07020D	BnaA01g22540D	BnaA02g04770D	BnaA01g31370D	BnaA03g17830D	BnaA06g25490D	BnaA03g12220D	BnaA04g13410D	BnaA03g37870D	BnaA02g13260D	BnaA08g21610D	BnaC06g01100D
BnaC02g12160D	BnaA05g09170D	BnaA08g23410D	BnaA08g07280D	BnaA01g22750D	BnaA02g04870D	BnaA01g31480D	BnaA03g18900D	BnaA03g00160D	BnaA03g12550D	BnaA04g13690D	BnaA03g38270D	BnaC06g25190D	BnaA08g26550D	BnaC07g51040D
BnaA03g26210D	BnaA05g09710D	BnaA08g23870D	BnaA08g07300D	BnaA01g22830D	BnaA02g05230D	BnaA01g31620D	BnaA03g18970D	BnaA05g08900D	BnaA03g12900D	BnaA04g13830D	BnaA03g38540D	BnaA09g51530D	BnaA08g28790D	1508
BnaC03g51820D	BnaA05g10170D	BnaA08g24180D	BnaA08g07540D	BnaA01g22920D	BnaA02g05510D	BnaA01g31660D	BnaA03g19230D	BnaA03g47500D	BnaA03g13660D	BnaA04g15000D	BnaA03g38990D	BnaC05g21070D	BnaA08g30250D	BnaA04g27110D
BnaC09g29110D	BnaA05g10500D	BnaA08g29220D	BnaA08g11510D	BnaA01g23700D	BnaA02g05700D	BnaA01g31670D	BnaA03g20240D	28528	BnaA03g13840D	BnaA04g16900D	BnaA03g39230D	BnaAnng31110D	BnaA08g30310D	BnaC02g33060D
BnaA07g19910D	BnaA05g11200D	BnaA09g00050D	BnaA08g13410D	BnaA01g23800D	BnaA02g06110D	BnaA01g32030D	BnaA03g20770D	28954	BnaA03g14640D	BnaA04g17100D	BnaA03g39900D	BnaA10g16860D	BnaA08g30570D	BnaCnng25880D
BnaC06g00080D	BnaA05g12950D	BnaA09g00200D	BnaA08g14270D	BnaA01g24470D	BnaA02g06180D	BnaA01g34170D	BnaA03g21850D	BnaA07g11580D	BnaA03g14850D	BnaA04g17470D	BnaA03g40890D	BnaC03g64520D	BnaA08g30700D	BnaA05g27350D
BnaC03g13800D	BnaA05g14410D	BnaA09g02200D	BnaA08g14500D	BnaA01g24820D	BnaA02g06790D	BnaA01g34610D	BnaA03g21900D	BnaA08g03560D	BnaA03g14980D	BnaA04g19070D	BnaA03g41530D	7066	BnaA08g31670D	BnaA06g31270D
BnaA03g35520D	BnaA05g15260D	BnaA09g03040D	BnaA08g15940D	BnaA01g24840D	BnaA02g06840D	BnaA01g34940D	BnaA03g22200D	BnaA06g12450D	BnaA03g15890D	BnaA04g19760D	BnaA03g42820D	BnaA09g15260D	BnaA09g01300D	BnaA09g41560D
BnaC02g23220D	BnaA05g15300D	BnaA09g04230D	BnaA08g16320D	BnaA01g24850D	BnaA02g06880D	BnaA01g34950D	BnaA03g22230D	BnaC09g41450D	BnaA03g16250D	BnaA04g20980D	BnaA03g44340D	BnaC05g49710D	BnaA09g02640D	BnaA09g02050D
BnaA02g10230D	BnaA05g15950D	BnaA09g04780D	BnaA08g17530D	BnaA01g24950D	BnaA02g06890D	BnaA01g34970D	BnaA03g22290D	BnaA03g21230D	BnaA03g16360D	BnaA04g21840D	BnaA03g45610D	BnaA01g26070D	BnaA09g03450D	16798
BnaA05g13240D	BnaA05g16950D	BnaA09g05170D	BnaA08g18330D	BnaA01g25300D	BnaA02g07460D	BnaA01g35060D	BnaA03g22490D	BnaA02g26190D	BnaA03g16670D	BnaA04g22130D	BnaA03g47260D	BnaC07g35070D	BnaA09g04690D	28132
BnaA01g35410D	BnaA05g17250D	BnaA09g05420D	BnaA08g19050D	BnaA01g25320D	BnaA02g07570D	BnaA01g35160D	BnaA03g22900D	BnaA09g41590D	BnaA03g16770D	BnaA04g22990D	BnaA03g47450D	BnaA09g05630D	BnaA09g05860D	BnaA09g45450D
BnaA10g16990D	BnaA05g18710D	BnaA09g10030D	BnaA08g19130D	BnaA01g25400D	BnaA02g07770D	BnaA01g35260D	BnaA03g23560D	BnaC09g42720D	BnaA03g17120D	BnaA04g23370D	BnaA03g47840D	BnaC04g15900D	BnaA09g06660D	BnaC04g18150D
BnaA03g37500D	BnaA05g19740D	BnaA09g12210D	BnaA08g19550D	BnaA01g25930D	BnaA02g07830D	BnaA01g35440D	BnaA03g23890D	BnaA02g33440D	BnaA03g17630D	BnaA04g24400D	BnaA03g47860D	BnaC09g50560D	BnaA09g11550D	8439
BnaC04g44830D	BnaA05g20100D	BnaA09g13690D	BnaA08g19980D	BnaA01g26050D	BnaA02g07900D	BnaA01g36110D	BnaA03g24720D	BnaA09g24990D	BnaA03g17650D	BnaA04g25120D	BnaA03g48650D	BnaA06g33460D	BnaA09g14190D	BnaA02g35980D
BnaC07g03760D	BnaA05g20790D	BnaA09g13960D	BnaA08g26620D	BnaA01g26140D	BnaA02g08010D	BnaA01g36810D	BnaA03g25240D	BnaCnng24330D	BnaA03g18890D	BnaA04g26270D	BnaA03g48940D	BnaCnng03300D	BnaA09g16030D	16597
BnaA02g10300D	BnaA05g21350D	BnaA09g14010D	BnaA08g27230D	BnaA01g26200D	BnaA02g08020D	BnaA01g36950D	BnaA03g26260D	BnaA06g17960D	BnaA03g20170D	BnaA04g26280D	BnaA03g49550D	BnaA04g17330D	BnaA09g16540D	12224
BnaCnng17230D	BnaA05g22470D	BnaA09g18120D	BnaA08g27840D	BnaA01g26230D	BnaA02g08850D	BnaA01g37010D	BnaA03g26370D	BnaA01g03890D	BnaA03g20380D	BnaA04g27330D	BnaA03g49600D	BnaC01g25320D	BnaA09g19270D	BnaC03g59720D
BnaA10g16580D	BnaA05g24520D	BnaA09g22450D	BnaA08g29650D	BnaA01g26540D	BnaA02g08960D	BnaA01g37370D	BnaA03g26790D	BnaA03g00200D	BnaA03g20620D	BnaA04g27870D	BnaA03g50250D	BnaC04g00890D	BnaA09g19970D	BnaC03g72630D
BnaC06g40440D	BnaA05g25300D	BnaA09g30660D	BnaA08g31360D	BnaA01g26700D	BnaA02g09300D	BnaA02g00100D	BnaA03g27130D	22047	BnaA03g21010D	BnaA05g00060D	BnaA03g50490D	BnaC04g13410D	BnaA09g22120D	BnaA09g47580D
BnaA09g46790D	BnaA05g25830D	BnaA09g32630D	BnaA09g01230D	BnaA01g26740D	BnaA02g09400D	BnaA02g00670D	BnaA03g27600D	BnaC08g45980D	BnaA03g21440D	BnaA05g00250D	BnaA03g53110D	BnaCnng19040D	BnaA09g25760D	BnaA06g11000D
BnaA02g01700D	BnaA05g28270D	BnaA09g34120D	BnaA09g01960D	BnaA01g27000D	BnaA02g09470D	BnaA02g01040D	BnaA03g27780D	BnaA02g20770D	BnaA03g21570D	BnaA05g00920D	BnaA03g53730D	BnaA09g43810D	BnaA09g26420D	BnaAnng22640D
BnaA03g14210D	BnaA05g28470D	BnaA09g34830D	BnaA09g01980D	BnaA01g27090D	BnaA02g09510D	BnaA02g02530D	BnaA03g29570D	5982	BnaA03g21830D	BnaA05g01060D	BnaA03g53920D	BnaA03g45330D	BnaA09g29090D	BnaC01g37250D
BnaA09g39960D	BnaA05g29170D	BnaA09g34880D	BnaA09g02190D	BnaA01g27880D	BnaA02g09960D	BnaA02g02680D	BnaA03g30130D	BnaA01g33490D	BnaA03g21980D	BnaA05g01090D	BnaA03g53960D	13557	BnaA09g29800D	BnaC04g11770D
BnaC09g13620D	BnaA05g29740D	BnaA09g37590D	BnaA09g02330D	BnaA01g28150D	BnaA02g10950D	BnaA02g03140D	BnaA03g30450D	BnaA02g01780D	BnaA03g23000D	BnaA05g01100D	BnaA03g54150D	BnaA03g44770D	BnaA09g31220D	BnaC03g69580D
BnaC05g37890D	BnaA05g30840D	BnaA09g39670D	BnaA09g02500D	BnaA01g28490D	BnaA02g11710D	BnaA02g03350D	BnaA03g32300D	BnaC09g12840D	BnaA03g23610D	BnaA05g01270D	BnaA03g55550D	BnaC08g12960D	BnaA09g32060D	BnaA01g35380D
BnaA08g13380D	BnaA05g31460D	BnaA09g40060D	BnaA09g02840D	BnaA01g28500D	BnaA02g11800D	BnaA02g03440D	BnaA03g32630D	BnaC07g23540D	BnaA03g23840D	BnaA05g01650D	BnaA03g56720D	BnaC03g07690D	BnaA09g33270D	BnaA06g12600D
BnaA07g31390D	BnaA05g32620D	BnaA09g40720D	BnaA09g03630D	BnaA01g28670D	BnaA02g12120D	BnaA02g03640D	BnaA03g33300D	BnaC02g00340D	BnaA03g23910D	BnaA05g02010D	BnaA03g57030D	BnaA02g34160D	BnaA09g37090D	BnaC02g04100D
BnaCnng43940D	BnaA05g33360D	BnaA09g41420D	BnaA09g04200D	BnaA01g28980D	BnaA02g12540D	BnaA02g03840D	BnaA03g34290D	BnaCnng72060D	BnaA03g25540D	BnaA05g02090D	BnaA03g57560D	BnaC07g26270D	BnaA09g39270D	BnaA09g36190D
BnaC06g27130D	BnaA05g33820D	BnaA09g41800D	BnaA09g05810D	BnaA01g28990D	BnaA02g12790D	BnaA02g03980D	BnaA03g34950D	BnaA10g19030D	BnaA03g26130D	BnaA05g02240D	BnaA03g57740D	BnaA06g27900D	BnaA09g39860D	BnaC09g34760D
BnaA03g57210D	BnaA05g34110D	BnaA09g41810D	BnaA09g07100D	BnaA01g29000D	BnaA02g12840D	BnaA02g04040D	BnaA03g35120D	BnaA08g30230D	BnaA03g26140D	BnaA05g03030D	BnaA03g59480D	BnaA08g22030D	BnaA09g40950D	BnaA10g11800D
BnaA03g47910D	BnaA05g34850D	BnaA09g41850D	BnaA09g09960D	BnaA01g29050D	BnaA02g13120D	BnaA02g04780D	BnaA03g35250D	BnaC09g41370D	BnaA03g26290D	BnaA05g03760D	BnaA03g60670D	BnaC05g33800D	BnaA09g41070D	BnaA09g31830D
BnaC06g02480D	BnaA05g35240D	BnaA09g43000D	BnaA09g11000D	BnaA01g29070D	BnaA02g13610D	BnaA02g04800D	BnaA03g37050D	BnaC09g04900D	BnaA03g26930D	BnaA05g04970D	BnaA04g00440D	BnaA08g01010D	BnaA09g41320D	BnaC06g05700D
BnaC08g39650D	BnaA05g35250D	BnaA09g43420D	BnaA09g13680D	BnaA01g29180D	BnaA02g14310D	BnaA02g04840D	BnaA03g37240D	BnaA03g32620D	BnaA03g27140D	BnaA05g06450D	BnaA04g01240D	BnaUnng03240D	BnaA09g43480D	BnaA09g39540D
BnaA06g40790D	BnaA05g35750D	BnaA09g43800D	BnaA09g15750D	BnaA01g29450D	BnaA02g14430D	BnaA02g04990D	BnaA03g37780D	BnaA03g15810D	BnaA03g27630D	BnaA05g06640D	BnaA04g01670D	BnaCnng23180D	BnaA09g44170D	BnaA01g09470D
BnaC09g43720D	BnaA05g36610D	BnaA09g44040D	BnaA09g17180D	BnaA01g29650D	BnaA02g15380D	BnaA02g05000D	BnaA03g37890D	BnaC05g15980D	BnaA03g27870D	BnaA05g07000D	BnaA04g01790D	BnaA03g42250D	BnaA09g45300D	BnaA03g46850D
BnaCnng28580D	BnaA05g37460D	BnaA09g47760D	BnaA09g17440D	BnaA01g30090D	BnaA02g15940D	BnaA02g05070D	BnaA03g38050D	BnaA04g19660D	BnaA03g27890D	BnaA05g07240D	BnaA04g03360D	BnaA08g30740D	BnaA09g49290D	BnaAnng29900D
BnaA03g06060D	BnaA06g00880D	BnaA09g48680D	BnaA09g21050D	BnaA01g30200D	BnaA02g16390D	BnaA02g05080D	BnaA03g38130D	BnaA06g04590D	BnaA03g28110D	BnaA05g08240D	BnaA04g03380D	BnaA06g31810D	BnaA09g50960D	BnaC06g17080D
BnaA06g37860D	BnaA06g01350D	BnaA09g48850D	BnaA09g22810D	BnaA01g30370D	BnaA02g16830D	BnaA02g05090D	BnaA03g38180D	BnaC09g21260D	BnaA03g28220D	BnaA05g09150D	BnaA04g04570D	15125	BnaA09g52250D	BnaCnng64850D
BnaA07g18550D	BnaA06g02980D	BnaA09g48890D	BnaA09g23050D	BnaA01g30380D	BnaA02g17090D	BnaA02g05170D	BnaA03g38380D	BnaA03g05550D	BnaA03g28360D	BnaA05g09630D	BnaA04g04790D	BnaCnng04950D	BnaA09g52530D	BnaC05g48110D
BnaC06g21740D	BnaA06g03700D	BnaA09g49360D	BnaA09g23670D	BnaA01g30390D	BnaA02g17390D	BnaA02g05240D	BnaA03g38880D	BnaC09g46050D	BnaA03g28770D	BnaA05g09840D	BnaA04g04820D	BnaA03g16230D	BnaA09g53100D	BnaA10g29980D
BnaA09g28160D	BnaA06g05040D	BnaA09g49510D	BnaA09g24180D	BnaA01g30440D	BnaA02g17670D	BnaA02g05340D	BnaA03g39110D	BnaC01g20540D	BnaA03g28780D	BnaA05g09870D	BnaA04g05300D	BnaC09g09370D	BnaA09g56350D	BnaC05g30690D
BnaC01g19520D	BnaA06g05180D	BnaA09g52270D	BnaA09g25710D	BnaA01g30500D	BnaA02g18370D	BnaA02g05540D	BnaA03g39200D	BnaA05g02130D	BnaA03g28870D	BnaA05g10690D	BnaA04g06830D	BnaAnng35830D	BnaA10g00160D	BnaAnng12400D
BnaC03g21170D	BnaA06g06160D	BnaA10g00200D	BnaA09g29240D	BnaA01g30730D	BnaA02g18850D	BnaA02g05770D	BnaA03g39980D	29945	BnaA03g29310D	BnaA05g11020D	BnaA04g07110D	BnaC08g28150D	BnaA10g00620D	BnaCnng23030D
BnaAnng05830D	BnaA06g07350D	BnaA10g00630D	BnaA09g33250D	BnaA01g30810D	BnaA02g19730D	BnaA02g05780D	BnaA03g40120D	21725	BnaA03g29540D	BnaA05g12240D	BnaA04g09290D	BnaC06g15350D	BnaA10g02830D	BnaC04g19800D
BnaC09g34140D	BnaA06g09240D	BnaA10g01100D	BnaA09g34580D	BnaA01g31120D	BnaA02g20890D	BnaA02g05990D	BnaA03g40270D	15249	BnaA03g30840D	BnaA05g12370D	BnaA04g09860D	5305	BnaA10g03600D	BnaA05g09110D
BnaC01g40210D	BnaA06g11470D	BnaA10g01350D	BnaA09g35030D	BnaA01g31380D	BnaA02g22400D	BnaA02g06190D	BnaA03g41460D	BnaC03g33500D	BnaA03g30910D	BnaA05g14130D	BnaA04g10120D	23492	BnaA10g04650D	BnaC09g07240D
BnaA10g22970D	BnaA06g11480D	BnaA10g02900D	BnaA09g35200D	BnaA01g31470D	BnaA02g22480D	BnaA02g06670D	BnaA03g41760D	BnaA09g38740D	BnaA03g31060D	BnaA05g14820D	BnaA04g10220D	BnaA08g21960D	BnaA10g05640D	BnaA06g01630D
BnaC01g02280D	BnaA06g12540D	BnaA10g03200D	BnaA09g37150D	BnaA01g31820D	BnaA02g23230D	BnaA02g07140D	BnaA03g41780D	BnaA09g10840D	BnaA03g31260D	BnaA05g15820D	BnaA04g10620D	BnaA01g28790D	BnaA10g07520D	BnaA08g12510D
BnaC02g09980D	BnaA06g13250D	BnaA10g04330D	BnaA09g37510D	BnaA01g31840D	BnaA02g23880D	BnaA02g07410D	BnaA03g41940D	BnaA02g14500D	BnaA03g31600D	BnaA05g17760D	BnaA04g10820D	BnaCnng21550D	BnaA10g07740D	BnaA03g26620D
BnaA05g26770D	BnaA06g13520D	BnaA10g05530D	BnaA09g39170D	BnaA01g31890D	BnaA02g24050D	BnaA02g07470D	BnaA03g42660D	BnaC01g39620D	BnaA03g32690D	BnaA05g18310D	BnaA04g11140D	BnaA03g58070D	BnaA10g08770D	BnaA03g00340D
BnaC04g08800D	BnaA06g14020D	BnaA10g07330D	BnaA09g39450D	BnaA01g31940D	BnaA02g24130D	BnaA02g07910D	BnaA03g43410D	BnaA02g30050D	BnaA03g33560D	BnaA05g19030D	BnaA04g11860D	BnaC03g66520D	BnaA10g09110D	21070
BnaC03g00070D	BnaA06g14380D	BnaA10g10000D	BnaA09g42560D	BnaA01g31980D	BnaA02g24670D	BnaA02g07960D	BnaA03g43540D	BnaA04g13950D	BnaA03g33580D	BnaA05g19170D	BnaA04g12040D	BnaA08g04690D	BnaA10g09490D	BnaC01g07070D
BnaA09g42780D	BnaA06g16610D	BnaA10g11420D	BnaA09g43560D	BnaA01g32020D	BnaA02g24910D	BnaA02g08090D	BnaA03g43610D	BnaC01g23210D	BnaA03g34150D	BnaA05g20240D	BnaA04g12190D	BnaC06g12420D	BnaA10g09770D	BnaAnng39660D
25780	BnaA06g16630D	BnaA10g12140D	BnaA09g43650D	BnaA01g32280D	BnaA02g25550D	BnaA02g08400D	BnaA03g44750D	BnaA07g17490D	BnaA03g34600D	BnaA05g20830D	BnaA04g12950D	18963	BnaA10g13560D	8374
BnaC09g16770D	BnaA06g17110D	BnaA10g12190D	BnaA09g45190D	BnaA01g32400D	BnaA02g25910D	BnaA02g08820D	BnaA03g45600D	3044	BnaA03g34810D	BnaA05g22580D	BnaA04g13990D	BnaC08g04850D	BnaA10g14810D	BnaA03g15390D
BnaC05g21500D	BnaA06g17950D	BnaA10g15140D	BnaA09g47330D	BnaA01g32910D	BnaA02g25990D	BnaA02g09320D	BnaA03g45950D	BnaC05g13640D	BnaA03g35170D	BnaA05g22610D	BnaA04g14320D	BnaA05g15230D	BnaA10g16430D	BnaA05g32860D
BnaC07g43480D	BnaA06g18810D	BnaA10g17910D	BnaA09g47910D	BnaA01g32920D	BnaA02g26000D	BnaA02g09420D	BnaA03g46170D	BnaC05g43330D	BnaA03g35780D	BnaA05g22780D	BnaA04g14740D	BnaC04g54590D	BnaA10g17330D	BnaC05g30950D
BnaC08g32320D	BnaA06g18840D	BnaA10g22790D	BnaA09g48650D	BnaA01g33020D	BnaA02g26260D	BnaA02g09640D	BnaA03g46540D	BnaC05g42570D	BnaA03g36700D	BnaA05g23330D	BnaA04g15220D	BnaC09g36790D	BnaA10g19040D	BnaC03g16300D
6033	BnaA06g20980D	BnaA10g23870D	BnaA09g48660D	BnaA01g33030D	BnaA02g26640D	BnaA02g09810D	BnaA03g47750D	BnaA02g29670D	BnaA03g36950D	BnaA05g23730D	BnaA04g15980D	BnaC03g06160D	BnaA10g25430D	8717
BnaC03g30970D	BnaA06g21520D	BnaA10g24010D	BnaA09g48830D	BnaA01g33300D	BnaA02g26810D	BnaA02g09840D	BnaA03g48020D	BnaCnng77420D	BnaA03g38930D	BnaA05g23920D	BnaA04g16110D	BnaCnng35920D	BnaA10g26390D	BnaC04g20180D
BnaCnng50610D	BnaA06g22250D	BnaA10g26020D	BnaA09g49300D	BnaA01g33350D	BnaA02g27280D	BnaA02g09890D	BnaA03g48430D	BnaA05g22600D	BnaA03g39590D	BnaA05g25050D	BnaA04g16180D	BnaCnng67030D	BnaA10g27060D	BnaA01g11260D
BnaC03g19080D	BnaA06g22780D	BnaA10g27930D	BnaA09g50160D	BnaA01g33590D	BnaA02g28400D	BnaA02g10280D	BnaA03g48520D	BnaA03g34230D	BnaA03g40390D	BnaA05g25680D	BnaA04g16310D	BnaA02g17380D	BnaA10g29230D	BnaC07g08100D
BnaA05g05240D	BnaA06g23180D	BnaA10g28940D	BnaA09g51490D	BnaA01g34070D	BnaA02g28420D	BnaA02g12130D	BnaA03g49140D	BnaA07g34610D	BnaA03g40510D	BnaA05g26730D	BnaA04g16710D	BnaA07g24900D	BnaA10g30260D	BnaA04g13320D
BnaA04g19300D	BnaA06g24320D	BnaAnng00130D	BnaA09g51800D	BnaA01g34090D	BnaA02g28860D	BnaA02g12350D	BnaA03g49150D	BnaA06g31530D	BnaA03g40930D	BnaA05g26960D	BnaA04g16780D	BnaA04g02260D	BnaAnng00090D	8678
BnaC03g40570D	BnaA06g24830D	BnaAnng00330D	BnaA09g57200D	BnaA01g34350D	BnaA02g28880D	BnaA02g12800D	BnaA03g49330D	BnaC03g23920D	BnaA03g40940D	BnaA05g27730D	BnaA04g17300D	BnaA04g28330D	BnaAnng04850D	BnaC04g33290D
BnaC01g28420D	BnaA06g26050D	BnaAnng02760D	BnaA10g01410D	BnaA01g34630D	BnaA02g29150D	BnaA02g12810D	BnaA03g49980D	BnaA06g11320D	BnaA03g41810D	BnaA05g28110D	BnaA04g17850D	29363	BnaAnng05420D	BnaA02g14410D
BnaA10g26670D	BnaA06g30370D	BnaAnng05130D	BnaA10g02550D	BnaA01g34640D	BnaA02g29640D	BnaA02g13300D	BnaA03g50070D	4073	BnaA03g42290D	BnaA05g31790D	BnaA04g17870D	BnaC01g11470D	BnaAnng07170D	BnaA08g27580D
BnaC05g15020D	BnaA06g30980D	BnaAnng05180D	BnaA10g08350D	BnaA01g34880D	BnaA02g29990D	BnaA02g13370D	BnaA03g50690D	BnaC06g20880D	BnaA03g42300D	BnaA05g31850D	BnaA04g18210D	BnaA03g42960D	BnaAnng09160D	BnaA06g03150D
BnaC02g19800D	BnaA06g32680D	BnaAnng05580D	BnaA10g09180D	BnaA01g34960D	BnaA02g30770D	BnaA02g13410D	BnaA03g51010D	BnaC05g05450D	BnaA03g42390D	BnaA05g31990D	BnaA04g18720D	BnaC01g04640D	BnaAnng12360D	BnaA09g30120D
BnaC05g32360D	BnaA06g34700D	BnaAnng05730D	BnaA10g10140D	BnaA01g35050D	BnaA02g32170D	BnaA02g13460D	BnaA03g51180D	BnaA10g27660D	BnaA03g42500D	BnaA05g32360D	BnaA04g18980D	3953	BnaAnng16600D	BnaC06g24750D
BnaA08g04540D	BnaA06g36030D	BnaAnng07530D	BnaA10g11620D	BnaA01g35090D	BnaA02g32550D	BnaA02g13730D	BnaA03g51870D	BnaCnng67150D	BnaA03g42520D	BnaA05g33310D	BnaA04g20290D	BnaC03g08820D	BnaAnng17890D	BnaA02g26130D
BnaA09g04150D	BnaA06g36340D	BnaAnng07690D	BnaA10g14310D	BnaA01g35110D	BnaA02g33480D	BnaA02g13920D	BnaA03g51920D	BnaCnng72960D	BnaA03g42540D	BnaA05g33860D	BnaA04g20350D	BnaA05g34990D	BnaAnng18690D	BnaA07g35040D
BnaAnng02720D	BnaA06g37870D	BnaAnng09090D	BnaA10g16780D	BnaA01g35470D	BnaA02g33910D	BnaA02g13970D	BnaA03g52330D	BnaAnng26680D	BnaA03g42690D	BnaA05g33880D	BnaA04g20420D	BnaC01g15290D	BnaAnng19040D	BnaC06g02390D
BnaC02g04430D	BnaA06g38290D	BnaAnng10080D	BnaA10g17610D	BnaA01g36890D	BnaA02g33920D	BnaA02g14630D	BnaA03g52780D	BnaA01g34770D	BnaA03g44010D	BnaA05g34360D	BnaA04g20440D	BnaC04g39050D	BnaAnng19350D	BnaA08g06960D
BnaC02g42230D	BnaA06g38670D	BnaAnng10690D	BnaA10g18140D	BnaA01g37050D	BnaA02g34090D	BnaA02g14770D	BnaA03g54460D	BnaAnng20950D	BnaA03g44510D	BnaA05g35090D	BnaA04g21550D	BnaC04g36720D	BnaAnng19430D	23868
BnaC04g51570D	BnaA06g38840D	BnaAnng11620D	BnaA10g18410D	BnaA01g37180D	BnaA02g34120D	BnaA02g14830D	BnaA03g56600D	19499	BnaA03g48250D	BnaA05g35500D	BnaA04g21730D	BnaC05g24610D	BnaAnng21020D	BnaA04g24110D
BnaC06g40540D	BnaA06g39120D	BnaAnng12170D	BnaA10g18600D	BnaA01g37250D	BnaA02g34950D	BnaA02g15090D	BnaA03g56750D	BnaC09g10310D	BnaA03g49000D	BnaA05g36810D	BnaA04g23760D	BnaA09g33340D	BnaAnng21840D	BnaCnng27540D
BnaA01g09480D	BnaA07g00170D	BnaAnng14270D	BnaA10g20200D	BnaA02g00090D	BnaA02g35010D	BnaA02g15580D	BnaA03g57170D	BnaCnng71300D	BnaA03g50630D	BnaA06g00460D	BnaA04g23980D	BnaA06g10440D	BnaAnng23190D	BnaA01g15880D
BnaC07g07730D	BnaA07g02510D	BnaAnng14530D	BnaA10g21080D	BnaA02g00430D	BnaA02g35200D	BnaA02g15760D	BnaA03g57570D	BnaA05g10910D	BnaA03g51050D	BnaA06g01140D	BnaA04g24330D	BnaC03g08950D	BnaAnng23230D	13503
BnaCnng70240D	BnaA07g03350D	BnaAnng17910D	BnaA10g21240D	BnaA02g00830D	BnaA02g35730D	BnaA02g15900D	BnaA03g57870D	BnaA06g40830D	BnaA03g51820D	BnaA06g01260D	BnaA04g24950D	BnaA02g11250D	BnaAnng25320D	BnaC03g58380D
BnaA05g13980D	BnaA07g05800D	BnaAnng22230D	BnaA10g21360D	BnaA02g01000D	BnaA02g35900D	BnaA02g16400D	BnaA03g58190D	BnaCnng39590D	BnaA03g52510D	BnaA06g02050D	BnaA04g25590D	BnaA05g00570D	BnaAnng26160D	BnaC08g12370D
28988	BnaA07g06330D	BnaAnng22260D	BnaA10g23740D	BnaA02g01240D	BnaA02g35950D	BnaA02g16510D	BnaA03g58240D	BnaCnng06180D	BnaA03g53760D	BnaA06g02780D	BnaA04g25780D	BnaC09g41900D	BnaAnng27940D	BnaC04g43280D
BnaA09g41450D	BnaA07g07990D	BnaAnng22650D	BnaA10g23880D	BnaA02g01340D	BnaA02g36210D	BnaA02g16520D	BnaA03g60200D	BnaA05g26560D	BnaA03g54090D	BnaA06g03640D	BnaA04g26240D	2819	BnaAnng29010D	BnaA10g17840D
BnaC09g06370D	BnaA07g08540D	BnaAnng22710D	BnaA10g25470D	BnaA02g01760D	BnaA03g00640D	BnaA02g17180D	BnaA04g01580D	BnaC03g66100D	BnaA03g55310D	BnaA06g03760D	BnaA04g26750D	BnaAnng23770D	BnaAnng29770D	BnaA07g09960D
BnaAnng29070D	BnaA07g10200D	BnaAnng24780D	BnaA10g26800D	BnaA02g02020D	BnaA03g00840D	BnaA02g17280D	BnaA04g01640D	BnaA09g38550D	BnaA03g55380D	BnaA06g03860D	BnaA04g27040D	BnaA07g02890D	BnaAnng31150D	BnaCnng54720D
BnaCnng08860D	BnaA07g11510D	BnaAnng25050D	BnaA10g26950D	BnaA02g02350D	BnaA03g00870D	BnaA02g18150D	BnaA04g02330D	BnaA01g20020D	BnaA03g55480D	BnaA06g04140D	BnaA04g29070D	BnaC04g50590D	BnaAnng32080D	BnaC04g28930D
BnaA01g25310D	BnaA07g11690D	BnaAnng26570D	BnaA10g27420D	BnaA02g02440D	BnaA03g00990D	BnaA02g18160D	BnaA04g02490D	BnaC08g14470D	BnaA03g55640D	BnaA06g04180D	BnaA04g29140D	BnaC02g33590D	BnaAnng33020D	BnaC03g34010D
BnaA03g52100D	BnaA07g14690D	BnaAnng28400D	BnaA10g27470D	BnaA02g02820D	BnaA03g01070D	BnaA02g18630D	BnaA04g03040D	BnaA10g02260D	BnaA03g55720D	BnaA06g04530D	BnaA04g29210D	BnaC04g02760D	BnaAnng39320D	8749
BnaC07g29660D	BnaA07g15280D	BnaAnng31560D	BnaA10g29770D	BnaA02g03010D	BnaA03g01330D	BnaA02g18860D	BnaA04g03570D	BnaA02g03120D	BnaA03g55930D	BnaA06g05690D	BnaA05g01740D	BnaA06g34000D	BnaAnng39450D	22850
BnaA06g37160D	BnaA07g15740D	BnaAnng32950D	BnaA10g29880D	BnaA02g03070D	BnaA03g01350D	BnaA02g18880D	BnaA04g04140D	BnaC09g28350D	BnaA03g56360D	BnaA06g06000D	BnaA05g03190D	869	BnaC01g00660D	BnaA08g25810D
BnaC03g75090D	BnaA07g16480D	BnaAnng33140D	BnaAnng02660D	BnaA02g03340D	BnaA03g01410D	BnaA02g18890D	BnaA04g04310D	BnaA04g20490D	BnaA03g57160D	BnaA06g06760D	BnaA05g03720D	BnaC08g31420D	BnaC01g01090D	BnaCnng63520D
BnaA07g20710D	BnaA07g17020D	BnaAnng36420D	BnaAnng03800D	BnaA02g03450D	BnaA03g01420D	BnaA02g19300D	BnaA04g04390D	BnaA06g21790D	BnaA03g57770D	BnaA06g07430D	BnaA05g03750D	7598	BnaC01g01360D	8771
BnaA05g36670D	BnaA07g17130D	BnaAnng37730D	BnaAnng08020D	BnaA02g04010D	BnaA03g01520D	BnaA02g19440D	BnaA04g04510D	BnaC07g19700D	BnaA03g57790D	BnaA06g08850D	BnaA05g03880D	BnaA03g16370D	BnaC01g01850D	BnaC09g32370D
BnaA09g06960D	BnaA07g17830D	BnaAnng40470D	BnaAnng08080D	BnaA02g04130D	BnaA03g01590D	BnaA02g19670D	BnaA04g08090D	BnaAnng34290D	BnaA03g58320D	BnaA06g09060D	BnaA05g04390D	BnaA09g18730D	BnaC01g01940D	BnaC04g00770D
BnaCnng20200D	BnaA07g18960D	BnaC01g01490D	BnaAnng08880D	BnaA02g04180D	BnaA03g01650D	BnaA02g19720D	BnaA04g08730D	BnaA05g23180D	BnaA03g58900D	BnaA06g11160D	BnaA05g04570D	BnaA04g11430D	BnaC01g02220D	BnaA06g37950D
BnaC06g20500D	BnaA07g19350D	BnaC01g02070D	BnaAnng11440D	BnaA02g04370D	BnaA03g02040D	BnaA02g19970D	BnaA04g11460D	BnaCnng65920D	BnaA03g59020D	BnaA06g11350D	BnaA05g05750D	BnaA10g22270D	BnaC01g02590D	BnaC09g02100D
BnaA07g36180D	BnaA07g19700D	BnaC01g02330D	BnaAnng11640D	BnaA02g04900D	BnaA03g02170D	BnaA02g20030D	BnaA04g12260D	BnaA08g07230D	BnaA04g02820D	BnaA06g12680D	BnaA05g06470D	BnaA10g29200D	BnaC01g03280D	BnaC05g30220D
BnaA08g03880D	BnaA07g19900D	BnaC01g03790D	BnaAnng15540D	BnaA02g05010D	BnaA03g02200D	BnaA02g20140D	BnaA04g12630D	BnaC07g25320D	BnaA04g03190D	BnaA06g13110D	BnaA05g07190D	BnaA10g25730D	BnaC01g03470D	BnaAnng24130D
BnaA08g00260D	BnaA07g20130D	BnaC01g06260D	BnaAnng21760D	BnaA02g05020D	BnaA03g02410D	BnaA02g20350D	BnaA04g12670D	BnaCnng50090D	BnaA04g03810D	BnaA06g13640D	BnaA05g07740D	BnaC03g29610D	BnaC01g04740D	BnaC05g39600D
BnaC02g03410D	BnaA07g20150D	BnaC01g06380D	BnaAnng27380D	BnaA02g05050D	BnaA03g02640D	BnaA02g20500D	BnaA04g12970D	BnaC08g10430D	BnaA04g03860D	BnaA06g14890D	BnaA05g07780D	BnaC02g19990D	BnaC01g08560D	BnaA08g24940D
10994	BnaA07g20200D	BnaC01g07240D	BnaAnng31290D	BnaA02g05180D	BnaA03g02710D	BnaA02g20640D	BnaA04g13070D	BnaAnng31060D	BnaA04g03970D	BnaA06g15800D	BnaA05g08350D	6298	BnaC01g09530D	BnaC03g03460D
BnaA08g13840D	BnaA07g21910D	BnaC01g09580D	BnaAnng31590D	BnaA02g05360D	BnaA03g03400D	BnaA02g20700D	BnaA04g13260D	BnaA03g52290D	BnaA04g04120D	BnaA06g16800D	BnaA05g08910D	BnaA05g37430D	BnaC01g11150D	BnaC05g21880D
BnaC09g21930D	BnaA07g22090D	BnaC01g11290D	BnaAnng32160D	BnaA02g05590D	BnaA03g03490D	BnaA02g20850D	BnaA04g13380D	7034	BnaA04g04200D	BnaA06g17400D	BnaA05g08970D	29186	BnaC01g11300D	BnaA05g07130D
BnaC04g06760D	BnaA07g22480D	BnaC01g12200D	BnaAnng32600D	BnaA02g06410D	BnaA03g04230D	BnaA02g21330D	BnaA04g13650D	BnaA01g19480D	BnaA04g05740D	BnaA06g19420D	BnaA05g09000D	BnaA03g55850D	BnaC01g11770D	BnaA02g06600D
BnaA03g37260D	BnaA07g24860D	BnaC01g14090D	BnaAnng33060D	BnaA02g06480D	BnaA03g04320D	BnaA02g21420D	BnaA04g13730D	BnaC01g35260D	BnaA04g05960D	BnaA06g20140D	BnaA05g09020D	BnaCnng04630D	BnaC01g12600D	BnaAnng28220D
BnaA02g26540D	BnaA07g26840D	BnaC01g14580D	BnaAnng35680D	BnaA02g06590D	BnaA03g04350D	BnaA02g21590D	BnaA04g13760D	BnaC03g48160D	BnaA04g06680D	BnaA06g21470D	BnaA05g09500D	BnaA10g27770D	BnaC01g13710D	BnaC06g18020D
BnaCnng74120D	BnaA07g29130D	BnaC01g15060D	BnaAnng35930D	BnaA02g06680D	BnaA03g04500D	BnaA02g21620D	BnaA04g14440D	BnaC08g24420D	BnaA04g07760D	BnaA06g21600D	BnaA05g12180D	BnaC06g21530D	BnaC01g14110D	10090
BnaCnng13740D	BnaA07g29150D	BnaC01g15490D	BnaAnng36430D	BnaA02g07040D	BnaA03g04520D	BnaA02g21930D	BnaA04g16190D	BnaC02g03800D	BnaA04g08180D	BnaA06g21840D	BnaA05g12280D	BnaCnng21490D	BnaC01g14340D	BnaA03g56220D
BnaC09g22520D	BnaA07g29210D	BnaC01g16500D	BnaAnng37370D	BnaA02g07070D	BnaA03g05620D	BnaA02g22060D	BnaA04g16350D	BnaC03g03480D	BnaA04g08300D	BnaA06g22050D	BnaA05g12690D	BnaA01g21460D	BnaC01g16290D	BnaC03g55240D
BnaC06g20720D	BnaA07g30430D	BnaC01g16680D	BnaC01g00680D	BnaA02g07190D	BnaA03g05860D	BnaA02g22110D	BnaA04g16380D	BnaA02g19370D	BnaA04g08450D	BnaA06g22370D	BnaA05g12840D	BnaC04g24890D	BnaC01g16560D	BnaC07g44640D
BnaA03g19810D	BnaA07g31570D	BnaC01g16870D	BnaC01g01230D	BnaA02g07330D	BnaA03g06250D	BnaA02g22440D	BnaA04g18690D	BnaC05g19500D	BnaA04g08570D	BnaA06g23050D	BnaA05g13740D	BnaA10g30510D	BnaC01g18580D	BnaAnng11790D
BnaCnng17380D	BnaA07g32670D	BnaC01g17760D	BnaC01g01680D	BnaA02g07740D	BnaA03g06530D	BnaA02g22450D	BnaA04g19090D	BnaA02g35910D	BnaA04g08990D	BnaA06g23430D	BnaA05g14380D	BnaC02g16000D	BnaC01g21100D	BnaC04g44690D
BnaA05g32920D	BnaA07g33200D	BnaC01g19060D	BnaC01g01840D	BnaA02g07790D	BnaA03g06560D	BnaA02g22470D	BnaA04g19410D	BnaA02g23490D	BnaA04g09390D	BnaA06g23530D	BnaA05g14760D	BnaC06g34890D	BnaC01g22810D	BnaC05g38940D
BnaC02g16290D	BnaA07g33680D	BnaC01g20660D	BnaC01g02300D	BnaA02g07880D	BnaA03g06640D	BnaA02g23460D	BnaA04g21750D	BnaC06g39860D	BnaA04g11450D	BnaA06g24120D	BnaA05g14980D	28366	BnaC01g23570D	BnaAnng09010D
BnaC04g00950D	BnaA07g33690D	BnaC01g21550D	BnaC01g03810D	BnaA02g08000D	BnaA03g06710D	BnaA02g23870D	BnaA04g22680D	BnaA07g31430D	BnaA04g11530D	BnaA06g24950D	BnaA05g15720D	29332	BnaC01g25910D	BnaA09g12230D
BnaC02g16070D	BnaA07g36970D	BnaC01g29860D	BnaC01g06450D	BnaA02g08230D	BnaA03g08080D	BnaA02g24140D	BnaA04g23860D	5941	BnaA04g12880D	BnaA06g25690D	BnaA05g16630D	BnaCnng33910D	BnaC01g27310D	16755
BnaC06g22690D	BnaA07g37370D	BnaC01g33860D	BnaC01g06470D	BnaA02g09530D	BnaA03g08110D	BnaA02g24180D	BnaA04g23950D	BnaA02g05560D	BnaA04g12890D	BnaA06g25730D	BnaA05g20300D	BnaCnng75830D	BnaC01g29490D	BnaA05g05930D
BnaC03g41470D	BnaA08g00540D	BnaC01g35640D	BnaC01g07450D	BnaA02g09540D	BnaA03g09300D	BnaA02g24840D	BnaA04g24600D	BnaA01g23180D	BnaA04g13090D	BnaA06g26790D	BnaA05g21130D	BnaA01g14340D	BnaC01g33150D	BnaA07g16800D
BnaA01g33270D	BnaA08g01510D	BnaC01g37680D	BnaC01g09100D	BnaA02g09680D	BnaA03g09820D	BnaA02g25490D	BnaA04g24700D	BnaA07g15870D	BnaA04g14760D	BnaA06g27000D	BnaA05g22190D	BnaC07g46910D	BnaC01g33900D	BnaC04g26150D
BnaC03g51760D	BnaA08g02520D	BnaC01g39920D	BnaC01g10250D	BnaA02g09790D	BnaA03g09900D	BnaA02g25610D	BnaA04g24770D	BnaA06g29090D	BnaA04g15150D	BnaA06g27480D	BnaA05g22800D	BnaC09g10370D	BnaC01g35920D	BnaA04g01150D
BnaC05g07910D	BnaA08g04750D	BnaC01g41230D	BnaC01g10730D	BnaA02g09850D	BnaA03g10330D	BnaA02g26360D	BnaA04g25130D	BnaA01g33420D	BnaA04g15190D	BnaA06g27600D	BnaA05g22810D	BnaA05g24260D	BnaC01g36600D	BnaC05g48080D
BnaA02g29650D	BnaA08g04850D	BnaC01g44130D	BnaC01g11000D	BnaA02g10000D	BnaA03g10760D	BnaA02g26610D	BnaA04g25390D	BnaC03g67930D	BnaA04g15380D	BnaA06g28330D	BnaA05g24340D	BnaA02g26270D	BnaC01g36700D	BnaA01g10980D
BnaC08g36430D	BnaA08g05620D	BnaC01g44220D	BnaC01g11700D	BnaA02g10060D	BnaA03g11050D	BnaA02g26660D	BnaA04g26980D	BnaA05g01790D	BnaA04g15720D	BnaA06g28530D	BnaA05g26020D	BnaC02g27260D	BnaC01g36820D	BnaC04g35110D
BnaA09g27550D	BnaA08g06940D	BnaC02g00070D	BnaC01g15680D	BnaA02g10240D	BnaA03g11320D	BnaA02g26670D	BnaA04g27740D	BnaA10g15960D	BnaA04g16230D	BnaA06g28630D	BnaA05g26820D	12036	BnaC01g37360D	2734
BnaCnng06140D	BnaA08g07210D	BnaC02g03450D	BnaC01g18290D	BnaA02g10440D	BnaA03g11430D	BnaA02g26940D	BnaA04g28340D	BnaA05g26280D	BnaA04g17040D	BnaA06g30270D	BnaA05g27190D	BnaA10g05680D	BnaC01g37450D	BnaC07g13740D
BnaC03g21340D	BnaA08g07400D	BnaC02g13540D	BnaC01g20820D	BnaA02g10450D	BnaA03g11840D	BnaA02g26980D	BnaA04g28490D	BnaC03g01300D	BnaA04g17080D	BnaA06g30300D	BnaA05g27790D	BnaC03g24990D	BnaC01g40570D	BnaA02g11740D
7340	BnaA08g08350D	BnaC02g16080D	BnaC01g30980D	BnaA02g10760D	BnaA03g12520D	BnaA02g27130D	BnaA05g00750D	BnaA02g07020D	BnaA04g18820D	BnaA06g30750D	BnaA05g28850D	BnaCnng60770D	BnaC02g03550D	BnaC09g02860D
BnaC04g01160D	BnaA08g09710D	BnaC02g16280D	BnaC01g33500D	BnaA02g10770D	BnaA03g12700D	BnaA02g27300D	BnaA05g01870D	BnaA09g11470D	BnaA04g18840D	BnaA06g33010D	BnaA05g28950D	BnaA02g16460D	BnaC02g16360D	BnaA09g35770D
BnaA01g18580D	BnaA08g10030D	BnaC02g24660D	BnaC01g36410D	BnaA02g10860D	BnaA03g12780D	BnaA02g27540D	BnaA05g03610D	BnaA02g07090D	BnaA04g19200D	BnaA06g33060D	BnaA05g28980D	BnaA10g09270D	BnaC02g17360D	BnaA07g11960D
BnaC03g01800D	BnaA08g10620D	BnaC02g24840D	BnaC01g38590D	BnaA02g11400D	BnaA03g12860D	BnaA02g27550D	BnaA05g04610D	BnaA01g24210D	BnaA04g19400D	BnaA06g33550D	BnaA05g29650D	BnaC07g26960D	BnaC02g22590D	BnaA05g11920D
24082	BnaA08g11370D	BnaC02g26780D	BnaC01g39070D	BnaA02g11430D	BnaA03g13070D	BnaA02g27780D	BnaA05g04720D	BnaA04g11280D	BnaA04g19500D	BnaA06g33610D	BnaA05g29700D	BnaA02g21180D	BnaC02g22730D	BnaC07g50250D
BnaA09g40820D	BnaA08g11700D	BnaC02g28100D	BnaC01g42100D	BnaA02g11440D	BnaA03g13820D	BnaA02g27830D	BnaA05g05000D	BnaA06g19600D	BnaA04g20460D	BnaA06g33650D	BnaA05g30090D	2547	BnaC02g25850D	BnaA03g07180D
BnaC03g25460D	BnaA08g12430D	BnaC02g35880D	BnaC01g42230D	BnaA02g12180D	BnaA03g14020D	BnaA02g28090D	BnaA05g05230D	6600	BnaA04g20700D	BnaA06g33820D	BnaA05g30280D	BnaA01g06770D	BnaC02g28020D	BnaA10g09820D
BnaA03g17100D	BnaA08g12690D	BnaC02g36110D	BnaC01g43110D	BnaA02g12250D	BnaA03g14040D	BnaA02g28170D	BnaA05g05670D	BnaCnng67360D	BnaA04g21280D	BnaA06g34320D	BnaA05g30650D	BnaA07g04970D	BnaC02g35900D	BnaA02g04620D
BnaC08g47990D	BnaA08g16400D	BnaC02g38890D	BnaC02g00740D	BnaA02g12760D	BnaA03g14140D	BnaA02g28260D	BnaA05g06000D	13370	BnaA04g21360D	BnaA06g36360D	BnaA05g30790D	BnaC03g57350D	BnaC02g36280D	BnaC02g05550D
BnaA08g31760D	BnaA08g16670D	BnaC02g42100D	BnaC02g01620D	BnaA02g14260D	BnaA03g14180D	BnaA02g28340D	BnaA05g06600D	BnaA06g31730D	BnaA04g21790D	BnaA06g36790D	BnaA05g31100D	BnaA04g15780D	BnaC02g36480D	BnaA03g56210D
BnaC06g31400D	BnaA08g16720D	BnaC02g43280D	BnaC02g04910D	BnaA02g14390D	BnaA03g14310D	BnaA02g28730D	BnaA05g06610D	BnaA02g36940D	BnaA04g21820D	BnaA06g37070D	BnaA05g32060D	9636	BnaC02g38070D	BnaC01g14620D
BnaC03g39150D	BnaA08g17100D	BnaC02g47820D	BnaC02g05160D	BnaA02g14440D	BnaA03g14390D	BnaA02g29390D	BnaA05g06880D	BnaA07g02740D	BnaA04g21890D	BnaA06g37230D	BnaA05g32490D	BnaCnng23880D	BnaC02g39170D	BnaA06g32980D
BnaC03g17190D	BnaA08g18100D	BnaC02g47960D	BnaC02g09720D	BnaA02g14760D	BnaA03g14490D	BnaA02g30040D	BnaA05g07260D	BnaAnng40930D	BnaA04g22050D	BnaA07g00470D	BnaA05g33240D	BnaC05g37660D	BnaC02g40210D	BnaAnng04670D
BnaA07g27300D	BnaA08g21000D	BnaC03g01740D	BnaC02g10540D	BnaA02g14820D	BnaA03g14560D	BnaA02g30450D	BnaA05g07480D	BnaA08g04260D	BnaA04g22400D	BnaA07g00960D	BnaA05g33390D	BnaA02g36440D	BnaC02g41790D	BnaC01g34380D
BnaC09g49720D	BnaA08g22180D	BnaC03g02410D	BnaC02g10800D	BnaA02g14980D	BnaA03g14700D	BnaA02g30490D	BnaA05g08020D	BnaC03g48650D	BnaA04g22430D	BnaA07g02520D	BnaA05g33730D	BnaC06g19200D	BnaC02g45020D	22456
BnaAnng07030D	BnaA08g22210D	BnaC03g03060D	BnaC02g12030D	BnaA02g15280D	BnaA03g14790D	BnaA02g30740D	BnaA05g08130D	BnaC09g34810D	BnaA04g22900D	BnaA07g03060D	BnaA05g34270D	BnaA05g11730D	BnaC02g45160D	BnaC07g42740D
BnaCnng14920D	BnaA08g22720D	BnaC03g03430D	BnaC02g13480D	BnaA02g15320D	BnaA03g14810D	BnaA02g31040D	BnaA05g08660D	BnaA02g18280D	BnaA04g23290D	BnaA07g03430D	BnaA05g34620D	BnaC01g28530D	BnaC02g45680D	BnaAnng13510D
BnaA09g08270D	BnaA08g22840D	BnaC03g05960D	BnaC02g16720D	BnaA02g15820D	BnaA03g15290D	BnaA02g31110D	BnaA05g09280D	BnaAnng29190D	BnaA04g23300D	BnaA07g03890D	BnaA05g35190D	BnaC04g15080D	BnaC02g47080D	16344
BnaA09g21910D	BnaA08g23970D	BnaC03g06470D	BnaC02g17750D	BnaA02g15960D	BnaA03g15750D	BnaA02g31290D	BnaA05g09520D	BnaA03g18270D	BnaA04g23990D	BnaA07g04160D	BnaA05g35210D	BnaC03g12600D	BnaC03g01160D	BnaC03g39450D
BnaCnng77170D	BnaA08g24780D	BnaC03g06850D	BnaC02g20450D	BnaA02g16070D	BnaA03g15920D	BnaA02g31840D	BnaA05g10650D	BnaA06g13480D	BnaA04g24590D	BnaA07g05630D	BnaA05g35780D	BnaA02g03900D	BnaC03g01470D	BnaA06g35120D
BnaC08g27790D	BnaA08g25730D	BnaC03g12360D	BnaC02g21300D	BnaA02g16080D	BnaA03g15930D	BnaA02g31900D	BnaA05g10820D	BnaC06g36140D	BnaA04g24670D	BnaA07g06550D	BnaA05g36690D	BnaA03g09250D	BnaC03g01480D	BnaC05g19190D
BnaAnng30740D	BnaA08g26110D	BnaC03g13170D	BnaC02g22250D	BnaA02g16240D	BnaA03g16650D	BnaA02g31910D	BnaA05g11100D	BnaA04g03660D	BnaA04g25200D	BnaA07g06690D	BnaA05g36870D	BnaC08g09100D	BnaC03g01590D	BnaAnng06950D
BnaA04g16580D	BnaA08g26590D	BnaC03g13980D	BnaC02g23150D	BnaA02g16500D	BnaA03g16830D	BnaA02g31980D	BnaA05g11240D	BnaCnng14700D	BnaA04g25640D	BnaA07g06900D	BnaA06g00100D	BnaC05g36710D	BnaC03g07940D	11469
BnaCnng31360D	BnaA08g28950D	BnaC03g14710D	BnaC02g24100D	BnaA02g16610D	BnaA03g16900D	BnaA02g32190D	BnaA05g11560D	BnaC05g20690D	BnaA04g25720D	BnaA07g07160D	BnaA06g00320D	BnaC01g37130D	BnaC03g08880D	BnaA09g32460D
BnaCnng35570D	BnaA08g29500D	BnaC03g15270D	BnaC02g27200D	BnaA02g16710D	BnaA03g17010D	BnaA02g32750D	BnaA05g12340D	BnaA07g21330D	BnaA04g26780D	BnaA07g07420D	BnaA06g00450D	BnaA05g01640D	BnaC03g09540D	BnaCnng36270D
BnaCnng54380D	BnaA08g30510D	BnaC03g15630D	BnaC02g35980D	BnaA02g16720D	BnaA03g17330D	BnaA02g32860D	BnaA05g12470D	BnaA09g17150D	BnaA04g26870D	BnaA07g08180D	BnaA06g01180D	BnaC06g28780D	BnaC03g11000D	BnaC07g24530D
BnaC02g25540D	BnaA08g30820D	BnaC03g17730D	BnaC02g37020D	BnaA02g17200D	BnaA03g17390D	BnaA02g33390D	BnaA05g13900D	BnaA08g26810D	BnaA04g27310D	BnaA07g08720D	BnaA06g03420D	BnaC01g20390D	BnaC03g11160D	BnaA01g05530D
BnaAnng39240D	BnaA08g31050D	BnaC03g19650D	BnaC02g41670D	BnaA02g17370D	BnaA03g17520D	BnaA02g33530D	BnaA05g15010D	BnaA08g17890D	BnaA04g27530D	BnaA07g09920D	BnaA06g03440D	9187	BnaC03g11250D	9761
BnaCnng07450D	BnaA09g00270D	BnaC03g19740D	BnaC02g44280D	BnaA02g17430D	BnaA03g17980D	BnaA02g33880D	BnaA05g15070D	BnaAnng10840D	BnaA04g27780D	BnaA07g10320D	BnaA06g03450D	BnaC08g41790D	BnaC03g13390D	BnaAnng26550D
BnaC02g42340D	BnaA09g00740D	BnaC03g23250D	BnaC02g46610D	BnaA02g18400D	BnaA03g18040D	BnaA02g33980D	BnaA05g15080D	BnaAnng36960D	BnaA04g27830D	BnaA07g11340D	BnaA06g03490D	5612	BnaC03g15610D	BnaA01g30470D
BnaC03g37910D	BnaA09g01260D	BnaC03g23740D	BnaC02g48490D	BnaA02g18760D	BnaA03g18070D	BnaA02g34110D	BnaA05g16360D	BnaC05g00290D	BnaA04g28620D	BnaA07g11420D	BnaA06g05510D	BnaA05g08740D	BnaC03g16540D	BnaA02g02610D
BnaA06g40210D	BnaA09g01870D	BnaC03g25500D	BnaC03g00840D	BnaA02g19290D	BnaA03g18300D	BnaA02g34210D	BnaA05g16430D	BnaA06g01570D	BnaA04g29190D	BnaA07g13260D	BnaA06g05990D	BnaCnng04470D	BnaC03g16980D	BnaA01g16310D
BnaC09g21490D	BnaA09g01880D	BnaC03g25920D	BnaC03g01110D	BnaA02g19360D	BnaA03g18540D	BnaA02g34220D	BnaA05g19900D	BnaC03g69350D	BnaA05g00200D	BnaA07g15490D	BnaA06g06520D	8813	BnaC03g17740D	BnaC09g47100D
BnaC06g28660D	BnaA09g02430D	BnaC03g26340D	BnaC03g01380D	BnaA02g19790D	BnaA03g18570D	BnaA02g34230D	BnaA05g20360D	BnaA03g04000D	BnaA05g00390D	BnaA07g15890D	BnaA06g06670D	BnaC05g10070D	BnaC03g19370D	24127
BnaC03g30050D	BnaA09g02480D	BnaC03g28040D	BnaC03g01390D	BnaA02g19950D	BnaA03g18910D	BnaA02g34580D	BnaA05g20890D	BnaA01g20610D	BnaA05g00640D	BnaA07g16420D	BnaA06g06800D	BnaC09g46190D	BnaC03g25000D	BnaA09g17130D
BnaA03g01300D	BnaA09g03190D	BnaC03g28700D	BnaC03g01440D	BnaA02g20510D	BnaA03g19090D	BnaA02g34860D	BnaA05g21830D	BnaA04g24410D	BnaA05g01150D	BnaA07g16970D	BnaA06g07180D	BnaA07g23390D	BnaC03g25430D	BnaA02g11820D
BnaC03g58970D	BnaA09g03350D	BnaC03g29850D	BnaC03g02910D	BnaA02g20630D	BnaA03g19290D	BnaA02g35350D	BnaA05g22760D	28069	BnaA05g01200D	BnaA07g17970D	BnaA06g07310D	BnaC08g04880D	BnaC03g28080D	BnaC01g29310D
BnaA03g50420D	BnaA09g03360D	BnaC03g32430D	BnaC03g03840D	BnaA02g20810D	BnaA03g19860D	BnaA02g35440D	BnaA05g23100D	BnaA09g47890D	BnaA05g01300D	BnaA07g18060D	BnaA06g07470D	BnaA09g20150D	BnaC03g29290D	29319
BnaA02g06120D	BnaA09g03900D	BnaC03g32550D	BnaC03g06090D	BnaA02g21500D	BnaA03g20470D	BnaA02g35530D	BnaA05g23420D	BnaA03g06810D	BnaA05g01500D	BnaA07g18330D	BnaA06g09030D	BnaA04g07230D	BnaC03g29500D	BnaA09g06210D
BnaA02g07340D	BnaA09g04980D	BnaC03g33190D	BnaC03g09200D	BnaA02g21550D	BnaA03g21090D	BnaA02g35610D	BnaA05g23510D	BnaA06g27270D	BnaA05g02330D	BnaA07g19690D	BnaA06g09130D	BnaA03g01920D	BnaC03g32780D	BnaC04g27100D
BnaC02g40610D	BnaA09g05200D	BnaC03g33900D	BnaC03g12790D	BnaA02g21610D	BnaA03g21190D	BnaA02g35670D	BnaA05g24040D	BnaA03g34760D	BnaA05g02990D	BnaA07g20500D	BnaA06g09610D	BnaC09g44700D	BnaC03g35240D	BnaC03g46400D
BnaC04g05630D	BnaA09g07030D	BnaC03g34500D	BnaC03g13350D	BnaA02g21680D	BnaA03g21500D	BnaA02g36200D	BnaA05g24460D	BnaC03g72960D	BnaA05g03850D	BnaA07g20590D	BnaA06g09970D	BnaA04g20160D	BnaC03g36250D	BnaA02g31450D
BnaC07g43150D	BnaA09g07230D	BnaC03g37900D	BnaC03g14140D	BnaA02g22130D	BnaA03g21930D	BnaA02g36290D	BnaA05g24480D	BnaA04g23270D	BnaA05g04550D	BnaA07g21450D	BnaA06g10040D	BnaA05g22960D	BnaC03g41920D	BnaA04g18770D
BnaA01g16670D	BnaA09g07240D	BnaC03g37960D	BnaC03g14150D	BnaA02g22370D	BnaA03g22120D	BnaA02g36320D	BnaA05g25310D	28884	BnaA05g04920D	BnaA07g21670D	BnaA06g10780D	BnaA09g54850D	BnaC03g43890D	BnaC01g15540D
BnaC08g14940D	BnaA09g07830D	BnaC03g39780D	BnaC03g14450D	BnaA02g22550D	BnaA03g22360D	BnaA02g36350D	BnaA05g25390D	BnaA03g34510D	BnaA05g05380D	BnaA07g23290D	BnaA06g11450D	BnaA06g27230D	BnaC03g44450D	BnaC09g16110D
BnaA09g53260D	BnaA09g08880D	BnaC03g40410D	BnaC03g14480D	BnaA02g22580D	BnaA03g23220D	BnaA02g36790D	BnaA05g25400D	17087	BnaA05g05700D	BnaA07g23440D	BnaA06g11760D	BnaCnng62310D	BnaC03g46230D	BnaA09g13630D
BnaA03g39260D	BnaA09g09430D	BnaC03g43360D	BnaC03g16960D	BnaA02g23040D	BnaA03g23270D	BnaA02g36850D	BnaA05g27740D	21258	BnaA05g05910D	BnaA07g24510D	BnaA06g11860D	BnaA01g09030D	BnaC03g47870D	BnaCnng44670D
BnaC09g52420D	BnaA09g11330D	BnaC03g45040D	BnaC03g17930D	BnaA02g23060D	BnaA03g23510D	BnaA03g00530D	BnaA05g28390D	BnaC08g14030D	BnaA05g06520D	BnaA07g24840D	BnaA06g11990D	BnaC01g11330D	BnaC03g48220D	BnaC06g26330D
BnaA05g10130D	BnaA09g12550D	BnaC03g45680D	BnaC03g20620D	BnaA02g23290D	BnaA03g23530D	BnaA03g02630D	BnaA05g28410D	BnaC09g34190D	BnaA05g06750D	BnaA07g25880D	BnaA06g12410D	BnaA03g43790D	BnaC03g51940D	BnaC04g35400D
BnaA10g27400D	BnaA09g14940D	BnaC03g47220D	BnaC03g21600D	BnaA02g23910D	BnaA03g23800D	BnaA03g02880D	BnaA05g28930D	BnaA08g00710D	BnaA05g07120D	BnaA07g26770D	BnaA06g12720D	BnaC03g24510D	BnaC03g52640D	10107
23552	BnaA09g15380D	BnaC03g47500D	BnaC03g23130D	BnaA02g24320D	BnaA03g23860D	BnaA03g02940D	BnaA05g29010D	BnaA08g01590D	BnaA05g07730D	BnaA07g27450D	BnaA06g13580D	BnaAnng26080D	BnaC03g53210D	BnaA09g44550D
BnaC03g27970D	BnaA09g18410D	BnaC03g49720D	BnaC03g29100D	BnaA02g24940D	BnaA03g23940D	BnaA03g03050D	BnaA05g29640D	BnaC05g30480D	BnaA05g09050D	BnaA07g28300D	BnaA06g13880D	BnaA10g29800D	BnaC03g54750D	BnaA10g20920D
BnaA03g26740D	BnaA09g19110D	BnaC03g49730D	BnaC03g29590D	BnaA02g25770D	BnaA03g24010D	BnaA03g03190D	BnaA05g31250D	BnaC04g23140D	BnaA05g09690D	BnaA07g28720D	BnaA06g14440D	BnaA09g55160D	BnaC03g59290D	12828
BnaC03g42260D	BnaA09g21100D	BnaC03g52210D	BnaC03g31140D	BnaA02g26450D	BnaA03g24100D	BnaA03g03200D	BnaA05g31610D	BnaCnng09820D	BnaA05g09700D	BnaA07g29010D	BnaA06g14650D	BnaC06g17100D	BnaC03g61270D	BnaA09g04770D
BnaC07g50200D	BnaA09g23380D	BnaC03g52390D	BnaC03g32530D	BnaA02g26500D	BnaA03g24240D	BnaA03g03220D	BnaA05g33410D	BnaC08g39110D	BnaA05g10020D	BnaA07g29300D	BnaA06g14920D	BnaA08g10010D	BnaC03g61390D	BnaA07g36520D
25053	BnaA09g24500D	BnaC03g52400D	BnaC03g32570D	BnaA02g26630D	BnaA03g24900D	BnaA03g03740D	BnaA05g33670D	BnaC07g31150D	BnaA05g10700D	BnaA07g29500D	BnaA06g15950D	BnaA02g21600D	BnaC03g63920D	BnaAnng26060D
BnaA06g14230D	BnaA09g28040D	BnaC03g53360D	BnaC03g32590D	BnaA02g26900D	BnaA03g25130D	BnaA03g04090D	BnaA05g33940D	BnaC01g02370D	BnaA05g10730D	BnaA07g29880D	BnaA06g16310D	BnaAnng18300D	BnaC03g64590D	BnaA05g37410D
BnaA08g18150D	BnaA09g28190D	BnaC03g54030D	BnaC03g32670D	BnaA02g27070D	BnaA03g25660D	BnaA03g04160D	BnaA05g35260D	387	BnaA05g10920D	BnaA07g30890D	BnaA06g16580D	BnaA03g01990D	BnaC03g65570D	BnaA03g12820D
BnaC09g38330D	BnaA09g28560D	BnaC03g57050D	BnaC03g33430D	BnaA02g27790D	BnaA03g25890D	BnaA03g04180D	BnaA05g36400D	BnaA03g20050D	BnaA05g11380D	BnaA07g30990D	BnaA06g17240D	BnaC03g71620D	BnaC03g65700D	BnaA03g57230D
BnaC03g33230D	BnaA09g28960D	BnaC03g57620D	BnaC03g33860D	BnaA02g27860D	BnaA03g26230D	BnaA03g04290D	BnaA05g37480D	BnaC04g49710D	BnaA05g11570D	BnaA07g31010D	BnaA06g18370D	BnaAnng01550D	BnaC03g66560D	BnaCnng45290D
BnaC03g06960D	BnaA09g29480D	BnaC03g58870D	BnaC03g34390D	BnaA02g28200D	BnaA03g26760D	BnaA03g04310D	BnaA06g00040D	23360	BnaA05g11890D	BnaA07g31020D	BnaA06g18380D	BnaC09g17180D	BnaC03g67950D	BnaC07g27730D
BnaC05g06780D	BnaA09g30190D	BnaC03g59660D	BnaC03g40840D	BnaA02g29050D	BnaA03g26780D	BnaA03g04410D	BnaA06g00050D	BnaA05g11640D	BnaA05g12830D	BnaA07g31530D	BnaA06g19130D	BnaA04g02630D	BnaC03g70760D	BnaA05g01400D
BnaA02g01160D	BnaA09g30240D	BnaC03g60080D	BnaC03g42900D	BnaA02g29170D	BnaA03g26960D	BnaA03g04530D	BnaA06g00220D	BnaA09g27190D	BnaA05g13750D	BnaA07g31540D	BnaA06g20120D	BnaC07g31140D	BnaC03g71300D	BnaC01g36650D
BnaC09g13440D	BnaA09g30960D	BnaC03g62750D	BnaC03g44170D	BnaA02g29680D	BnaA03g27210D	BnaA03g04590D	BnaA06g01020D	BnaCnng44810D	BnaA05g13970D	BnaA07g31810D	BnaA06g20180D	BnaA08g13120D	BnaC03g71310D	BnaC02g34020D
BnaC05g46740D	BnaA09g32500D	BnaC03g63170D	BnaC03g44760D	BnaA02g29710D	BnaA03g27400D	BnaA03g04680D	BnaA06g01030D	10358	BnaA05g15270D	BnaA07g32220D	BnaA06g20450D	BnaCnng38440D	BnaC03g72310D	BnaA05g17280D
BnaC08g20880D	BnaA09g34620D	BnaC03g68070D	BnaC03g44900D	BnaA02g30470D	BnaA03g28040D	BnaA03g04690D	BnaA06g01770D	BnaA09g00230D	BnaA05g15280D	BnaA07g32420D	BnaA06g21090D	BnaA03g45590D	BnaC03g72370D	BnaC01g15980D
BnaA03g22690D	BnaA09g35450D	BnaC03g70650D	BnaC03g46580D	BnaA02g30650D	BnaA03g28400D	BnaA03g05480D	BnaA06g02530D	BnaUnng00070D	BnaA05g15560D	BnaA07g32850D	BnaA06g22680D	BnaC03g62730D	BnaC03g74430D	BnaA01g11780D
BnaA02g10360D	BnaA09g36760D	BnaC03g71750D	BnaC03g47130D	BnaA02g30680D	BnaA03g29740D	BnaA03g05560D	BnaA06g02820D	BnaA07g33040D	BnaA05g16090D	BnaA07g33300D	BnaA06g22930D	7347	BnaC03g74470D	BnaA09g56690D
13491	BnaA09g36800D	BnaC03g71860D	BnaC03g47260D	BnaA02g30960D	BnaA03g29970D	BnaA03g05580D	BnaA06g03570D	BnaC05g49900D	BnaA05g16480D	BnaA07g33310D	BnaA06g23080D	BnaC07g23510D	BnaC03g74690D	BnaCnng38150D
BnaCnng14580D	BnaA09g36810D	BnaC03g72420D	BnaC03g49210D	BnaA02g31820D	BnaA03g31050D	BnaA03g05800D	BnaA06g04040D	BnaA09g08830D	BnaA05g17440D	BnaA07g33750D	BnaA06g23320D	BnaA10g27840D	BnaC03g75690D	BnaA09g25900D
BnaA06g18020D	BnaA09g36960D	BnaC03g72820D	BnaC03g50030D	BnaA02g31930D	BnaA03g31660D	BnaA03g06030D	BnaA06g04100D	BnaAnng29780D	BnaA05g17700D	BnaA07g33880D	BnaA06g23950D	BnaC01g18780D	BnaC04g00350D	BnaA09g38850D
BnaA09g02350D	BnaA09g38680D	BnaC03g75010D	BnaC03g51870D	BnaA02g32330D	BnaA03g31730D	BnaA03g06330D	BnaA06g04110D	BnaC09g51540D	BnaA05g18070D	BnaA07g33930D	BnaA06g23960D	BnaC05g37320D	BnaC04g01960D	BnaA02g34070D
BnaA09g02510D	BnaA09g38810D	BnaC03g76160D	BnaC03g52500D	BnaA02g32450D	BnaA03g31940D	BnaA03g06450D	BnaA06g04130D	BnaC03g70980D	BnaA05g18850D	BnaA07g35080D	BnaA06g24550D	BnaA01g29850D	BnaC04g04150D	BnaC01g14000D
BnaC08g01860D	BnaA09g41160D	BnaC04g00460D	BnaC03g52530D	BnaA02g33310D	BnaA03g33060D	BnaA03g06550D	BnaA06g04320D	BnaC04g13290D	BnaA05g19270D	BnaA07g35260D	BnaA06g25210D	BnaC09g41910D	BnaC04g04240D	26540
BnaA10g15250D	BnaA09g42000D	BnaC04g00720D	BnaC03g54250D	BnaA02g33370D	BnaA03g33540D	BnaA03g06610D	BnaA06g04380D	BnaCnng26360D	BnaA05g19820D	BnaA07g35330D	BnaA06g25820D	BnaA03g03770D	BnaC04g04740D	BnaC01g03420D
BnaC07g05450D	BnaA09g43170D	BnaC04g00930D	BnaC03g55550D	BnaA02g33610D	BnaA03g33590D	BnaA03g06680D	BnaA06g04700D	BnaA08g19020D	BnaA05g20720D	BnaA07g36590D	BnaA06g26350D	BnaC09g20420D	BnaC04g09630D	BnaA01g20090D
BnaCnng39240D	BnaA09g45930D	BnaC04g05700D	BnaC03g55600D	BnaA02g33960D	BnaA03g33730D	BnaA03g07800D	BnaA06g06620D	BnaC02g00970D	BnaA05g22460D	BnaA07g37160D	BnaA06g26960D	BnaCnng12890D	BnaC04g12730D	BnaC08g41270D
BnaA02g19480D	BnaA09g46030D	BnaC04g11740D	BnaC03g57630D	BnaA02g34130D	BnaA03g33890D	BnaA03g08030D	BnaA06g06650D	BnaA02g18320D	BnaA05g23260D	BnaA07g38190D	BnaA06g28180D	BnaA03g54680D	BnaC04g13850D	BnaCnng73380D
BnaA06g10110D	BnaA09g46630D	BnaC04g12480D	BnaC03g58190D	BnaA02g34260D	BnaA03g33930D	BnaA03g08150D	BnaA06g07080D	BnaC07g21390D	BnaA05g23380D	BnaA07g38510D	BnaA06g28250D	BnaA09g39650D	BnaC04g13900D	BnaA07g34120D
BnaA09g01370D	BnaA09g47420D	BnaC04g15310D	BnaC03g58660D	BnaA02g34790D	BnaA03g35650D	BnaA03g08170D	BnaA06g08670D	BnaA09g09840D	BnaA05g24490D	BnaA07g39140D	BnaA06g28870D	BnaC01g40560D	BnaC04g13910D	BnaA10g26080D
BnaA03g51380D	BnaA09g47690D	BnaC04g16630D	BnaC03g59630D	BnaA02g34890D	BnaA03g35790D	BnaA03g08390D	BnaA06g08990D	BnaC05g21280D	BnaA05g24610D	BnaA08g00240D	BnaA06g28900D	BnaC09g52000D	BnaC04g14700D	BnaA02g31590D
BnaC01g10560D	BnaA09g48740D	BnaC04g19270D	BnaC03g68320D	BnaA02g35430D	BnaA03g36010D	BnaA03g08880D	BnaA06g09270D	BnaC06g29830D	BnaA05g24620D	BnaA08g01090D	BnaA06g29280D	BnaA01g12160D	BnaC04g14780D	BnaA08g08280D
BnaC04g14340D	BnaA09g51020D	BnaC04g21470D	BnaC03g71580D	BnaA02g35780D	BnaA03g36020D	BnaA03g09010D	BnaA06g09680D	BnaA03g34590D	BnaA05g25090D	BnaA08g01260D	BnaA06g30070D	BnaAnng26210D	BnaC04g14790D	BnaC04g50920D
BnaA02g12330D	BnaA09g52240D	BnaC04g21760D	BnaC03g71760D	BnaA02g36500D	BnaA03g36180D	BnaA03g09320D	BnaA06g10250D	BnaA04g11990D	BnaA05g26150D	BnaA08g01780D	BnaA06g30800D	BnaA01g00340D	BnaC04g20730D	14435
BnaA04g05090D	BnaA09g54750D	BnaC04g24960D	BnaC03g72180D	BnaA02g36630D	BnaA03g36400D	BnaA03g09530D	BnaA06g12390D	BnaA07g20880D	BnaA05g26330D	BnaA08g03140D	BnaA06g31210D	BnaC02g45320D	BnaC04g22330D	BnaA06g32470D
BnaC05g51780D	BnaA09g54980D	BnaC04g25500D	BnaC03g72390D	BnaA02g36640D	BnaA03g36830D	BnaA03g09810D	BnaA06g12520D	BnaC01g07900D	BnaA05g26360D	BnaA08g03720D	BnaA06g31330D	BnaA07g08220D	BnaC04g23930D	BnaAnng07130D
BnaC08g36570D	BnaA09g55660D	BnaC04g28060D	BnaC03g73110D	BnaA02g36860D	BnaA03g37090D	BnaA03g09910D	BnaA06g13490D	BnaA08g26800D	BnaA05g27380D	BnaA08g04100D	BnaA06g32460D	BnaC06g05690D	BnaC04g26670D	25084
BnaC03g51230D	BnaA09g55930D	BnaC04g28440D	BnaC03g74950D	BnaA02g37020D	BnaA03g37350D	BnaA03g10470D	BnaA06g13820D	BnaA05g32100D	BnaA05g28150D	BnaA08g04590D	BnaA06g33300D	BnaC03g18080D	BnaC04g26910D	BnaA09g40760D
BnaC06g10900D	BnaA10g00220D	BnaC04g29380D	BnaC03g76260D	BnaA03g00230D	BnaA03g37360D	BnaA03g10550D	BnaA06g13830D	BnaC07g26200D	BnaA05g29310D	BnaA08g04610D	BnaA06g34710D	BnaA06g27650D	BnaC04g27040D	BnaAnng05520D
BnaA09g33560D	BnaA10g00460D	BnaC04g33380D	BnaC04g00550D	BnaA03g00260D	BnaA03g37990D	BnaA03g10690D	BnaA06g14260D	BnaCnng17240D	BnaA05g29320D	BnaA08g05640D	BnaA06g36660D	BnaC03g73950D	BnaC04g30270D	BnaC04g18540D
BnaC03g72760D	BnaA10g04260D	BnaC04g35560D	BnaC04g00830D	BnaA03g00330D	BnaA03g38340D	BnaA03g10700D	BnaA06g14310D	3231	BnaA05g29710D	BnaA08g06180D	BnaA06g36910D	BnaC01g38830D	BnaC04g30680D	BnaA01g16620D
BnaC08g25500D	BnaA10g04390D	BnaC04g35770D	BnaC04g00940D	BnaA03g00350D	BnaA03g38750D	BnaA03g10950D	BnaA06g14660D	BnaA09g06770D	BnaA05g31740D	BnaA08g06300D	BnaA06g37190D	BnaA06g20760D	BnaC04g32700D	BnaC03g47070D
BnaC08g33310D	BnaA10g04530D	BnaC04g36850D	BnaC04g02430D	BnaA03g00380D	BnaA03g38950D	BnaA03g11170D	BnaA06g15270D	BnaA07g00220D	BnaA05g31970D	BnaA08g07000D	BnaA06g37850D	BnaA10g13470D	BnaC04g33730D	5016
BnaC01g03940D	BnaA10g04820D	BnaC04g40810D	BnaC04g03300D	BnaA03g00460D	BnaA03g39320D	BnaA03g11200D	BnaA06g15350D	BnaA09g11350D	BnaA05g32540D	BnaA08g07200D	BnaA06g39020D	BnaA02g00660D	BnaC04g34240D	BnaA05g15380D
BnaC08g33320D	BnaA10g06260D	BnaC04g45960D	BnaC04g04710D	BnaA03g00690D	BnaA03g39430D	BnaA03g11400D	BnaA06g15400D	BnaC06g36800D	BnaA05g33120D	BnaA08g07950D	BnaA06g39150D	BnaC07g29750D	BnaC04g35060D	BnaA05g34690D
BnaC07g43620D	BnaA10g13260D	BnaC04g47050D	BnaC04g06100D	BnaA03g00750D	BnaA03g39910D	BnaA03g11410D	BnaA06g15550D	BnaAnng26310D	BnaA05g33510D	BnaA08g10460D	BnaA06g39520D	BnaA09g09140D	BnaC04g35470D	BnaA04g13700D
BnaA08g07180D	BnaA10g14840D	BnaC04g47520D	BnaC04g07310D	BnaA03g00780D	BnaA03g39930D	BnaA03g11520D	BnaA06g16030D	BnaA02g25740D	BnaA05g34490D	BnaA08g11030D	BnaA06g40350D	BnaA07g37530D	BnaC04g36040D	2585
BnaC01g40450D	BnaA10g15560D	BnaC04g48000D	BnaC04g08200D	BnaA03g00820D	BnaA03g39970D	BnaA03g11590D	BnaA06g16300D	BnaC08g43620D	BnaA05g34630D	BnaA08g11750D	BnaA06g40450D	4918	BnaC04g38290D	BnaAnng15560D
BnaA02g15990D	BnaA10g17400D	BnaC04g48640D	BnaC04g13550D	BnaA03g00860D	BnaA03g40160D	BnaA03g11620D	BnaA06g16340D	BnaA05g22170D	BnaA05g35020D	BnaA08g11800D	BnaA07g00380D	BnaA05g36180D	BnaC04g39940D	BnaA06g36470D
BnaA04g23450D	BnaA10g17920D	BnaC04g48870D	BnaC04g14990D	BnaA03g01220D	BnaA03g40190D	BnaA03g11720D	BnaA06g16420D	BnaA01g20340D	BnaA05g35220D	BnaA08g12330D	BnaA07g00450D	BnaC05g02100D	BnaC04g43080D	BnaA07g29610D
BnaC08g32350D	BnaA10g18330D	BnaC04g49530D	BnaC04g22130D	BnaA03g01250D	BnaA03g40300D	BnaA03g11930D	BnaA06g17550D	BnaA03g28370D	BnaA05g35600D	BnaA08g12400D	BnaA07g00840D	BnaCnng03110D	BnaC04g45440D	BnaA05g02360D
BnaC01g10330D	BnaA10g19690D	BnaC04g49560D	BnaC04g23450D	BnaA03g01440D	BnaA03g41140D	BnaA03g11970D	BnaA06g17760D	BnaC09g49420D	BnaA05g36200D	BnaA08g12900D	BnaA07g01010D	BnaC02g16240D	BnaC04g45710D	BnaC03g28980D
BnaC05g01490D	BnaA10g21030D	BnaC04g50140D	BnaC04g24850D	BnaA03g01470D	BnaA03g41870D	BnaA03g11980D	BnaA06g19620D	BnaC03g75850D	BnaA05g37050D	BnaA08g13520D	BnaA07g02640D	BnaA01g21220D	BnaC04g47190D	BnaA08g16660D
BnaAnng10510D	BnaA10g21200D	BnaC04g50320D	BnaC04g29210D	BnaA03g02210D	BnaA03g41970D	BnaA03g12270D	BnaA06g20970D	BnaC06g37620D	BnaA05g37500D	BnaA08g15490D	BnaA07g02990D	BnaA03g54850D	BnaC04g49330D	BnaA02g18490D
BnaC05g09110D	BnaA10g22320D	BnaC04g50420D	BnaC04g32370D	BnaA03g02250D	BnaA03g42010D	BnaA03g12810D	BnaA06g22700D	BnaA10g18820D	BnaA06g00550D	BnaA08g15880D	BnaA07g03270D	BnaA03g14680D	BnaC04g49440D	BnaC07g46410D
BnaA07g11430D	BnaA10g22860D	BnaC04g50490D	BnaC04g39340D	BnaA03g02290D	BnaA03g43080D	BnaA03g13140D	BnaA06g25070D	BnaC09g01290D	BnaA06g00890D	BnaA08g15890D	BnaA07g03930D	BnaCnng63870D	BnaC04g50500D	BnaA06g23380D
BnaC03g31000D	BnaA10g24040D	BnaC04g50660D	BnaC04g39900D	BnaA03g02300D	BnaA03g43130D	BnaA03g13170D	BnaA06g26420D	BnaA05g34420D	BnaA06g00900D	BnaA08g15990D	BnaA07g04150D	BnaA08g10340D	BnaC04g50910D	BnaA04g14250D
BnaA03g17680D	BnaA10g24050D	BnaC04g51150D	BnaC04g41500D	BnaA03g02970D	BnaA03g43230D	BnaA03g13330D	BnaA06g26870D	BnaAnng02190D	BnaA06g01500D	BnaA08g16820D	BnaA07g05020D	26596	BnaC04g51190D	BnaA09g26090D
BnaC04g47590D	BnaA10g24710D	BnaC04g51440D	BnaC04g43780D	BnaA03g03170D	BnaA03g43250D	BnaA03g13420D	BnaA06g27090D	BnaC07g20180D	BnaA06g02310D	BnaA08g17160D	BnaA07g05080D	BnaC07g01150D	BnaC04g52350D	BnaAnng28270D
BnaC05g21740D	BnaA10g24720D	BnaC04g52010D	BnaC04g45750D	BnaA03g03380D	BnaA03g43310D	BnaA03g13600D	BnaA06g27640D	BnaC03g18710D	BnaA06g03950D	BnaA08g17390D	BnaA07g05640D	BnaA03g57380D	BnaC04g54580D	BnaAnng11120D
BnaC09g19870D	BnaA10g24750D	BnaC04g52740D	BnaC04g46250D	BnaA03g03580D	BnaA03g43440D	BnaA03g14030D	BnaA06g27710D	3752	BnaA06g04430D	BnaA08g17510D	BnaA07g05810D	BnaA05g13290D	BnaC04g56580D	BnaA07g09540D
BnaA03g09480D	BnaA10g24860D	BnaC04g55020D	BnaC04g47760D	BnaA03g03830D	BnaA03g43830D	BnaA03g14300D	BnaA06g27910D	BnaA09g03820D	BnaA06g04580D	BnaA08g17590D	BnaA07g05940D	BnaAnng22840D	BnaC05g00810D	22089
BnaA05g35820D	BnaA10g25400D	BnaC04g56890D	BnaC04g48490D	BnaA03g04330D	BnaA03g43910D	BnaA03g14570D	BnaA06g28420D	4848	BnaA06g05310D	BnaA08g18220D	BnaA07g06530D	BnaC08g41180D	BnaC05g01430D	BnaC03g03090D
BnaA01g33920D	BnaA10g25690D	BnaC05g01270D	BnaC04g48840D	BnaA03g04460D	BnaA03g44280D	BnaA03g14760D	BnaA06g28860D	21583	BnaA06g05390D	BnaA08g19410D	BnaA07g06990D	BnaA02g23680D	BnaC05g04300D	BnaCnng45980D
BnaA05g37300D	BnaA10g25890D	BnaC05g01340D	BnaC04g51000D	BnaA03g04890D	BnaA03g44480D	BnaA03g15090D	BnaA06g28910D	BnaA03g48990D	BnaA06g06480D	BnaA08g19420D	BnaA07g07760D	BnaC04g48890D	BnaC05g08470D	BnaA04g10770D
BnaC05g22870D	BnaA10g25990D	BnaC05g05180D	BnaC04g51100D	BnaA03g04970D	BnaA03g44600D	BnaA03g15250D	BnaA06g29100D	BnaC06g34900D	BnaA06g06990D	BnaA08g19850D	BnaA07g09050D	BnaA07g18180D	BnaC05g10590D	22781
BnaC03g35490D	BnaA10g26860D	BnaC05g08650D	BnaC04g51120D	BnaA03g04990D	BnaA03g45230D	BnaA03g15270D	BnaA06g29400D	BnaA07g00860D	BnaA06g07010D	BnaA08g20520D	BnaA07g09080D	BnaC03g32120D	BnaC05g10810D	BnaCnng48800D
BnaA02g04170D	BnaA10g27230D	BnaC05g09350D	BnaC04g51140D	BnaA03g05080D	BnaA03g45570D	BnaA03g17000D	BnaA06g29680D	BnaA01g08520D	BnaA06g07360D	BnaA08g20540D	BnaA07g09480D	BnaC03g21180D	BnaC05g14840D	BnaA06g03680D
BnaC08g08310D	BnaA10g27260D	BnaC05g09910D	BnaC04g51860D	BnaA03g05390D	BnaA03g47070D	BnaA03g17020D	BnaA06g30020D	BnaCnng74080D	BnaA06g07790D	BnaA08g20970D	BnaA07g09530D	BnaA09g50250D	BnaC05g15840D	19380
BnaC05g02750D	BnaA10g27580D	BnaC05g09920D	BnaC04g53020D	BnaA03g05490D	BnaA03g47520D	BnaA03g17030D	BnaA06g30100D	20155	BnaA06g07980D	BnaA08g21370D	BnaA07g10130D	BnaA03g28750D	BnaC05g21020D	20849
BnaA01g00650D	BnaA10g28220D	BnaC05g10300D	BnaC04g56560D	BnaA03g05500D	BnaA03g47590D	BnaA03g17280D	BnaA06g30380D	11503	BnaA06g08200D	BnaA08g21580D	BnaA07g10260D	BnaC05g24700D	BnaC05g22450D	BnaCnng37500D
BnaC04g19100D	BnaAnng00210D	BnaC05g12170D	BnaC05g00650D	BnaA03g05540D	BnaA03g48900D	BnaA03g17490D	BnaA06g30990D	11373	BnaA06g08780D	BnaA08g23620D	BnaA07g10380D	BnaC06g14150D	BnaC05g23300D	BnaA10g05770D
BnaC04g13100D	BnaAnng00390D	BnaC05g12520D	BnaC05g01200D	BnaA03g05780D	BnaA03g48950D	BnaA03g17600D	BnaA06g31040D	19143	BnaA06g09770D	BnaA08g24900D	BnaA07g14090D	BnaA04g07950D	BnaC05g30840D	28087
BnaC08g12570D	BnaAnng00470D	BnaC05g15540D	BnaC05g02240D	BnaA03g06240D	BnaA03g48970D	BnaA03g17820D	BnaA06g31070D	BnaC02g18230D	BnaA06g09880D	BnaA08g25500D	BnaA07g15190D	BnaA03g18830D	BnaC05g31920D	BnaA07g06490D
BnaC08g22660D	BnaAnng00680D	BnaC05g16010D	BnaC05g04550D	BnaA03g06390D	BnaA03g48980D	BnaA03g18340D	BnaA06g31190D	10812	BnaA06g10060D	BnaA08g25690D	BnaA07g15630D	18231	BnaC05g37460D	6777
BnaA10g24620D	BnaAnng00950D	BnaC05g20170D	BnaC05g05150D	BnaA03g06700D	BnaA03g49190D	BnaA03g18350D	BnaA06g31600D	BnaA04g11890D	BnaA06g10330D	BnaA08g26050D	BnaA07g15830D	BnaC07g11390D	BnaC05g37850D	BnaC05g17420D
BnaC01g03360D	BnaAnng01270D	BnaC05g21490D	BnaC05g05920D	BnaA03g06760D	BnaA03g49250D	BnaA03g18600D	BnaA06g33410D	BnaA09g33890D	BnaA06g10740D	BnaA08g26870D	BnaA07g16550D	BnaCnng47650D	BnaC05g38740D	BnaC04g19380D
14595	BnaAnng01430D	BnaC05g22460D	BnaC05g07350D	BnaA03g06870D	BnaA03g49440D	BnaA03g19050D	BnaA06g34070D	BnaA05g15830D	BnaA06g10770D	BnaA08g26940D	BnaA07g16940D	BnaA03g52860D	BnaC05g39680D	BnaA06g10340D
BnaA09g49020D	BnaAnng01570D	BnaC05g24210D	BnaC05g08260D	BnaA03g06880D	BnaA03g50050D	BnaA03g19070D	BnaA06g34740D	13861	BnaA06g11500D	BnaA08g27660D	BnaA07g17030D	BnaC04g54290D	BnaC05g40680D	BnaA09g50320D
5530	BnaAnng02060D	BnaC05g25190D	BnaC05g10990D	BnaA03g07040D	BnaA03g50080D	BnaA03g19840D	BnaA06g35490D	BnaC05g26660D	BnaA06g11520D	BnaA08g28830D	BnaA07g17120D	BnaA07g13770D	BnaC05g40900D	BnaA05g31580D
BnaC07g07290D	BnaAnng02450D	BnaC05g30190D	BnaC05g12100D	BnaA03g07140D	BnaA03g51510D	BnaA03g19930D	BnaA06g35930D	BnaC08g15120D	BnaA06g11550D	BnaA08g29290D	BnaA07g17200D	BnaC04g12780D	BnaC05g42800D	BnaC09g24940D
BnaA03g05400D	BnaAnng02980D	BnaC05g31680D	BnaC05g12330D	BnaA03g07410D	BnaA03g52190D	BnaA03g19940D	BnaA06g36070D	BnaC06g06580D	BnaA06g12060D	BnaA08g29930D	BnaA07g18050D	BnaA02g36450D	BnaC05g42840D	27079
BnaC05g12800D	BnaAnng03110D	BnaC05g33310D	BnaC05g13540D	BnaA03g07740D	BnaA03g52550D	BnaA03g20020D	BnaA06g36090D	BnaA06g33430D	BnaA06g12890D	BnaA08g31650D	BnaA07g20510D	BnaC01g33010D	BnaC05g43010D	BnaCnng28600D
BnaA10g21600D	BnaAnng04140D	BnaC05g33920D	BnaC05g13880D	BnaA03g07920D	BnaA03g52560D	BnaA03g20190D	BnaA06g36540D	BnaA05g15980D	BnaA06g13950D	BnaA09g00340D	BnaA07g21230D	BnaC03g08270D	BnaC05g43050D	BnaC02g05030D
BnaA06g13170D	BnaAnng04720D	BnaC05g35820D	BnaC05g14700D	BnaA03g08050D	BnaA03g53460D	BnaA03g20290D	BnaA06g36710D	25610	BnaA06g14820D	BnaA09g00770D	BnaA07g21310D	BnaA08g15450D	BnaC05g43080D	BnaA02g34420D
BnaA05g33750D	BnaAnng04800D	BnaC05g36470D	BnaC05g17880D	BnaA03g08180D	BnaA03g53940D	BnaA03g20930D	BnaA06g36850D	BnaA07g26680D	BnaA06g14880D	BnaA09g01040D	BnaA07g22650D	BnaA09g02830D	BnaC05g43350D	BnaC03g70680D
BnaA08g11240D	BnaAnng05410D	BnaC05g39510D	BnaC05g21240D	BnaA03g08490D	BnaA03g55290D	BnaA03g21140D	BnaA06g37360D	BnaC01g26640D	BnaA06g15290D	BnaA09g03790D	BnaA07g22980D	BnaC02g48740D	BnaC05g43450D	BnaCnng68380D
BnaC02g15920D	BnaAnng05930D	BnaC05g39980D	BnaC05g22220D	BnaA03g08540D	BnaA03g55320D	BnaA03g21210D	BnaA06g37510D	BnaA09g01190D	BnaA06g16050D	BnaA09g04550D	BnaA07g23000D	BnaC01g19430D	BnaC05g45260D	BnaC01g02490D
BnaA08g23050D	BnaAnng06890D	BnaC05g41870D	BnaC05g22240D	BnaA03g08740D	BnaA03g55950D	BnaA03g21240D	BnaA06g37520D	BnaA10g26170D	BnaA06g19800D	BnaA09g04990D	BnaA07g24100D	BnaA01g15730D	BnaC05g45500D	BnaAnng12640D
BnaC02g43880D	BnaAnng07700D	BnaC05g43320D	BnaC05g25100D	BnaA03g09150D	BnaA03g56040D	BnaA03g21560D	BnaA06g37910D	BnaA08g26010D	BnaA06g21340D	BnaA09g05670D	BnaA07g24260D	BnaA04g17400D	BnaC05g47150D	BnaA05g29330D
BnaA04g27250D	BnaAnng07910D	BnaC05g43390D	BnaC05g28160D	BnaA03g09520D	BnaA03g56180D	BnaA03g21970D	BnaA06g38220D	BnaCnng48230D	BnaA06g22970D	BnaA09g07160D	BnaA07g24350D	BnaC02g38030D	BnaC05g47870D	BnaA09g26430D
BnaA07g12810D	BnaAnng08460D	BnaC05g43400D	BnaC05g28700D	BnaA03g10010D	BnaA03g56650D	BnaA03g22030D	BnaA06g40150D	BnaA05g01340D	BnaA06g23190D	BnaA09g07170D	BnaA07g24430D	BnaC03g16330D	BnaC05g48490D	BnaA07g30310D
BnaC01g32200D	BnaAnng08780D	BnaC05g43440D	BnaC05g34570D	BnaA03g10210D	BnaA03g56710D	BnaA03g22040D	BnaA07g02720D	BnaA09g48420D	BnaA06g23710D	BnaA09g07480D	BnaA07g25040D	BnaA06g14000D	BnaC06g01320D	BnaA10g28500D
BnaCnng52180D	BnaAnng10550D	BnaC05g43540D	BnaC05g35010D	BnaA03g10360D	BnaA03g57410D	BnaA03g22510D	BnaA07g03150D	14066	BnaA06g24270D	BnaA09g07610D	BnaA07g25300D	BnaC06g09980D	BnaC06g03680D	BnaA10g16720D
BnaC03g33160D	BnaAnng13440D	BnaC05g43920D	BnaC05g45310D	BnaA03g10450D	BnaA03g57930D	BnaA03g22670D	BnaA07g05100D	BnaA09g15460D	BnaA06g24590D	BnaA09g07980D	BnaA07g26280D	BnaC08g10110D	BnaC06g03740D	BnaCnng67790D
BnaC03g52250D	BnaAnng13950D	BnaC05g44070D	BnaC05g45900D	BnaA03g10630D	BnaA03g58260D	BnaA03g22680D	BnaA07g05610D	BnaA03g04270D	BnaA06g25130D	BnaA09g08010D	BnaA07g26850D	BnaA04g26290D	BnaC06g04740D	BnaAnng09240D
BnaA01g25640D	BnaAnng16840D	BnaC05g44580D	BnaC05g46270D	BnaA03g10890D	BnaA03g58510D	BnaA03g22850D	BnaA07g06150D	BnaC02g05000D	BnaA06g25320D	BnaA09g08030D	BnaA07g26950D	BnaA05g13030D	BnaC06g09800D	BnaA05g01310D
BnaA03g35940D	BnaAnng17060D	BnaC05g46990D	BnaC05g48610D	BnaA03g10910D	BnaA03g58980D	BnaA03g22890D	BnaA07g06180D	BnaCnng16590D	BnaA06g25620D	BnaA09g08470D	BnaA07g28280D	5937	BnaC06g10600D	BnaC07g23710D
BnaCnng62360D	BnaAnng17510D	BnaC05g47270D	BnaC05g48650D	BnaA03g10960D	BnaA03g59840D	BnaA03g23010D	BnaA07g07790D	BnaC01g10150D	BnaA06g26750D	BnaA09g08700D	BnaA07g29580D	16059	BnaC06g12130D	BnaC02g04320D
BnaA09g02220D	BnaAnng17540D	BnaC05g47430D	BnaC05g48700D	BnaA03g11010D	BnaA04g00050D	BnaA03g23180D	BnaA07g08530D	BnaC05g10960D	BnaA06g27070D	BnaA09g09210D	BnaA07g30360D	BnaC04g29660D	BnaC06g14510D	BnaC05g42410D
BnaC07g25440D	BnaAnng17560D	BnaC05g47710D	BnaC05g51120D	BnaA03g11030D	BnaA04g00200D	BnaA03g23240D	BnaA07g09550D	BnaCnng55350D	BnaA06g27720D	BnaA09g12330D	BnaA07g30940D	BnaC07g46050D	BnaC06g15680D	BnaC05g47280D
BnaA02g09190D	BnaAnng21750D	BnaC05g47720D	BnaC06g05410D	BnaA03g11080D	BnaA04g00820D	BnaA03g23280D	BnaA07g09580D	BnaA09g21630D	BnaA06g27940D	BnaA09g12420D	BnaA07g31710D	BnaA09g30540D	BnaC06g18520D	BnaC02g25390D
BnaCnng69290D	BnaAnng22210D	BnaC05g48090D	BnaC06g08390D	BnaA03g11130D	BnaA04g00950D	BnaA03g23330D	BnaA07g10570D	BnaCnng55620D	BnaA06g27950D	BnaA09g13470D	BnaA07g32150D	BnaCnng07030D	BnaC06g21810D	19883
BnaC07g29340D	BnaAnng23110D	BnaC05g48120D	BnaC06g08930D	BnaA03g11260D	BnaA04g01320D	BnaA03g23380D	BnaA07g11370D	BnaC04g50380D	BnaA06g28430D	BnaA09g14650D	BnaA07g32280D	BnaC07g05090D	BnaC06g25730D	BnaA09g12580D
BnaA05g25040D	BnaAnng24180D	BnaC05g48410D	BnaC06g10890D	BnaA03g11660D	BnaA04g01430D	BnaA03g24280D	BnaA07g11630D	BnaA06g00410D	BnaA06g29350D	BnaA09g15430D	BnaA07g33800D	BnaA07g34810D	BnaC06g29500D	BnaA09g27140D
BnaA09g02250D	BnaAnng24480D	BnaC05g48460D	BnaC06g11760D	BnaA03g11690D	BnaA04g01590D	BnaA03g24420D	BnaA07g12120D	BnaA07g32780D	BnaA06g29750D	BnaA09g15440D	BnaA07g33900D	BnaCnng14120D	BnaC06g32250D	BnaC06g11440D
BnaCnng23280D	BnaAnng25200D	BnaC05g48620D	BnaC06g14820D	BnaA03g11750D	BnaA04g01660D	BnaA03g24520D	BnaA07g12590D	BnaA09g14500D	BnaA06g30060D	BnaA09g15660D	BnaA07g34260D	BnaC05g38490D	BnaC06g32790D	BnaC03g40030D
BnaA05g24780D	BnaAnng25230D	BnaC05g48660D	BnaC06g21310D	BnaA03g12010D	BnaA04g02210D	BnaA03g25050D	BnaA07g12780D	BnaC09g08990D	BnaA06g30550D	BnaA09g17170D	BnaA07g34490D	BnaCnng40600D	BnaC06g32880D	BnaAnng40820D
BnaA08g12630D	BnaAnng26530D	BnaC05g48750D	BnaC06g24550D	BnaA03g12280D	BnaA04g03030D	BnaA03g25180D	BnaA07g13670D	BnaC01g04360D	BnaA06g30650D	BnaA09g17740D	BnaA07g34860D	BnaC03g48560D	BnaC06g33300D	BnaC08g03660D
BnaC08g41860D	BnaAnng27080D	BnaC05g49660D	BnaC06g25570D	BnaA03g13300D	BnaA04g03160D	BnaA03g25340D	BnaA07g13700D	BnaC09g28090D	BnaA06g30670D	BnaA09g17900D	BnaA07g35590D	BnaC06g08850D	BnaC06g33800D	BnaA10g22610D
BnaA05g29550D	BnaAnng27700D	BnaC05g51340D	BnaC06g27020D	BnaA03g13310D	BnaA04g03390D	BnaA03g25430D	BnaA07g13720D	BnaA09g47880D	BnaA06g31180D	BnaA09g18400D	BnaA07g35600D	BnaC03g66250D	BnaC06g33830D	17419
BnaCnng01850D	BnaAnng29260D	BnaC06g03630D	BnaC06g28230D	BnaA03g13580D	BnaA04g03560D	BnaA03g25580D	BnaA07g13930D	BnaC02g08290D	BnaA06g31460D	BnaA09g18630D	BnaA07g36150D	BnaC03g67700D	BnaC06g34880D	BnaA08g12600D
BnaA03g35840D	BnaAnng29380D	BnaC06g06220D	BnaC06g28720D	BnaA03g13890D	BnaA04g03710D	BnaA03g25850D	BnaA07g14200D	BnaC09g15840D	BnaA06g31840D	BnaA09g18770D	BnaA07g37730D	BnaA01g27410D	BnaC06g34970D	BnaC07g35550D
BnaA02g12150D	BnaAnng29670D	BnaC06g06540D	BnaC06g28730D	BnaA03g14010D	BnaA04g03830D	BnaA03g25870D	BnaA07g15220D	BnaA09g35050D	BnaA06g31910D	BnaA09g19650D	BnaA07g38660D	BnaC09g30190D	BnaC06g36370D	BnaC04g39790D
BnaC07g22020D	BnaAnng29830D	BnaC06g09640D	BnaC06g31750D	BnaA03g14580D	BnaA04g04160D	BnaA03g26220D	BnaA07g15380D	BnaA09g11880D	BnaA06g32500D	BnaA09g19720D	BnaA07g38980D	BnaC02g22570D	BnaC06g36750D	BnaC02g04350D
BnaC06g06590D	BnaAnng29840D	BnaC06g13160D	BnaC06g33850D	BnaA03g14720D	BnaA04g04440D	BnaA03g26470D	BnaA07g15810D	BnaC03g38530D	BnaA06g32710D	BnaA09g21220D	BnaA07g39150D	2374	BnaC06g36880D	BnaC02g07030D
BnaC05g35890D	BnaAnng31730D	BnaC06g14040D	BnaC06g34850D	BnaA03g14770D	BnaA04g05500D	BnaA03g26510D	BnaA07g16150D	BnaC02g14550D	BnaA06g33470D	BnaA09g22200D	BnaA08g01070D	BnaC07g49250D	BnaC06g37380D	BnaCnng59510D
BnaA01g06610D	BnaAnng32580D	BnaC06g15880D	BnaC06g36030D	BnaA03g15040D	BnaA04g06100D	BnaA03g27150D	BnaA07g16350D	BnaA06g13460D	BnaA06g33640D	BnaA09g23550D	BnaA08g01130D	BnaA05g03640D	BnaC06g37770D	BnaC03g18580D
BnaC05g26730D	BnaAnng33740D	BnaC06g18740D	BnaC06g36860D	BnaA03g15170D	BnaA04g06200D	BnaA03g27300D	BnaA07g18560D	BnaC05g17820D	BnaA06g33900D	BnaA09g25340D	BnaA08g01340D	BnaA10g08010D	BnaC06g38480D	BnaA09g10200D
BnaC07g09230D	BnaAnng37150D	BnaC06g19780D	BnaC06g37020D	BnaA03g15510D	BnaA04g06560D	BnaA03g27370D	BnaA07g18810D	BnaC03g19680D	BnaA06g34180D	BnaA09g25640D	BnaA08g02460D	BnaA04g29330D	BnaC06g38730D	BnaA10g12090D
BnaC03g55960D	BnaAnng38140D	BnaC06g20460D	BnaC06g39730D	BnaA03g16100D	BnaA04g07520D	BnaA03g27420D	BnaA07g19150D	BnaC07g16640D	BnaA06g35460D	BnaA09g27080D	BnaA08g02530D	21350	BnaC06g38740D	BnaA03g15400D
BnaA05g02890D	BnaAnng39110D	BnaC06g23690D	BnaC06g43090D	BnaA03g16340D	BnaA04g07660D	BnaA03g27440D	BnaA07g19880D	BnaC01g40930D	BnaA06g35480D	BnaA09g29730D	BnaA08g02970D	BnaC03g04400D	BnaC06g39980D	BnaCnng67140D
BnaA10g21150D	BnaAnng39590D	BnaC06g23700D	BnaC07g00380D	BnaA03g16450D	BnaA04g07970D	BnaA03g27750D	BnaA07g20720D	BnaC05g34320D	BnaA06g36180D	BnaA09g29840D	BnaA08g03240D	BnaAnng40690D	BnaC06g43530D	BnaAnng10090D
BnaA06g03220D	BnaAnng40540D	BnaC06g27340D	BnaC07g02020D	BnaA03g16640D	BnaA04g09320D	BnaA03g27940D	BnaA07g20730D	BnaC01g18170D	BnaA06g36560D	BnaA09g29900D	BnaA08g04190D	BnaAnng30450D	BnaC06g43770D	BnaCnng12060D
BnaCnng60070D	BnaC01g00800D	BnaC06g28460D	BnaC07g04490D	BnaA03g16860D	BnaA04g09380D	BnaA03g28270D	BnaA07g21100D	BnaA07g31350D	BnaA06g36630D	BnaA09g30130D	BnaA08g06070D	BnaA09g12890D	BnaC07g00780D	BnaC03g23340D
BnaA01g20690D	BnaC01g01110D	BnaC06g34930D	BnaC07g09690D	BnaA03g17240D	BnaA04g09880D	BnaA03g28510D	BnaA07g24050D	BnaA05g01010D	BnaA06g36720D	BnaA09g30430D	BnaA08g07560D	BnaA01g24860D	BnaC07g01950D	BnaC09g14320D
BnaC05g01370D	BnaC01g01710D	BnaC06g36050D	BnaC07g10040D	BnaA03g17470D	BnaA04g10130D	BnaA03g29320D	BnaA07g24140D	BnaA07g26690D	BnaA06g36820D	BnaA09g30820D	BnaA08g07580D	BnaC09g38090D	BnaC07g04260D	BnaC03g48010D
BnaCnng01090D	BnaC01g01960D	BnaC06g37250D	BnaC07g13980D	BnaA03g17960D	BnaA04g10320D	BnaA03g29430D	BnaA07g24200D	BnaA08g18390D	BnaA06g37930D	BnaA09g33190D	BnaA08g08270D	BnaC09g31990D	BnaC07g06510D	BnaA03g57700D
BnaC09g16510D	BnaC01g03220D	BnaC06g37750D	BnaC07g16650D	BnaA03g17970D	BnaA04g10530D	BnaA03g29710D	BnaA07g24560D	BnaC04g50850D	BnaA06g38330D	BnaA09g33860D	BnaA08g08320D	BnaA09g54670D	BnaC07g15060D	BnaA04g07310D
BnaA09g54450D	BnaC01g03500D	BnaC06g38300D	BnaC07g19530D	BnaA03g19280D	BnaA04g10600D	BnaA03g29950D	BnaA07g25210D	BnaA07g25950D	BnaA06g38550D	BnaA09g33910D	BnaA08g08470D	17871	BnaC07g22410D	BnaC01g42330D
BnaA07g23310D	BnaC01g07250D	BnaC06g41110D	BnaC07g21320D	BnaA03g19400D	BnaA04g11780D	BnaA03g30330D	BnaA07g27370D	BnaA07g34930D	BnaA06g38740D	BnaA09g34410D	BnaA08g08500D	BnaA10g09300D	BnaC07g22820D	BnaC09g26420D
BnaA09g08280D	BnaC01g07470D	BnaC06g42070D	BnaC07g21330D	BnaA03g19570D	BnaA04g12240D	BnaA03g30660D	BnaA07g27660D	BnaA02g28130D	BnaA06g39290D	BnaA09g35280D	BnaA08g09570D	BnaC08g24100D	BnaC07g23670D	BnaA06g27550D
BnaA09g39730D	BnaC01g07700D	BnaC06g42910D	BnaC07g27140D	BnaA03g20210D	BnaA04g12570D	BnaA03g30950D	BnaA07g27820D	BnaC02g25430D	BnaA06g40800D	BnaA09g35750D	BnaA08g09640D	BnaC04g39330D	BnaC07g24400D	28216
BnaA03g25700D	BnaC01g09750D	BnaC06g43100D	BnaC07g27650D	BnaA03g20550D	BnaA04g14230D	BnaA03g31200D	BnaA07g28170D	BnaA10g18810D	BnaA06g40890D	BnaA09g36400D	BnaA08g09860D	BnaC09g20330D	BnaC07g26550D	BnaA09g37490D
BnaC05g00540D	BnaC01g11810D	BnaC06g43520D	BnaC07g27700D	BnaA03g21170D	BnaA04g14630D	BnaA03g31400D	BnaA07g28260D	BnaA05g18350D	BnaA07g00500D	BnaA09g37080D	BnaA08g09880D	3846	BnaC07g26740D	BnaA10g01790D
BnaA03g16550D	BnaC01g13350D	BnaC06g43820D	BnaC07g27840D	BnaA03g21350D	BnaA04g14720D	BnaA03g31910D	BnaA07g28530D	BnaA09g32860D	BnaA07g02140D	BnaA09g38310D	BnaA08g10670D	BnaC09g35190D	BnaC07g27600D	BnaAnng18320D
BnaA04g19280D	BnaC01g14590D	BnaC07g00300D	BnaC07g28060D	BnaA03g21990D	BnaA04g15160D	BnaA03g31990D	BnaA07g28820D	BnaA03g25360D	BnaA07g02150D	BnaA09g39180D	BnaA08g11560D	BnaC05g43020D	BnaC07g30480D	BnaA08g15110D
BnaC02g44960D	BnaC01g14610D	BnaC07g03580D	BnaC07g32570D	BnaA03g22180D	BnaA04g16750D	BnaA03g32070D	BnaA07g28930D	BnaC03g14610D	BnaA07g04130D	BnaA09g40390D	BnaA08g11820D	BnaCnng42420D	BnaC07g33220D	BnaA06g33050D
BnaA06g24360D	BnaC01g16530D	BnaC07g06390D	BnaC07g33440D	BnaA03g22470D	BnaA04g16920D	BnaA03g32290D	BnaA07g29220D	BnaA04g11410D	BnaA07g06190D	BnaA09g40780D	BnaA08g11910D	BnaA08g31500D	BnaC07g33230D	BnaC04g26840D
BnaA03g39790D	BnaC01g19550D	BnaC07g06580D	BnaC07g36350D	BnaA03g23050D	BnaA04g17070D	BnaA03g32320D	BnaA07g30040D	BnaC08g46600D	BnaA07g06220D	BnaA09g41080D	BnaA08g11970D	BnaCnng54120D	BnaC07g33240D	BnaA09g10460D
8380	BnaC01g23460D	BnaC07g11040D	BnaC07g36550D	BnaA03g23210D	BnaA04g17120D	BnaA03g32410D	BnaA07g30440D	BnaA09g56250D	BnaA07g06770D	BnaA09g42140D	BnaA08g12120D	BnaA07g34990D	BnaC07g33340D	BnaA07g09000D
BnaA07g29810D	BnaC01g25940D	BnaC07g12460D	BnaC07g38850D	BnaA03g24370D	BnaA04g17210D	BnaA03g32770D	BnaA07g30760D	BnaC08g38560D	BnaA07g07060D	BnaA09g44150D	BnaA08g12920D	BnaA07g34870D	BnaC07g33690D	BnaC08g34980D
BnaA06g24190D	BnaC01g27710D	BnaC07g14610D	BnaC07g41620D	BnaA03g24460D	BnaA04g17540D	BnaA03g32840D	BnaA07g30820D	BnaA03g40200D	BnaA07g07690D	BnaA09g44710D	BnaA08g13820D	BnaC02g36340D	BnaC07g33900D	BnaA10g28150D
BnaC01g07540D	BnaC01g32320D	BnaC07g28310D	BnaC07g45690D	BnaA03g24470D	BnaA04g17910D	BnaA03g33360D	BnaA07g31140D	BnaA01g11350D	BnaA07g08390D	BnaA09g45130D	BnaA08g14310D	BnaA10g14120D	BnaC07g34180D	BnaA03g50730D
BnaC04g42320D	BnaC01g33640D	BnaC07g28980D	BnaC07g47300D	BnaA03g25280D	BnaA04g18600D	BnaA03g33530D	BnaA07g31180D	BnaC03g02220D	BnaA07g08670D	BnaA09g45400D	BnaA08g15710D	BnaC05g27730D	BnaC07g35240D	BnaC03g66320D
BnaA04g19460D	BnaC01g33660D	BnaC07g29150D	BnaC07g48280D	BnaA03g25880D	BnaA04g19180D	BnaA03g33640D	BnaA07g31210D	BnaA02g30950D	BnaA07g08840D	BnaA09g46080D	BnaA08g15790D	BnaA05g07770D	BnaC07g36480D	BnaC02g08980D
12352	BnaC01g35420D	BnaC07g29650D	BnaC07g49560D	BnaA03g25960D	BnaA04g19550D	BnaA03g34310D	BnaA07g31400D	BnaC09g06120D	BnaA07g11270D	BnaA09g47770D	BnaA08g15910D	BnaC05g38300D	BnaC07g38460D	BnaC04g14750D
4638	BnaC01g35950D	BnaC07g33200D	BnaC07g51030D	BnaA03g26040D	BnaA04g19840D	BnaA03g34550D	BnaA07g32030D	BnaCnng22840D	BnaA07g12260D	BnaA09g49230D	BnaA08g16560D	BnaA10g13400D	BnaC07g40480D	BnaC01g34750D
BnaC08g23690D	BnaC01g36510D	BnaC07g35040D	BnaC08g02450D	BnaA03g26360D	BnaA04g19950D	BnaA03g35030D	BnaA07g32170D	BnaC07g49640D	BnaA07g12320D	BnaA09g49480D	BnaA08g17170D	BnaC03g48610D	BnaC07g41510D	BnaA02g21210D
BnaA10g18480D	BnaC01g36910D	BnaC07g37660D	BnaC08g02810D	BnaA03g26440D	BnaA04g20580D	BnaA03g35040D	BnaA07g32480D	BnaC01g37270D	BnaA07g13320D	BnaA09g49830D	BnaA08g17240D	BnaA06g33690D	BnaC07g42780D	BnaCnng10370D
22579	BnaC01g38170D	BnaC07g40700D	BnaC08g05950D	BnaA03g26500D	BnaA04g21100D	BnaA03g35180D	BnaA07g32890D	BnaA04g09750D	BnaA07g13830D	BnaA09g50090D	BnaA08g17260D	BnaA09g48800D	BnaC07g44410D	BnaC06g30050D
BnaC03g04490D	BnaC02g03740D	BnaC07g40750D	BnaC08g07170D	BnaA03g26700D	BnaA04g21240D	BnaA03g35660D	BnaA07g32940D	BnaC08g14090D	BnaA07g13960D	BnaA09g50330D	BnaA08g17350D	BnaA01g13860D	BnaC07g45320D	BnaA02g34540D
BnaC08g34630D	BnaC02g07610D	BnaC07g40810D	BnaC08g12050D	BnaA03g26730D	BnaA04g21740D	BnaA03g36080D	BnaA07g33380D	BnaUnng01000D	BnaA07g14470D	BnaA09g50680D	BnaA08g17800D	BnaCnng46890D	BnaC07g46190D	BnaAnng19770D
BnaC04g45140D	BnaC02g09360D	BnaC07g41850D	BnaC08g14210D	BnaA03g26820D	BnaA04g21830D	BnaA03g36210D	BnaA07g33920D	BnaC08g01220D	BnaA07g14600D	BnaA09g50750D	BnaA08g17820D	BnaA01g22650D	BnaC07g47480D	BnaC07g34320D
1439	BnaC02g10900D	BnaC07g42210D	BnaC08g17120D	BnaA03g27360D	BnaA04g21850D	BnaA03g36380D	BnaA07g34290D	BnaA09g43820D	BnaA07g14610D	BnaA09g51160D	BnaA08g18120D	BnaC02g17110D	BnaC08g01870D	BnaC03g17470D
BnaA02g07370D	BnaC02g11380D	BnaC07g42330D	BnaC08g17460D	BnaA03g27430D	BnaA04g22280D	BnaA03g36620D	BnaA07g35670D	BnaCnng33950D	BnaA07g14880D	BnaA09g52190D	BnaA08g18640D	BnaA03g40880D	BnaC08g03090D	BnaC09g00580D
23352	BnaC02g12740D	BnaC07g42360D	BnaC08g19500D	BnaA03g27520D	BnaA04g22890D	BnaA03g36860D	BnaA07g35730D	16559	BnaA07g14910D	BnaA09g53380D	BnaA08g19940D	BnaA07g37280D	BnaC08g05160D	BnaC08g12330D
BnaA03g16500D	BnaC02g13740D	BnaC07g43250D	BnaC08g20560D	BnaA03g27770D	BnaA04g23920D	BnaA03g36920D	BnaA07g35920D	BnaA10g15260D	BnaA07g15670D	BnaA09g53400D	BnaA08g20570D	BnaC09g31460D	BnaC08g06800D	BnaC07g43750D
BnaA03g47670D	BnaC02g14090D	BnaC07g43290D	BnaC08g21170D	BnaA03g28070D	BnaA04g24560D	BnaA03g37120D	BnaA07g37340D	BnaCnng61360D	BnaA07g16170D	BnaA09g54180D	BnaA08g20740D	BnaC08g26260D	BnaC08g06960D	BnaC03g16580D
BnaA04g08410D	BnaC02g14530D	BnaC07g43540D	BnaC08g22230D	BnaA03g28490D	BnaA04g24760D	BnaA03g37200D	BnaA07g37430D	BnaA06g37610D	BnaA07g16820D	BnaA09g55900D	BnaA08g21330D	BnaA02g19740D	BnaC08g07230D	BnaC09g24870D
BnaA03g56870D	BnaC02g15130D	BnaC07g44310D	BnaC08g22320D	BnaA03g28900D	BnaA04g24930D	BnaA03g38170D	BnaA07g37870D	BnaA06g26720D	BnaA07g17560D	BnaA09g56120D	BnaA08g21430D	BnaA03g25820D	BnaC08g08140D	29666
22708	BnaC02g15280D	BnaC07g44880D	BnaC08g22570D	BnaA03g28920D	BnaA04g24960D	BnaA03g38560D	BnaA07g38360D	BnaC09g20890D	BnaA07g17630D	BnaA10g00470D	BnaA08g21500D	7144	BnaC08g09340D	BnaC04g47650D
BnaC03g06780D	BnaC02g16810D	BnaC07g45120D	BnaC08g23820D	BnaA03g28940D	BnaA04g25170D	BnaA03g38630D	BnaA07g38600D	BnaC01g22850D	BnaA07g18350D	BnaA10g00710D	BnaA08g22200D	BnaC02g48270D	BnaC08g10290D	BnaC06g34470D
BnaC07g29210D	BnaC02g18910D	BnaC08g02740D	BnaC08g24680D	BnaA03g29180D	BnaA04g25300D	BnaA03g38800D	BnaA07g38700D	BnaA09g17040D	BnaA07g18500D	BnaA10g01360D	BnaA08g22590D	BnaC03g32340D	BnaC08g11750D	BnaC08g12340D
BnaC02g16020D	BnaC02g19180D	BnaC08g02750D	BnaC08g26460D	BnaA03g29230D	BnaA04g25860D	BnaA03g38970D	BnaA08g00140D	BnaAnng23700D	BnaA07g18720D	BnaA10g01450D	BnaA08g23220D	2047	BnaC08g13990D	BnaC09g01450D
BnaC05g30830D	BnaC02g22010D	BnaC08g03110D	BnaC08g27630D	BnaA03g30000D	BnaA04g25940D	BnaA03g39240D	BnaA08g00190D	BnaC02g46500D	BnaA07g19000D	BnaA10g01470D	BnaA08g23520D	12976	BnaC08g15890D	BnaC03g39350D
BnaC06g38990D	BnaC02g22450D	BnaC08g03520D	BnaC08g28290D	BnaA03g30390D	BnaA04g28130D	BnaA03g39290D	BnaA08g01670D	BnaA09g48640D	BnaA07g19040D	BnaA10g02240D	BnaA08g23710D	BnaA10g02590D	BnaC08g17700D	898
BnaAnng36730D	BnaC02g23100D	BnaC08g05930D	BnaC08g28460D	BnaA03g30440D	BnaA04g28420D	BnaA03g39360D	BnaA08g03660D	3187	BnaA07g19320D	BnaA10g02660D	BnaA08g24040D	BnaA09g46150D	BnaC08g17930D	BnaA02g29000D
BnaA05g25570D	BnaC02g24720D	BnaC08g11820D	BnaC08g29320D	BnaA03g30650D	BnaA05g00280D	BnaA03g39380D	BnaA08g04370D	BnaA07g23880D	BnaA07g19520D	BnaA10g02780D	BnaA08g24410D	BnaA02g12110D	BnaC08g24080D	20148
BnaC01g08620D	BnaC02g27370D	BnaC08g12650D	BnaC08g30450D	BnaA03g31080D	BnaA05g00610D	BnaA03g39440D	BnaA08g04550D	BnaC01g18320D	BnaA07g20300D	BnaA10g04950D	BnaA08g24770D	BnaA04g26100D	BnaC08g26630D	BnaC01g09010D
BnaC01g20810D	BnaC02g27750D	BnaC08g12660D	BnaC08g32110D	BnaA03g31380D	BnaA05g00900D	BnaA03g39500D	BnaA08g05000D	BnaA09g16770D	BnaA07g20330D	BnaA10g06470D	BnaA08g24960D	BnaA07g22270D	BnaC08g28160D	BnaA08g19500D
BnaA01g08550D	BnaC02g28170D	BnaC08g13540D	BnaC08g32940D	BnaA03g31870D	BnaA05g01070D	BnaA03g39520D	BnaA08g05670D	BnaA10g02050D	BnaA07g20580D	BnaA10g06890D	BnaA08g26210D	BnaC06g03520D	BnaC08g28470D	BnaA06g14910D
BnaC05g51330D	BnaC02g31270D	BnaC08g13920D	BnaC08g36090D	BnaA03g32080D	BnaA05g01170D	BnaA03g39660D	BnaA08g07270D	BnaC05g37730D	BnaA07g20680D	BnaA10g08290D	BnaA08g26360D	BnaC08g48620D	BnaC08g30920D	BnaC01g06800D
BnaC08g41310D	BnaC02g31960D	BnaC08g14410D	BnaC08g36600D	BnaA03g32360D	BnaA05g01190D	BnaA03g39760D	BnaA08g07330D	BnaA09g09860D	BnaA07g21770D	BnaA10g08830D	BnaA08g26460D	3494	BnaC08g33930D	BnaA10g14300D
BnaA02g02630D	BnaC02g34250D	BnaC08g14740D	BnaC08g36650D	BnaA03g32720D	BnaA05g01220D	BnaA03g39840D	BnaA08g07350D	BnaA04g11380D	BnaA07g21930D	BnaA10g09290D	BnaA08g28940D	BnaAnng28860D	BnaC08g35520D	BnaA09g27150D
BnaA02g19470D	BnaC02g34750D	BnaC08g19360D	BnaC08g36700D	BnaA03g33330D	BnaA05g01330D	BnaA03g40060D	BnaA08g07360D	BnaA07g21420D	BnaA07g22130D	BnaA10g09600D	BnaA08g29020D	BnaA10g15590D	BnaC08g35830D	BnaA08g04570D
BnaA10g16760D	BnaC02g34780D	BnaC08g20580D	BnaC08g39780D	BnaA03g33630D	BnaA05g01920D	BnaA03g40090D	BnaA08g08060D	BnaA07g13760D	BnaA07g22440D	BnaA10g12130D	BnaA08g29430D	BnaA03g25550D	BnaC08g36270D	BnaA03g54120D
BnaC05g51100D	BnaC02g36780D	BnaC08g24040D	BnaC08g39840D	BnaA03g33690D	BnaA05g02030D	BnaA03g40100D	BnaA08g08460D	BnaC01g13790D	BnaA07g24280D	BnaA10g12870D	BnaA08g29950D	BnaA09g10600D	BnaC08g36710D	BnaA05g11340D
BnaA07g32650D	BnaC02g37350D	BnaC08g25570D	BnaC08g41770D	BnaA03g33700D	BnaA05g02300D	BnaA03g40280D	BnaA08g08550D	BnaC06g35190D	BnaA07g24790D	BnaA10g12970D	BnaA08g30360D	BnaC03g62710D	BnaC08g41150D	BnaC04g00900D
BnaA07g14680D	BnaC02g37820D	BnaC08g26820D	BnaC08g42240D	BnaA03g34250D	BnaA05g03080D	BnaA03g40990D	BnaA08g10430D	BnaC03g58240D	BnaA07g24990D	BnaA10g13680D	BnaA08g30370D	BnaA06g39170D	BnaC08g42170D	BnaA06g39910D
15377	BnaC02g39080D	BnaC08g27990D	BnaC08g43060D	BnaA03g34530D	BnaA05g03090D	BnaA03g41020D	BnaA08g11270D	BnaC01g02530D	BnaA07g25400D	BnaA10g13790D	BnaA08g31640D	BnaC01g23010D	BnaC08g42920D	BnaA02g33970D
BnaCnng61580D	BnaC02g41020D	BnaC08g28850D	BnaC08g44390D	BnaA03g34910D	BnaA05g03970D	BnaA03g41960D	BnaA08g11420D	BnaC01g11990D	BnaA07g25870D	BnaA10g13920D	BnaA09g00320D	BnaA09g24210D	BnaC08g43140D	BnaA05g05050D
BnaC03g51470D	BnaC02g41180D	BnaC08g30010D	BnaC08g44470D	BnaA03g35020D	BnaA05g04060D	BnaA03g42330D	BnaA08g12420D	BnaC09g33680D	BnaA07g26970D	BnaA10g14340D	BnaA09g00540D	BnaCnng64710D	BnaC08g43170D	BnaA03g53420D
16858	BnaC02g42020D	BnaC08g30400D	BnaC08g44880D	BnaA03g35140D	BnaA05g04070D	BnaA03g42750D	BnaA08g12860D	BnaA09g15030D	BnaA07g27230D	BnaA10g14380D	BnaA09g02150D	BnaC06g39490D	BnaC08g49870D	BnaCnng35800D
BnaC06g24620D	BnaC02g42530D	BnaC08g30410D	BnaC08g48380D	BnaA03g35540D	BnaA05g04220D	BnaA03g42940D	BnaA08g13440D	BnaA08g17920D	BnaA07g27280D	BnaA10g14610D	BnaA09g02760D	BnaA08g19870D	BnaC08g50030D	BnaC09g54690D
BnaC04g43900D	BnaC02g42720D	BnaC08g30850D	BnaC08g50010D	BnaA03g35580D	BnaA05g05010D	BnaA03g43390D	BnaA08g13780D	BnaA10g00120D	BnaA07g28360D	BnaA10g14750D	BnaA09g03240D	BnaCnng01580D	BnaC09g00390D	BnaC08g28840D
BnaA04g02190D	BnaC02g43680D	BnaC08g30910D	BnaC09g00120D	BnaA03g35770D	BnaA05g05220D	BnaA03g43530D	BnaA08g14150D	BnaA03g21550D	BnaA07g28450D	BnaA10g14900D	BnaA09g03890D	BnaA07g33590D	BnaC09g00460D	BnaC07g26620D
BnaC08g21770D	BnaC02g43690D	BnaC08g33610D	BnaC09g00190D	BnaA03g35830D	BnaA05g05280D	BnaA03g43860D	BnaA08g15920D	BnaA03g19030D	BnaA07g28800D	BnaA10g15190D	BnaA09g04740D	BnaA03g36140D	BnaC09g02270D	BnaC08g18410D
BnaCnng29680D	BnaC02g43700D	BnaC08g38040D	BnaC09g00360D	BnaA03g36090D	BnaA05g05850D	BnaA03g43960D	BnaA08g15960D	10547	BnaA07g28810D	BnaA10g15400D	BnaA09g05250D	BnaC09g00690D	BnaC09g02920D	BnaC08g23540D
BnaC06g37760D	BnaC02g44680D	BnaC08g39040D	BnaC09g01940D	BnaA03g36640D	BnaA05g05860D	BnaA03g44000D	BnaA08g15980D	BnaC05g21270D	BnaA07g28860D	BnaA10g15450D	BnaA09g05310D	BnaAnng22590D	BnaC09g03220D	BnaAnng02360D
2831	BnaC02g44850D	BnaC08g41880D	BnaC09g04500D	BnaA03g37390D	BnaA05g05880D	BnaA03g44190D	BnaA08g16610D	BnaC06g36180D	BnaA07g29070D	BnaA10g17890D	BnaA09g05560D	BnaA03g21080D	BnaC09g04160D	BnaAnng14740D
6025	BnaC02g45180D	BnaC08g42160D	BnaC09g05630D	BnaA03g37770D	BnaA05g06540D	BnaA03g44820D	BnaA08g17150D	BnaAnng40010D	BnaA07g29110D	BnaA10g18070D	BnaA09g06030D	BnaAnng18520D	BnaC09g04660D	BnaA02g26100D
BnaA10g26230D	BnaC02g45360D	BnaC08g42830D	BnaC09g06240D	BnaA03g37850D	BnaA05g06830D	BnaA03g44890D	BnaA08g18970D	7914	BnaA07g30610D	BnaA10g18190D	BnaA09g06470D	8376	BnaC09g05380D	BnaC07g20370D
BnaA05g04030D	BnaC02g45540D	BnaC08g47620D	BnaC09g08530D	BnaA03g38190D	BnaA05g06870D	BnaA03g44970D	BnaA08g20030D	BnaC03g32020D	BnaA07g30660D	BnaA10g18380D	BnaA09g07440D	BnaC05g09730D	BnaC09g05500D	BnaCnng68580D
9593	BnaC02g45580D	BnaC08g48010D	BnaC09g09950D	BnaA03g38320D	BnaA05g07450D	BnaA03g45070D	BnaA08g22100D	BnaC05g26280D	BnaA07g31160D	BnaA10g18420D	BnaA09g07580D	BnaC03g37830D	BnaC09g10500D	BnaC03g41510D
BnaC03g00090D	BnaC02g47660D	BnaC08g48550D	BnaC09g10110D	BnaA03g38410D	BnaA05g07590D	BnaA03g45080D	BnaA08g22290D	BnaA09g17110D	BnaA07g32360D	BnaA10g18500D	BnaA09g07820D	BnaC02g48920D	BnaC09g11230D	BnaC01g15610D
BnaA07g10160D	BnaC02g47990D	BnaC08g49690D	BnaC09g12370D	BnaA03g39020D	BnaA05g07600D	BnaA03g45530D	BnaA08g24400D	BnaA03g03440D	BnaA07g34280D	BnaA10g18680D	BnaA09g07850D	BnaC07g30810D	BnaC09g11250D	BnaC03g63290D
BnaA05g07970D	BnaC02g48480D	BnaC08g49970D	BnaC09g16410D	BnaA03g39080D	BnaA05g08220D	BnaA03g45630D	BnaA08g24930D	BnaCnng17290D	BnaA07g34540D	BnaA10g19500D	BnaA09g09250D	BnaA07g02420D	BnaC09g14710D	BnaA08g30860D
BnaC03g21320D	BnaC03g01900D	BnaC09g00130D	BnaC09g17280D	BnaA03g39530D	BnaA05g08730D	BnaA03g46290D	BnaA08g25300D	BnaA07g29200D	BnaA07g34570D	BnaA10g21250D	BnaA09g09830D	BnaA05g05020D	BnaC09g16330D	BnaC02g30620D
BnaA10g03970D	BnaC03g02390D	BnaC09g00410D	BnaC09g20030D	BnaA03g39640D	BnaA05g08800D	BnaA03g46380D	BnaA08g25630D	BnaA02g35420D	BnaA07g35130D	BnaA10g23470D	BnaA09g09950D	BnaA08g17070D	BnaC09g16350D	BnaAnng19540D
BnaC05g27920D	BnaC03g03030D	BnaC09g00420D	BnaC09g21050D	BnaA03g39770D	BnaA05g09010D	BnaA03g46430D	BnaA08g25670D	BnaA08g02290D	BnaA07g35200D	BnaA10g29250D	BnaA09g10020D	BnaA05g24310D	BnaC09g17320D	BnaA10g11050D
BnaC06g07990D	BnaC03g03680D	BnaC09g00430D	BnaC09g23740D	BnaA03g39880D	BnaA05g10030D	BnaA03g46460D	BnaA08g25900D	BnaA09g37330D	BnaA07g37260D	BnaA10g29340D	BnaA09g10140D	BnaA07g33180D	BnaC09g17390D	BnaC03g21610D
BnaA03g33670D	BnaC03g07100D	BnaC09g00570D	BnaC09g27360D	BnaA03g40260D	BnaA05g10110D	BnaA03g46570D	BnaA08g26090D	BnaA03g00550D	BnaA07g37520D	BnaAnng00480D	BnaA09g10420D	BnaC04g00420D	BnaC09g23290D	BnaCnng19750D
BnaA05g19890D	BnaC03g07880D	BnaC09g01120D	BnaC09g34370D	BnaA03g40290D	BnaA05g10200D	BnaA03g46820D	BnaA08g26180D	BnaA07g24720D	BnaA07g37860D	BnaAnng01620D	BnaA09g10630D	BnaA09g24470D	BnaC09g24030D	BnaA02g28640D
BnaC09g49010D	BnaC03g08380D	BnaC09g03330D	BnaC09g34380D	BnaA03g40360D	BnaA05g10520D	BnaA03g47220D	BnaA08g26540D	BnaA02g31630D	BnaA07g38590D	BnaAnng02100D	BnaA09g10710D	BnaA01g09640D	BnaC09g28980D	BnaA10g26100D
BnaA07g37210D	BnaC03g08430D	BnaC09g04250D	BnaC09g36100D	BnaA03g40380D	BnaA05g10770D	BnaA03g47250D	BnaA08g27030D	BnaC01g33650D	BnaA07g38750D	BnaAnng02410D	BnaA09g10820D	BnaA02g33450D	BnaC09g29010D	BnaA05g12300D
BnaA04g21260D	BnaC03g09890D	BnaC09g04990D	BnaC09g38800D	BnaA03g40490D	BnaA05g10880D	BnaA03g47580D	BnaA08g29610D	BnaA09g12200D	BnaA07g38840D	BnaAnng02470D	BnaA09g11090D	BnaA09g54870D	BnaC09g29290D	BnaC07g41170D
BnaC08g04570D	BnaC03g10230D	BnaC09g11020D	BnaC09g39170D	BnaA03g40850D	BnaA05g11950D	BnaA03g47830D	BnaA08g31010D	BnaC01g12190D	BnaA07g39120D	BnaAnng04190D	BnaA09g12260D	BnaC09g37850D	BnaC09g32010D	BnaC06g11420D
BnaA09g42210D	BnaC03g10270D	BnaC09g15370D	BnaC09g39840D	BnaA03g40910D	BnaA05g12160D	BnaA03g48210D	BnaA08g31370D	BnaA04g20900D	BnaA08g00590D	BnaAnng05900D	BnaA09g12630D	BnaCnng74460D	BnaC09g33650D	BnaA10g10180D
BnaA10g01800D	BnaC03g11060D	BnaC09g16220D	BnaC09g44510D	BnaA03g41180D	BnaA05g12220D	BnaA03g48280D	BnaA09g01000D	26232	BnaA08g01820D	BnaAnng06790D	BnaA09g12650D	BnaC07g36400D	BnaC09g35260D	BnaA03g35190D
BnaC03g15570D	BnaC03g11870D	BnaC09g20430D	BnaC09g45200D	BnaA03g41320D	BnaA05g12770D	BnaA03g48550D	BnaA09g01390D	BnaC03g69890D	BnaA08g02710D	BnaAnng07320D	BnaA09g14350D	BnaA07g32720D	BnaC09g35460D	BnaCnng30010D
BnaA09g43620D	BnaC03g12530D	BnaC09g21780D	BnaC09g45210D	BnaA03g41360D	BnaA05g12980D	BnaA03g48600D	BnaA09g03550D	BnaA03g17780D	BnaA08g02750D	BnaAnng09680D	BnaA09g14690D	BnaA09g36820D	BnaC09g35830D	BnaA05g01550D
BnaA04g05520D	BnaC03g13000D	BnaC09g22170D	BnaC09g45610D	BnaA03g41510D	BnaA05g13950D	BnaA03g48610D	BnaA09g03590D	BnaC09g51570D	BnaA08g02780D	BnaAnng10700D	BnaA09g15190D	BnaC05g17960D	BnaC09g42420D	BnaC03g76300D
BnaA08g02640D	BnaC03g15210D	BnaC09g23280D	BnaC09g46380D	BnaA03g41560D	BnaA05g14090D	BnaA03g48890D	BnaA09g04540D	BnaAnng17530D	BnaA08g03630D	BnaAnng11570D	BnaA09g15810D	132	BnaC09g43070D	BnaA09g53680D
BnaC02g20490D	BnaC03g15290D	BnaC09g29910D	BnaC09g48630D	BnaA03g41650D	BnaA05g14890D	BnaA03g49040D	BnaA09g05620D	BnaA02g07060D	BnaA08g04210D	BnaAnng12070D	BnaA09g16170D	24012	BnaC09g43460D	BnaA09g12590D
BnaC06g01160D	BnaC03g16390D	BnaC09g30120D	BnaC09g49920D	BnaA03g41930D	BnaA05g16170D	BnaA03g49360D	BnaA09g05710D	BnaA07g05870D	BnaA08g04250D	BnaAnng14040D	BnaA09g17690D	BnaA03g14970D	BnaC09g44000D	BnaC09g45170D
BnaC07g48330D	BnaC03g17040D	BnaC09g31330D	BnaC09g53790D	BnaA03g42270D	BnaA05g16350D	BnaA03g49460D	BnaA09g05790D	BnaA01g13110D	BnaA08g04420D	BnaAnng15490D	BnaA09g18140D	BnaA01g01980D	BnaC09g44210D	BnaC05g28770D
BnaC04g47970D	BnaC03g17360D	BnaC09g32560D	BnaC09g54000D	BnaA03g42360D	BnaA05g17730D	BnaA03g49470D	BnaA09g05940D	BnaA06g19630D	BnaA08g04820D	BnaAnng15840D	BnaA09g18270D	BnaC03g37090D	BnaC09g46600D	6295
BnaC04g21440D	BnaC03g17520D	BnaC09g33450D	BnaCnng01630D	BnaA03g42810D	BnaA05g18290D	BnaA03g51030D	BnaA09g06090D	BnaA08g25580D	BnaA08g05420D	BnaAnng16070D	BnaA09g18280D	BnaC03g07850D	BnaC09g46740D	28174
BnaC02g04110D	BnaC03g17800D	BnaC09g36490D	BnaCnng01690D	BnaA03g43400D	BnaA05g18340D	BnaA03g51760D	BnaA09g07080D	BnaA07g27980D	BnaA08g10890D	BnaAnng19070D	BnaA09g18530D	BnaA07g33740D	BnaC09g48580D	BnaC06g00420D
BnaAnng27590D	BnaC03g19580D	BnaC09g41840D	BnaCnng02180D	BnaA03g44620D	BnaA05g18810D	BnaA03g51910D	BnaA09g07340D	BnaC01g34060D	BnaA08g11930D	BnaAnng19370D	BnaA09g18890D	BnaA01g33250D	BnaC09g49280D	BnaA08g16060D
BnaC05g02740D	BnaC03g22930D	BnaC09g44950D	BnaCnng03190D	BnaA03g44730D	BnaA05g19470D	BnaA03g52000D	BnaA09g08220D	22055	BnaA08g12370D	BnaAnng19980D	BnaA09g19170D	BnaC03g70770D	BnaC09g49610D	BnaA02g04470D
BnaA01g31190D	BnaC03g23540D	BnaC09g47290D	BnaCnng04240D	BnaA03g44780D	BnaA05g19610D	BnaA03g52060D	BnaA09g08840D	BnaA06g30460D	BnaA08g12390D	BnaAnng22310D	BnaA09g20660D	1403	BnaC09g50430D	BnaC01g38800D
22522	BnaC03g25070D	BnaC09g47350D	BnaCnng05590D	BnaA03g45150D	BnaA05g20000D	BnaA03g52250D	BnaA09g09350D	BnaA07g21800D	BnaA08g12610D	BnaAnng22760D	BnaA09g20810D	BnaA09g51380D	BnaC09g50460D	BnaC02g06350D
BnaC08g37390D	BnaC03g25090D	BnaC09g47650D	BnaCnng05800D	BnaA03g45390D	BnaA05g20190D	BnaA03g52400D	BnaA09g09650D	BnaA05g23270D	BnaA08g14210D	BnaAnng23390D	BnaA09g21240D	BnaCnng54140D	BnaC09g50490D	BnaA03g24920D
BnaC04g21430D	BnaC03g25370D	BnaC09g48600D	BnaCnng05810D	BnaA03g45490D	BnaA05g20420D	BnaA03g52770D	BnaA09g10150D	BnaC02g33360D	BnaA08g14530D	BnaAnng25680D	BnaA09g21510D	14154	BnaC09g51750D	BnaA03g23230D
BnaC08g42730D	BnaC03g26740D	BnaC09g48850D	BnaCnng05840D	BnaA03g45520D	BnaA05g20600D	BnaA03g52900D	BnaA09g10770D	BnaC02g27470D	BnaA08g14810D	BnaAnng26670D	BnaA09g22850D	BnaA04g26560D	BnaCnng00010D	BnaC04g22670D
BnaC05g15660D	BnaC03g27500D	BnaC09g49900D	BnaCnng06190D	BnaA03g45980D	BnaA05g22260D	BnaA03g52940D	BnaA09g10870D	BnaA01g08630D	BnaA08g15460D	BnaAnng27090D	BnaA09g23060D	BnaCnng19940D	BnaCnng01390D	BnaC03g09460D
BnaA02g07440D	BnaC03g31750D	BnaC09g51580D	BnaCnng08930D	BnaA03g46560D	BnaA05g22440D	BnaA03g53040D	BnaA09g10890D	BnaCnng08320D	BnaA08g15800D	BnaAnng29710D	BnaA09g23520D	BnaC09g04490D	BnaCnng01740D	BnaC05g45240D
BnaAnng06870D	BnaC03g32930D	BnaCnng01130D	BnaCnng12730D	BnaA03g46880D	BnaA05g22530D	BnaA03g53180D	BnaA09g11240D	BnaC09g41660D	BnaA08g16090D	BnaAnng30800D	BnaA09g25290D	BnaA09g47590D	BnaCnng02160D	BnaC05g48070D
BnaA06g17890D	BnaC03g32940D	BnaCnng01270D	BnaCnng13070D	BnaA03g46910D	BnaA05g24020D	BnaA03g53520D	BnaA09g12980D	BnaA09g10240D	BnaA08g16180D	BnaAnng31340D	BnaA09g25580D	BnaC07g38700D	BnaCnng02620D	BnaC02g03440D
BnaC03g25130D	BnaC03g33410D	BnaCnng01330D	BnaCnng14780D	BnaA03g47010D	BnaA05g24640D	BnaA03g53930D	BnaA09g13870D	BnaA08g27540D	BnaA08g17270D	BnaAnng33520D	BnaA09g26150D	BnaCnng12680D	BnaCnng02830D	24107
BnaC01g09090D	BnaC03g35210D	BnaCnng01410D	BnaCnng17640D	BnaA03g47030D	BnaA05g24710D	BnaA03g54060D	BnaA09g15740D	BnaC06g03270D	BnaA08g17900D	BnaAnng34150D	BnaA09g26200D	BnaA10g14760D	BnaCnng03260D	BnaA09g08260D
BnaC09g41430D	BnaC03g35630D	BnaCnng01450D	BnaCnng18030D	BnaA03g47360D	BnaA05g24870D	BnaA03g54320D	BnaA09g16390D	BnaC08g31980D	BnaA08g18210D	BnaAnng36170D	BnaA09g26490D	9205	BnaCnng03390D	BnaCnng56630D
BnaC06g31950D	BnaC03g38080D	BnaCnng01510D	BnaCnng18850D	BnaA03g49910D	BnaA05g24970D	BnaA03g54590D	BnaA09g18000D	BnaA09g14200D	BnaA08g18340D	BnaAnng37390D	BnaA09g26530D	1780	BnaCnng06240D	BnaA03g10440D
BnaA08g01380D	BnaC03g38100D	BnaCnng01610D	BnaCnng20420D	BnaA03g50120D	BnaA05g25260D	BnaA03g54620D	BnaA09g18440D	9832	BnaA08g18600D	BnaAnng38970D	BnaA09g27260D	BnaA04g19020D	BnaCnng06300D	BnaA02g05610D
BnaA03g00180D	BnaC03g38710D	BnaCnng01880D	BnaCnng24430D	BnaA03g50190D	BnaA05g25360D	BnaA03g55560D	BnaA09g18900D	BnaC02g33940D	BnaA08g18960D	BnaAnng40350D	BnaA09g27910D	BnaC02g07470D	BnaCnng06630D	BnaCnng66970D
BnaC01g43860D	BnaC03g38860D	BnaCnng02110D	BnaCnng24780D	BnaA03g50620D	BnaA05g26650D	BnaA03g56080D	BnaA09g19700D	11138	BnaA08g19430D	BnaAnng41520D	BnaA09g30020D	BnaC06g04290D	BnaCnng08560D	BnaC01g09990D
BnaA03g15350D	BnaC03g41680D	BnaCnng02280D	BnaCnng24830D	BnaA03g50800D	BnaA05g26870D	BnaA03g56280D	BnaA09g19910D	BnaA02g06400D	BnaA08g20010D	BnaC01g00070D	BnaA09g30880D	21960	BnaCnng10230D	BnaC08g34010D
13760	BnaC03g42230D	BnaCnng02920D	BnaCnng27480D	BnaA03g50860D	BnaA05g26930D	BnaA03g56330D	BnaA09g22790D	BnaC05g43740D	BnaA08g20210D	BnaC01g00110D	BnaA09g31120D	BnaA09g11010D	BnaCnng10480D	BnaC05g46980D
BnaCnng31240D	BnaC03g43200D	BnaCnng05240D	BnaCnng29490D	BnaA03g50910D	BnaA05g27200D	BnaA03g56490D	BnaA09g23350D	BnaA09g17090D	BnaA08g20240D	BnaC01g00400D	BnaA09g31180D	13993	BnaCnng10860D	BnaC09g53670D
BnaA09g56340D	BnaC03g44160D	BnaCnng05770D	BnaCnng33930D	BnaA03g50940D	BnaA05g27310D	BnaA03g56500D	BnaA09g23940D	BnaA06g36580D	BnaA08g20500D	BnaC01g01420D	BnaA09g31200D	BnaA09g47050D	BnaCnng17200D	22074
BnaA05g07400D	BnaC03g45190D	BnaCnng08650D	BnaCnng35500D	BnaA03g51020D	BnaA05g27320D	BnaA03g57390D	BnaA09g24640D	BnaCnng27190D	BnaA08g20510D	BnaC01g01450D	BnaA09g31550D	BnaA09g15990D	BnaCnng18380D	BnaC03g27340D
BnaAnng08250D	BnaC03g46510D	BnaCnng09690D	BnaCnng39650D	BnaA03g51620D	BnaA05g27330D	BnaA03g57590D	BnaA09g25550D	BnaCnng65670D	BnaA08g21860D	BnaC01g03690D	BnaA09g32370D	BnaC02g45210D	BnaCnng18870D	BnaC02g38330D
BnaC07g29710D	BnaC03g46850D	BnaCnng12820D	BnaCnng41210D	BnaA03g51830D	BnaA05g27660D	BnaA03g57630D	BnaA09g26450D	BnaC04g48720D	BnaA08g22020D	BnaC01g04140D	BnaA09g32520D	BnaA07g00430D	BnaCnng19200D	BnaA09g30480D
BnaA05g06900D	BnaC03g48570D	BnaCnng13510D	BnaCnng41800D	BnaA03g51860D	BnaA05g27680D	BnaA03g57640D	BnaA09g27350D	BnaA05g12850D	BnaA08g22240D	BnaC01g04810D	BnaA09g32660D	BnaC03g08750D	BnaCnng19870D	BnaC04g51070D
19076	BnaC03g49360D	BnaCnng14300D	BnaCnng43470D	BnaA03g52320D	BnaA05g28340D	BnaA03g57690D	BnaA09g28670D	BnaA04g03450D	BnaA08g22660D	BnaC01g05260D	BnaA09g33030D	BnaA05g15310D	BnaCnng22760D	BnaA04g13080D
BnaA07g20520D	BnaC03g49420D	BnaCnng15960D	BnaCnng44550D	BnaA03g53320D	BnaA05g28370D	BnaA03g57960D	BnaA09g30680D	12864	BnaA08g22920D	BnaC01g05580D	BnaA09g33840D	BnaCnng70380D	BnaCnng23520D	BnaC02g29710D
BnaC05g49450D	BnaC03g49830D	BnaCnng24180D	BnaCnng44950D	BnaA03g53800D	BnaA05g28450D	BnaA03g58390D	BnaA09g30760D	BnaCnng18660D	BnaA08g23000D	BnaC01g06540D	BnaA09g33900D	BnaC07g25300D	BnaCnng23650D	BnaA09g50900D
BnaC08g16210D	BnaC03g50220D	BnaCnng24200D	BnaCnng46790D	BnaA03g54880D	BnaA05g28550D	BnaA03g58470D	BnaA09g30810D	BnaC03g47960D	BnaA08g23390D	BnaC01g06600D	BnaA09g34610D	BnaA10g00730D	BnaCnng23900D	BnaC04g48570D
BnaAnng01590D	BnaC03g51850D	BnaCnng25440D	BnaCnng47090D	BnaA03g54960D	BnaA05g29460D	BnaA03g58620D	BnaA09g30950D	8907	BnaA08g23760D	BnaC01g07400D	BnaA09g34700D	BnaC05g41460D	BnaCnng23950D	BnaA09g49740D
BnaA07g02070D	BnaC03g52550D	BnaCnng26730D	BnaCnng48830D	BnaA03g55100D	BnaA05g29630D	BnaA03g58750D	BnaA09g31130D	BnaC07g26300D	BnaA08g25090D	BnaC01g07990D	BnaA09g34910D	BnaA10g21950D	BnaCnng25540D	BnaA09g37580D
BnaA02g10660D	BnaC03g53910D	BnaCnng27390D	BnaCnng49900D	BnaA03g55150D	BnaA05g29660D	BnaA03g58800D	BnaA09g31440D	BnaA01g18770D	BnaA08g26130D	BnaC01g08790D	BnaA09g34980D	BnaA03g06850D	BnaCnng26370D	BnaCnng38770D
BnaC03g06630D	BnaC03g53920D	BnaCnng28690D	BnaCnng50900D	BnaA03g55340D	BnaA05g30470D	BnaA03g58880D	BnaA09g31450D	BnaC03g00750D	BnaA08g26450D	BnaC01g09540D	BnaA09g35700D	BnaC07g35680D	BnaCnng28110D	BnaC02g32900D
BnaC01g29020D	BnaC03g56990D	BnaCnng30140D	BnaCnng51680D	BnaA03g55490D	BnaA05g30730D	BnaA03g58970D	BnaA09g32010D	BnaA04g18470D	BnaA08g26860D	BnaC01g09820D	BnaA09g35840D	BnaC08g49990D	BnaCnng28770D	BnaCnng59970D
BnaCnng37840D	BnaC03g57500D	BnaCnng34530D	BnaCnng58010D	BnaA03g55600D	BnaA05g30960D	BnaA03g59260D	BnaA09g32110D	BnaC08g44100D	BnaA08g26980D	BnaC01g10010D	BnaA09g36580D	BnaA01g11130D	BnaCnng28850D	BnaA06g13070D
BnaC08g17880D	BnaC03g58640D	BnaCnng37300D	BnaCnng60280D	BnaA03g55610D	BnaA05g30970D	BnaA03g60000D	BnaA09g32260D	BnaC01g13740D	BnaA08g27140D	BnaC01g10790D	BnaA09g37260D	BnaC07g13730D	BnaCnng31250D	8393
BnaA10g16640D	BnaC03g58960D	BnaCnng41430D	BnaCnng64630D	BnaA03g55630D	BnaA05g31630D	BnaA03g60150D	BnaA09g32270D	22210	BnaA08g27510D	BnaC01g11380D	BnaA09g37690D	BnaC05g21260D	BnaCnng33590D	12450
BnaC04g25310D	BnaC03g59190D	BnaCnng44310D	BnaCnng65400D	BnaA03g55710D	BnaA05g31800D	BnaA03g60400D	BnaA09g32410D	BnaA07g16960D	BnaA08g28260D	BnaC01g11780D	BnaA09g37900D	BnaC05g45640D	BnaCnng34680D	20837
BnaA09g55140D	BnaC03g60370D	BnaCnng45690D	BnaCnng65620D	BnaA03g56740D	BnaA05g32810D	BnaA04g00500D	BnaA09g32580D	BnaA09g25690D	BnaA08g29480D	BnaC01g12060D	BnaA09g38010D	BnaC07g32640D	BnaCnng40280D	BnaC03g20860D
BnaA10g23070D	BnaC03g60420D	BnaCnng47160D	BnaCnng66810D	BnaA03g56960D	BnaA05g33520D	BnaA04g00910D	BnaA09g33760D	BnaA02g28800D	BnaA08g30780D	BnaC01g12250D	BnaA09g38080D	BnaA04g24870D	BnaCnng41240D	BnaA06g06030D
BnaAnng16900D	BnaC03g61200D	BnaCnng48740D	BnaCnng69280D	BnaA03g57000D	BnaA05g33840D	BnaA04g01380D	BnaA09g34280D	BnaA04g09510D	BnaA08g30900D	BnaC01g12260D	BnaA09g38440D	BnaAnng11920D	BnaCnng41810D	BnaA04g06060D
BnaAnng35410D	BnaC03g67000D	BnaCnng52300D	BnaCnng75380D	BnaA03g57280D	BnaA05g34120D	BnaA04g01470D	BnaA09g35520D	BnaC03g53270D	BnaA09g00880D	BnaC01g13250D	BnaA09g38730D	BnaC08g38090D	BnaCnng43000D	BnaC06g27500D
BnaA03g43070D	BnaC03g70580D	BnaCnng58710D	BnaCnng77590D	BnaA03g57620D	BnaA05g34410D	BnaA04g02340D	BnaA09g35620D	BnaC07g23190D	BnaA09g01540D	BnaC01g13840D	BnaA09g38790D	BnaA05g09980D	BnaCnng49400D	BnaA07g03490D
BnaA03g22750D	BnaC03g71340D	BnaCnng60500D	BnaCnng78700D	BnaA03g58930D	BnaA05g34480D	BnaA04g02530D	BnaA09g36940D	BnaC03g04980D	BnaA09g04970D	BnaC01g15970D	BnaA09g38860D	BnaA01g01910D	BnaCnng51670D	16490
20330	BnaC03g72230D	BnaCnng60530D	BnaUnng00020D	BnaA03g59070D	BnaA05g34880D	BnaA04g04400D	BnaA09g37340D	382	BnaA09g05910D	BnaC01g16200D	BnaA09g39040D	BnaC05g45490D	BnaCnng56610D	BnaC01g13070D
BnaC04g34980D	BnaC03g72720D	BnaCnng64100D	BnaUnng00040D	BnaA03g59170D	BnaA05g35130D	BnaA04g04450D	BnaA09g37960D	BnaA02g07130D	BnaA09g06990D	BnaC01g18640D	BnaA09g39290D	BnaC05g15740D	BnaCnng56940D	BnaA08g29980D
BnaC05g23690D	BnaC03g73850D	BnaCnng65020D	BnaUnng02050D	BnaA03g60620D	BnaA05g35460D	BnaA04g04480D	BnaA09g38190D	BnaA09g15640D	BnaA09g07290D	BnaC01g20740D	BnaA09g39930D	BnaC04g00760D	BnaCnng57590D	BnaA07g23740D
BnaC03g43390D	BnaC03g76390D	BnaCnng66170D	BnaUnng02370D	BnaA04g00080D	BnaA05g35800D	BnaA04g05160D	BnaA09g38330D	BnaA10g14780D	BnaA09g07330D	BnaC01g21260D	BnaA09g42120D	BnaC02g33860D	BnaCnng57860D	BnaC04g34280D
BnaA10g14490D	BnaC03g77110D	BnaCnng69690D	BnaUnng02450D	BnaA04g00380D	BnaA05g35890D	BnaA04g05380D	BnaA09g39240D	BnaA04g12330D	BnaA09g07620D	BnaC01g21280D	BnaA09g42180D	BnaC08g28170D	BnaCnng62320D	BnaC05g04510D
BnaC04g02260D	BnaC03g78180D	BnaCnng70010D		BnaA04g00450D	BnaA05g36370D	BnaA04g05790D	BnaA09g39320D	BnaA05g32640D	BnaA09g07840D	BnaC01g21790D	BnaA09g43300D	BnaAnng21520D	BnaCnng63120D	BnaCnng01560D
BnaA09g49280D	BnaC04g00260D	BnaCnng71770D		BnaA04g00510D	BnaA05g37350D	BnaA04g05890D	BnaA09g40540D	BnaAnng17270D	BnaA09g08410D	BnaC01g22250D	BnaA09g43360D	BnaA07g15980D	BnaCnng64040D	29084
BnaA06g37690D	BnaC04g02210D	BnaCnng72540D		BnaA04g00520D	BnaA06g00590D	BnaA04g06510D	BnaA09g41150D	BnaC02g23810D	BnaA09g08720D	BnaC01g23300D	BnaA09g43370D	24698	BnaCnng71560D	BnaA03g22010D
25011	BnaC04g03080D	BnaCnng75140D		BnaA04g00530D	BnaA06g00780D	BnaA04g06570D	BnaA09g41920D	BnaA03g00240D	BnaA09g09080D	BnaC01g23360D	BnaA09g43670D	BnaA06g33190D	BnaCnng72830D	BnaC03g16770D
BnaA02g35170D	BnaC04g03120D	BnaCnng76180D		BnaA04g01410D	BnaA06g00860D	BnaA04g06910D	BnaA09g42250D	BnaC09g31710D	BnaA09g10160D	BnaC01g23810D	BnaA09g43830D	BnaC07g39770D	BnaCnng73190D	BnaC02g31420D
BnaA01g33870D	BnaC04g03180D	BnaCnng76260D		BnaA04g02200D	BnaA06g01000D	BnaA04g06980D	BnaA09g42290D	BnaC02g24050D	BnaA09g10660D	BnaC01g24260D	BnaA09g44160D	BnaC03g14810D	BnaCnng76200D	BnaAnng17550D
BnaA03g51240D	BnaC04g03970D	BnaCnng76410D		BnaA04g02370D	BnaA06g01010D	BnaA04g06990D	BnaA09g42660D	BnaA01g35710D	BnaA09g10680D	BnaC01g25550D	BnaA09g44770D	BnaA03g27330D	BnaCnng78040D	BnaAnng34070D
BnaAnng31850D	BnaC04g05090D	BnaCnng76580D		BnaA04g02500D	BnaA06g01130D	BnaA04g07070D	BnaA09g43430D	BnaC09g01470D	BnaA09g10720D	BnaC01g27590D	BnaA09g45000D	BnaC07g30760D	BnaUnng02770D	BnaA06g16450D
BnaA04g18240D	BnaC04g10230D	BnaCnng78680D		BnaA04g02970D	BnaA06g01230D	BnaA04g07370D	BnaA09g43510D	BnaC01g32440D	BnaA09g11590D	BnaC01g27600D	BnaA09g45420D	BnaC02g17760D	BnaUnng03130D	BnaAnng14220D
BnaA01g24930D	BnaC04g10770D			BnaA04g03700D	BnaA06g01330D	BnaA04g07390D	BnaA09g43530D	6159	BnaA09g11790D	BnaC01g29110D	BnaA09g45770D	BnaC03g54720D		BnaC03g29720D
BnaC08g04140D	BnaC04g11750D			BnaA04g03880D	BnaA06g02380D	BnaA04g07480D	BnaA09g44470D	BnaA05g24070D	BnaA09g12340D	BnaC01g30340D	BnaA09g45790D	BnaA07g23950D		BnaA05g29830D
11004	BnaC04g16170D			BnaA04g03990D	BnaA06g02680D	BnaA04g08110D	BnaA09g45360D	BnaA04g23690D	BnaA09g13790D	BnaC01g31270D	BnaA09g46100D	941		26347
BnaA09g15410D	BnaC04g16190D			BnaA04g04000D	BnaA06g02810D	BnaA04g08160D	BnaA09g45920D	BnaA05g11650D	BnaA09g14390D	BnaC01g31340D	BnaA09g46260D	3144		23050
BnaC07g18740D	BnaC04g16690D			BnaA04g04110D	BnaA06g03870D	BnaA04g09400D	BnaA09g46440D	16116	BnaA09g14580D	BnaC01g31810D	BnaA09g47170D	BnaC05g23140D		BnaC09g51730D
BnaA03g49160D	BnaC04g16840D			BnaA04g04560D	BnaA06g05280D	BnaA04g09410D	BnaA09g47360D	BnaA09g11860D	BnaA09g15300D	BnaC01g36140D	BnaA09g47720D	BnaCnng31860D		BnaA06g31660D
28107	BnaC04g17650D			BnaA04g05100D	BnaA06g05920D	BnaA04g09470D	BnaA09g47450D	BnaA03g55010D	BnaA09g16040D	BnaC01g36370D	BnaA09g47990D	BnaCnng12950D		BnaA04g24820D
BnaA04g23400D	BnaC04g19410D			BnaA04g05110D	BnaA06g06180D	BnaA04g09570D	BnaA09g47620D	BnaA03g44870D	BnaA09g17100D	BnaC01g36460D	BnaA09g49200D	BnaA03g05810D		BnaA03g40810D
BnaC01g11030D	BnaC04g20660D			BnaA04g05910D	BnaA06g06510D	BnaA04g09660D	BnaA09g48180D	BnaC04g32220D	BnaA09g17670D	BnaC01g36930D	BnaA09g50720D	BnaA06g29970D		4847
BnaCnng02400D	BnaC04g21020D			BnaA04g05950D	BnaA06g06530D	BnaA04g10540D	BnaA09g48440D	11312	BnaA09g18750D	BnaC01g36940D	BnaA09g51960D	BnaC06g09600D		BnaA03g43170D
13932	BnaC04g22870D			BnaA04g06490D	BnaA06g06880D	BnaA04g11490D	BnaA09g49170D	BnaCnng33430D	BnaA09g18790D	BnaC01g38770D	BnaA09g52790D	BnaA03g22400D		BnaA03g15370D
BnaA02g19760D	BnaC04g23110D			BnaA04g06600D	BnaA06g07120D	BnaA04g11790D	BnaA09g49520D	5063	BnaA09g18870D	BnaC01g38790D	BnaA09g52900D	BnaA03g23260D		BnaCnng61510D
BnaA06g35380D	BnaC04g23830D			BnaA04g06900D	BnaA06g07530D	BnaA04g11960D	BnaA09g50710D	BnaA09g14330D	BnaA09g18880D	BnaC01g38940D	BnaA09g53140D	BnaA03g24540D		BnaC04g51630D
BnaA08g00990D	BnaC04g25940D			BnaA04g07260D	BnaA06g07600D	BnaA04g12270D	BnaA09g51640D	10764	BnaA09g19420D	BnaC01g38980D	BnaA09g53760D	BnaC05g47920D		BnaC01g04620D
BnaAnng26180D	BnaC04g26780D			BnaA04g07800D	BnaA06g08000D	BnaA04g12350D	BnaA09g52020D	BnaA07g05190D	BnaA09g19990D	BnaC01g39220D	BnaA09g55060D	BnaC01g22910D		BnaC04g29610D
BnaA08g06170D	BnaC04g28700D			BnaA04g07870D	BnaA06g08920D	BnaA04g12720D	BnaA09g52300D	BnaA06g36680D	BnaA09g20320D	BnaC01g39490D	BnaA09g55460D	BnaC01g03120D		BnaC01g16510D
BnaA09g11640D	BnaC04g29840D			BnaA04g08940D	BnaA06g09120D	BnaA04g13100D	BnaA09g53930D	BnaA03g52650D	BnaA09g22040D	BnaC01g39610D	BnaA09g55570D	BnaA02g13600D		BnaC06g17360D
17637	BnaC04g34300D			BnaA04g09100D	BnaA06g09230D	BnaA04g13230D	BnaA09g54150D	BnaA09g19620D	BnaA09g22110D	BnaC01g39870D	BnaA09g55800D	BnaC09g29130D		BnaC06g37090D
BnaC05g44230D	BnaC04g34440D			BnaA04g09450D	BnaA06g10350D	BnaA04g13420D	BnaA09g54920D	BnaA09g14150D	BnaA09g22160D	BnaC01g41860D	BnaA09g56290D	BnaA10g18310D		BnaA03g02620D
BnaC08g24540D	BnaC04g34500D			BnaA04g09680D	BnaA06g10400D	BnaA04g13480D	BnaA09g55410D	BnaA02g07170D	BnaA09g22890D	BnaC01g42430D	BnaA10g00540D	9589		BnaA10g00430D
BnaC03g02510D	BnaC04g35220D			BnaA04g10240D	BnaA06g10520D	BnaA04g13890D	BnaA09g55550D	14037	BnaA09g23790D	BnaC01g42740D	BnaA10g02080D	BnaA08g19090D		BnaA07g30920D
BnaC09g05020D	BnaC04g35900D			BnaA04g10730D	BnaA06g10610D	BnaA04g15010D	BnaA10g00110D	BnaCnng29510D	BnaA09g24110D	BnaC01g44630D	BnaA10g02230D	BnaC06g18790D		8044
BnaC05g14670D	BnaC04g36020D			BnaA04g10890D	BnaA06g10710D	BnaA04g15700D	BnaA10g00720D	BnaAnng15110D	BnaA09g24280D	BnaC01g44890D	BnaA10g03700D	BnaC01g12960D		BnaC01g37210D
BnaC04g50020D	BnaC04g36030D			BnaA04g11040D	BnaA06g11490D	BnaA04g15750D	BnaA10g01740D	BnaA09g06520D	BnaA09g25260D	BnaC02g00800D	BnaA10g04220D	BnaCnng70250D		BnaA09g02410D
BnaC09g34200D	BnaC04g36730D			BnaA04g11100D	BnaA06g11610D	BnaA04g15790D	BnaA10g01870D	BnaA01g18740D	BnaA09g26160D	BnaC02g07720D	BnaA10g04480D	BnaCnng06200D		BnaA09g49490D
12232	BnaC04g37450D			BnaA04g11150D	BnaA06g11630D	BnaA04g16130D	BnaA10g02030D	BnaC03g15900D	BnaA09g29220D	BnaC02g07990D	BnaA10g04560D	BnaA10g26980D		BnaA01g06480D
BnaC03g26720D	BnaC04g39280D			BnaA04g11350D	BnaA06g11890D	BnaA04g16250D	BnaA10g02270D	BnaA01g15810D	BnaA09g31750D	BnaC02g08960D	BnaA10g04940D	25892		BnaA07g38780D
BnaAnng29750D	BnaC04g40040D			BnaA04g11770D	BnaA06g12330D	BnaA04g16260D	BnaA10g03120D	BnaA05g26400D	BnaA09g33280D	BnaC02g10170D	BnaA10g05920D	BnaA03g59140D		BnaC03g08830D
BnaA06g20940D	BnaC04g40390D			BnaA04g12250D	BnaA06g12510D	BnaA04g16320D	BnaA10g03620D	3664	BnaA09g33450D	BnaC02g15270D	BnaA10g06720D	29226		BnaC04g45880D
BnaC02g33030D	BnaC04g41940D			BnaA04g12590D	BnaA06g12770D	BnaA04g16530D	BnaA10g04700D	BnaA06g02190D	BnaA09g35010D	BnaC02g16480D	BnaA10g06850D	BnaCnng71510D		BnaC03g36520D
BnaA02g17020D	BnaC04g44590D			BnaA04g12770D	BnaA06g12840D	BnaA04g16560D	BnaA10g06190D	BnaC03g41790D	BnaA09g35250D	BnaC02g18380D	BnaA10g07120D	BnaA01g21450D		BnaC04g15190D
BnaC04g42120D	BnaC04g45060D			BnaA04g12790D	BnaA06g13100D	BnaA04g16880D	BnaA10g07760D	BnaA03g51150D	BnaA09g35380D	BnaC02g19680D	BnaA10g07280D	BnaA05g22920D		BnaC06g33310D
BnaC03g56120D	BnaC04g45430D			BnaA04g13660D	BnaA06g13210D	BnaA04g17220D	BnaA10g07790D	BnaA03g58790D	BnaA09g35570D	BnaC02g20220D	BnaA10g07570D	BnaA09g40810D		BnaA08g22790D
BnaA07g05400D	BnaC04g45680D			BnaA04g13860D	BnaA06g13270D	BnaA04g17230D	BnaA10g07800D	BnaA02g01850D	BnaA09g35910D	BnaC02g22330D	BnaA10g07860D	BnaC08g34390D		BnaA08g31730D
BnaC02g37670D	BnaC04g47440D			BnaA04g13980D	BnaA06g13410D	BnaA04g17560D	BnaA10g08360D	BnaA06g37550D	BnaA09g36210D	BnaC02g23210D	BnaA10g08330D	BnaA03g56980D		BnaC01g03820D
BnaC05g45080D	BnaC04g47540D			BnaA04g14040D	BnaA06g13540D	BnaA04g17570D	BnaA10g08520D	BnaC03g25970D	BnaA09g36420D	BnaC02g23440D	BnaA10g10800D	BnaA07g14540D		BnaA04g23900D
BnaC05g10310D	BnaC04g47720D			BnaA04g14220D	BnaA06g13810D	BnaA04g17830D	BnaA10g08780D	BnaC03g00740D	BnaA09g38470D	BnaC02g23680D	BnaA10g11710D	BnaA07g02540D		17073
BnaC03g06930D	BnaC04g47740D			BnaA04g14490D	BnaA06g13930D	BnaA04g17960D	BnaA10g09640D	BnaCnng69640D	BnaA09g38950D	BnaC02g24000D	BnaA10g14250D	BnaA09g13310D		BnaA03g56100D
BnaA10g30140D	BnaC04g48860D			BnaA04g14800D	BnaA06g14280D	BnaA04g18040D	BnaA10g10440D	16752	BnaA09g39740D	BnaC02g24440D	BnaA10g14330D	BnaC04g06550D		BnaC07g42640D
BnaC01g29540D	BnaC04g48980D			BnaA04g15060D	BnaA06g14330D	BnaA04g18100D	BnaA10g10840D	BnaA09g00960D	BnaA09g39980D	BnaC02g24920D	BnaA10g15170D	6343		12369
BnaA03g50720D	BnaC04g49020D			BnaA04g15180D	BnaA06g14510D	BnaA04g18200D	BnaA10g12710D	BnaA09g44980D	BnaA09g40120D	BnaC02g25060D	BnaA10g15220D	BnaA01g01920D		BnaC02g01480D
BnaC03g60950D	BnaC04g49490D			BnaA04g15510D	BnaA06g15180D	BnaA04g18330D	BnaA10g12820D	BnaA01g05730D	BnaA09g40260D	BnaC02g25180D	BnaA10g15470D	BnaA10g20020D		BnaC02g04710D
BnaC03g32280D	BnaC04g49540D			BnaA04g15520D	BnaA06g15210D	BnaA04g18850D	BnaA10g12960D	BnaA04g09420D	BnaA09g40320D	BnaC02g25780D	BnaA10g16950D	BnaA10g29970D		BnaA06g16240D
BnaC07g15820D	BnaC04g49830D			BnaA04g15530D	BnaA06g16290D	BnaA04g18860D	BnaA10g14500D	23069	BnaA09g40490D	BnaC02g27240D	BnaA10g17430D	BnaC02g38370D		BnaCnng01660D
BnaA01g19850D	BnaC04g49920D			BnaA04g16070D	BnaA06g16720D	BnaA04g19140D	BnaA10g15180D	29107	BnaA09g40940D	BnaC02g30730D	BnaA10g18170D	BnaA03g60260D		BnaC02g21000D
BnaC07g21890D	BnaC04g50540D			BnaA04g16270D	BnaA06g17140D	BnaA04g19530D	BnaA10g16420D	BnaA08g18230D	BnaA09g41260D	BnaC02g32010D	BnaA10g18590D	BnaA03g58910D		BnaC03g72490D
BnaA06g28500D	BnaC04g51480D			BnaA04g16360D	BnaA06g17150D	BnaA04g19870D	BnaA10g16440D	BnaA07g32380D	BnaA09g42170D	BnaC02g33250D	BnaA10g18730D	BnaC06g18830D		BnaA10g03890D
BnaC09g00100D	BnaC04g51560D			BnaA04g16720D	BnaA06g17230D	BnaA04g20020D	BnaA10g16730D	BnaA04g04050D	BnaA09g42890D	BnaC02g33260D	BnaA10g19350D	BnaC09g17140D		BnaA07g33280D
BnaC06g32100D	BnaC04g51700D			BnaA04g16890D	BnaA06g18440D	BnaA04g20970D	BnaA10g17570D	BnaA05g18210D	BnaA09g43010D	BnaC02g34540D	BnaA10g20060D	BnaC03g26540D		BnaAnng33660D
BnaC05g51130D	BnaC04g51920D			BnaA04g17190D	BnaA06g18520D	BnaA04g21160D	BnaA10g18900D	BnaA09g53080D	BnaA09g43110D	BnaC02g35130D	BnaA10g20190D	BnaC09g38590D		BnaC08g42340D
BnaC09g22360D	BnaC04g52000D			BnaA04g17480D	BnaA06g18750D	BnaA04g21230D	BnaA10g18940D	28282	BnaA09g43540D	BnaC02g35140D	BnaA10g20230D	BnaC06g27170D		BnaC02g03480D
BnaA01g05340D	BnaC04g53920D			BnaA04g17700D	BnaA06g19020D	BnaA04g21400D	BnaA10g19130D	BnaA01g16770D	BnaA09g43640D	BnaC02g35490D	BnaA10g21420D	BnaA06g37060D		10962
BnaCnng53570D	BnaC04g55390D			BnaA04g17760D	BnaA06g19110D	BnaA04g21530D	BnaA10g20300D	BnaCnng46940D	BnaA09g44070D	BnaC02g38360D	BnaA10g21880D	BnaC08g09070D		BnaC01g14870D
BnaA03g13510D	BnaC04g56800D			BnaA04g17810D	BnaA06g19390D	BnaA04g21900D	BnaA10g20470D	7799	BnaA09g44680D	BnaC02g38400D	BnaA10g21910D	BnaA09g53530D		BnaC06g20050D
BnaC09g03610D	BnaC05g00300D			BnaA04g19010D	BnaA06g19580D	BnaA04g22070D	BnaA10g20580D	BnaCnng51370D	BnaA09g46120D	BnaC02g38970D	BnaA10g22010D	BnaC06g18610D		BnaUnng00140D
15029	BnaC05g02520D			BnaA04g19490D	BnaA06g20610D	BnaA04g22080D	BnaA10g20980D	BnaAnng13850D	BnaA09g46270D	BnaC02g39460D	BnaA10g22670D	BnaC02g29570D		27764
BnaA03g00210D	BnaC05g02700D			BnaA04g19690D	BnaA06g20620D	BnaA04g22170D	BnaA10g21060D	BnaC05g35410D	BnaA09g47090D	BnaC02g40480D	BnaA10g23830D	19348		BnaA04g19290D
BnaC03g63890D	BnaC05g03710D			BnaA04g20650D	BnaA06g21120D	BnaA04g22610D	BnaA10g21090D	BnaA01g32600D	BnaA09g47240D	BnaC02g41200D	BnaA10g23900D	6352		6526
BnaC05g38530D	BnaC05g03920D			BnaA04g21120D	BnaA06g21890D	BnaA04g22710D	BnaA10g21100D	BnaC07g48100D	BnaA09g47460D	BnaC02g43000D	BnaA10g24000D	BnaA10g15660D		BnaAnng22470D
7367	BnaC05g04010D			BnaA04g21130D	BnaA06g22560D	BnaA04g23090D	BnaA10g21140D	3801	BnaA09g47940D	BnaC02g43350D	BnaA10g24340D	BnaC08g36020D		BnaC04g54110D
BnaA09g00990D	BnaC05g04710D			BnaA04g21390D	BnaA06g22570D	BnaA04g23260D	BnaA10g21400D	BnaA09g15370D	BnaA09g48920D	BnaC02g43570D	BnaA10g25680D	BnaC09g50600D		BnaA06g18910D
BnaC03g32580D	BnaC05g07300D			BnaA04g21700D	BnaA06g22660D	BnaA04g23610D	BnaA10g22730D	BnaC06g36210D	BnaA09g49180D	BnaC02g46260D	BnaA10g26070D	BnaA03g48680D		BnaA01g35120D
BnaC03g03040D	BnaC05g08180D			BnaA04g21980D	BnaA06g22900D	BnaA04g23780D	BnaA10g22750D	BnaA10g17320D	BnaA09g49620D	BnaC02g47830D	BnaA10g26770D	BnaA10g22930D		BnaC04g51690D
BnaAnng19090D	BnaC05g09170D			BnaA04g22200D	BnaA06g22920D	BnaA04g23880D	BnaA10g23100D	BnaA02g17550D	BnaA09g51110D	BnaC02g48530D	BnaA10g26910D	BnaC05g37030D		BnaA01g15460D
BnaC03g21900D	BnaC05g09490D			BnaA04g22480D	BnaA06g23110D	BnaA04g24340D	BnaA10g23170D	BnaCnng62190D	BnaA09g51130D	BnaC03g00940D	BnaA10g29320D	BnaC04g17260D		BnaA09g00080D
BnaC04g15640D	BnaC05g09850D			BnaA04g22950D	BnaA06g23810D	BnaA04g24530D	BnaA10g24120D	BnaA06g07580D	BnaA09g51920D	BnaC03g01610D	BnaA10g29450D	BnaC04g52810D		BnaCnng42090D
BnaC09g44650D	BnaC05g10650D			BnaA04g23070D	BnaA06g24090D	BnaA04g24990D	BnaA10g24160D	BnaA06g02870D	BnaA09g51970D	BnaC03g02420D	BnaA10g29460D	BnaA10g06010D		209
BnaC08g42220D	BnaC05g11630D			BnaA04g23140D	BnaA06g24230D	BnaA04g25030D	BnaA10g24580D	BnaA04g13120D	BnaA09g52390D	BnaC03g03100D	BnaA10g29510D	BnaC04g25800D		BnaA05g37290D
BnaA03g50850D	BnaC05g11730D			BnaA04g23340D	BnaA06g24680D	BnaA04g25190D	BnaA10g24610D	BnaA03g53820D	BnaA09g52470D	BnaC03g03570D	BnaAnng00120D	BnaAnng03040D		BnaA01g29770D
BnaA02g15620D	BnaC05g12030D			BnaA04g23480D	BnaA06g24690D	BnaA04g25470D	BnaA10g25490D	BnaA03g37540D	BnaA09g53390D	BnaC03g03750D	BnaAnng01180D	BnaA03g01760D		BnaA03g19600D
BnaC06g20170D	BnaC05g12390D			BnaA04g23600D	BnaA06g25940D	BnaA04g26060D	BnaA10g25830D	BnaC03g03760D	BnaA09g54020D	BnaC03g03860D	BnaAnng02310D	BnaC04g54270D		10463
BnaC02g15220D	BnaC05g13360D			BnaA04g24000D	BnaA06g26390D	BnaA04g26130D	BnaA10g26380D	BnaC08g15110D	BnaA09g54240D	BnaC03g04820D	BnaAnng03660D	BnaC05g15300D		BnaA02g04460D
BnaC02g13820D	BnaC05g14600D			BnaA04g24940D	BnaA06g26510D	BnaA04g26460D	BnaA10g27030D	BnaC06g37530D	BnaA09g54360D	BnaC03g06070D	BnaAnng03840D	BnaC08g43470D		BnaC02g12700D
BnaA06g18900D	BnaC05g14880D			BnaA04g25080D	BnaA06g26560D	BnaA04g26470D	BnaA10g27860D	BnaA01g06570D	BnaA09g54720D	BnaC03g06210D	BnaAnng03960D	BnaA09g51700D		BnaC02g28070D
BnaC08g05590D	BnaC05g15390D			BnaA04g25810D	BnaA06g26690D	BnaA04g26620D	BnaA10g30410D	BnaC05g23680D	BnaA09g54930D	BnaC03g07110D	BnaAnng04410D	BnaA06g15380D		BnaC03g30510D
BnaCnng10780D	BnaC05g16270D			BnaA04g25820D	BnaA06g26800D	BnaA04g26910D	BnaAnng00880D	BnaC02g43670D	BnaA09g55000D	BnaC03g08250D	BnaAnng05350D	BnaC07g38340D		12949
BnaA09g07280D	BnaC05g17710D			BnaA04g26720D	BnaA06g27030D	BnaA04g26930D	BnaAnng03750D	3119	BnaA09g55760D	BnaC03g08680D	BnaAnng05810D	BnaC07g14280D		301
BnaA01g22900D	BnaC05g17950D			BnaA04g26960D	BnaA06g27240D	BnaA04g27070D	BnaAnng07160D	BnaC09g01550D	BnaA09g56450D	BnaC03g08850D	BnaAnng06470D	BnaA09g21170D		BnaA03g57510D
BnaC04g37460D	BnaC05g20570D			BnaA04g27400D	BnaA06g27390D	BnaA04g27230D	BnaAnng09500D	BnaC02g25080D	BnaA09g56520D	BnaC03g10110D	BnaAnng08630D	12293		BnaC02g14040D
BnaC09g46580D	BnaC05g21480D			BnaA04g27690D	BnaA06g27560D	BnaA04g27920D	BnaAnng09650D	2297	BnaA10g00280D	BnaC03g10850D	BnaAnng08940D	BnaA02g33140D		BnaC01g16090D
8665	BnaC05g22400D			BnaA04g27790D	BnaA06g27970D	BnaA04g28570D	BnaAnng09890D	BnaA04g01880D	BnaA10g00380D	BnaC03g11140D	BnaAnng09150D	BnaC07g07510D		15944
BnaA03g19250D	BnaC05g22860D			BnaA04g28830D	BnaA06g28680D	BnaA04g28730D	BnaAnng10190D	BnaA04g09500D	BnaA10g01750D	BnaC03g11650D	BnaAnng09960D	BnaC07g28290D		BnaA07g08290D
BnaC03g09940D	BnaC05g26940D			BnaA04g28960D	BnaA06g28700D	BnaA04g29150D	BnaAnng11480D	11806	BnaA10g01900D	BnaC03g13380D	BnaAnng09990D	BnaA04g16690D		23550
BnaC06g29380D	BnaC05g29750D			BnaA05g00040D	BnaA06g28830D	BnaA04g29290D	BnaAnng11650D	BnaA03g39100D	BnaA10g01940D	BnaC03g14160D	BnaAnng10200D	BnaC02g33270D		BnaC04g20690D
BnaA02g05960D	BnaC05g30720D			BnaA05g00130D	BnaA06g29270D	BnaA04g29360D	BnaAnng12080D	BnaA06g25590D	BnaA10g02380D	BnaC03g14740D	BnaAnng11070D	BnaA03g06830D		BnaC01g42380D
BnaA03g36390D	BnaC05g32770D			BnaA05g00310D	BnaA06g29480D	BnaA04g29490D	BnaAnng12680D	BnaCnng55010D	BnaA10g03460D	BnaC03g14930D	BnaAnng11090D	BnaAnng33200D		BnaC01g00840D
BnaA02g13230D	BnaC05g33420D			BnaA05g00370D	BnaA06g29640D	BnaA04g29570D	BnaAnng13520D	BnaA09g11250D	BnaA10g03580D	BnaC03g15250D	BnaAnng11460D	BnaA05g16640D		14111
BnaAnng35820D	BnaC05g36780D			BnaA05g00500D	BnaA06g29780D	BnaA05g00150D	BnaAnng14520D	BnaC08g27240D	BnaA10g03630D	BnaC03g15360D	BnaAnng12050D	BnaC08g17590D		BnaA08g22770D
BnaC06g31450D	BnaC05g39200D			BnaA05g00690D	BnaA06g30230D	BnaA05g00510D	BnaAnng15040D	30010	BnaA10g03810D	BnaC03g16520D	BnaAnng12790D	BnaA08g02800D		BnaCnng24310D
BnaA08g25400D	BnaC05g39570D			BnaA05g01490D	BnaA06g30390D	BnaA05g00710D	BnaAnng15080D	BnaC03g31990D	BnaA10g04770D	BnaC03g16860D	BnaAnng13370D	BnaA07g15260D		20109
BnaA02g24120D	BnaC05g39970D			BnaA05g01680D	BnaA06g30570D	BnaA05g00720D	BnaAnng15700D	BnaA09g43450D	BnaA10g04850D	BnaC03g16970D	BnaAnng13750D	BnaA03g11290D		BnaA06g15940D
BnaA02g28830D	BnaC05g40420D			BnaA05g01860D	BnaA06g30640D	BnaA05g00740D	BnaAnng16640D	12308	BnaA10g04970D	BnaC03g17100D	BnaAnng13840D	11037		BnaC07g16020D
BnaA04g05510D	BnaC05g41830D			BnaA05g01890D	BnaA06g30720D	BnaA05g00940D	BnaAnng16950D	BnaC08g43690D	BnaA10g05080D	BnaC03g17950D	BnaAnng14260D	BnaA01g34010D		BnaAnng14500D
BnaA02g15950D	BnaC05g41850D			BnaA05g02000D	BnaA06g31080D	BnaA05g00990D	BnaAnng17320D	BnaA09g15200D	BnaA10g05520D	BnaC03g18590D	BnaAnng17050D	BnaCnng74390D		BnaC01g04580D
BnaAnng41830D	BnaC05g42940D			BnaA05g02050D	BnaA06g31110D	BnaA05g01050D	BnaAnng18240D	BnaC06g32160D	BnaA10g06250D	BnaC03g18760D	BnaAnng18180D	6487		BnaA09g02160D
BnaC07g24110D	BnaC05g43550D			BnaA05g02260D	BnaA06g31680D	BnaA05g01210D	BnaAnng22250D	BnaC07g25140D	BnaA10g06770D	BnaC03g21190D	BnaAnng18620D	BnaC07g36430D		BnaA06g03040D
BnaCnng12500D	BnaC05g43730D			BnaA05g02420D	BnaA06g31710D	BnaA05g01240D	BnaAnng22510D	BnaC04g01590D	BnaA10g06870D	BnaC03g21420D	BnaAnng20550D	BnaC09g18440D		BnaA01g31810D
BnaC07g13450D	BnaC05g43840D			BnaA05g02460D	BnaA06g32140D	BnaA05g01280D	BnaAnng23540D	9218	BnaA10g07000D	BnaC03g22220D	BnaAnng21610D	BnaA07g34440D		BnaC05g33570D
BnaA04g20360D	BnaC05g44880D			BnaA05g02560D	BnaA06g32180D	BnaA05g01450D	BnaAnng24140D	BnaAnng14080D	BnaA10g07400D	BnaC03g23900D	BnaAnng22560D	BnaA03g27620D		BnaC01g39670D
BnaAnng03120D	BnaC05g45040D			BnaA05g02650D	BnaA06g32410D	BnaA05g01560D	BnaAnng24890D	BnaC05g06580D	BnaA10g08060D	BnaC03g24010D	BnaAnng24700D	BnaC01g14390D		BnaA09g51310D
BnaA02g16850D	BnaC05g45130D			BnaA05g02670D	BnaA06g32750D	BnaA05g02190D	BnaAnng25760D	BnaC01g29550D	BnaA10g08550D	BnaC03g24390D	BnaAnng25030D	BnaC05g20640D		BnaC03g36670D
BnaC04g08220D	BnaC05g45300D			BnaA05g03040D	BnaA06g33360D	BnaA05g02210D	BnaAnng25820D	BnaC09g53860D	BnaA10g08850D	BnaC03g24700D	BnaAnng25120D	BnaA06g23830D		BnaA09g46710D
BnaC02g15240D	BnaC05g45410D			BnaA05g03290D	BnaA06g33530D	BnaA05g02270D	BnaAnng27130D	BnaA09g15360D	BnaA10g10330D	BnaC03g25870D	BnaAnng25290D	26911		11761
BnaA01g36420D	BnaC05g45430D			BnaA05g03380D	BnaA06g33730D	BnaA05g02510D	BnaAnng27640D	BnaCnng75460D	BnaA10g10580D	BnaC03g26410D	BnaAnng26720D	BnaA06g40090D		BnaC04g40620D
BnaA09g53240D	BnaC05g45740D			BnaA05g03570D	BnaA06g33840D	BnaA05g02550D	BnaAnng27980D	BnaUnng04820D	BnaA10g10590D	BnaC03g26700D	BnaAnng26900D	BnaC04g28010D		BnaC07g11530D
BnaA05g01610D	BnaC05g46010D			BnaA05g04120D	BnaA06g34140D	BnaA05g02680D	BnaAnng29180D	BnaC04g52030D	BnaA10g10760D	BnaC03g26920D	BnaAnng29030D	BnaC02g30000D		BnaAnng38910D
BnaC03g27490D	BnaC05g46930D			BnaA05g04650D	BnaA06g34160D	BnaA05g02730D	BnaAnng30720D	BnaCnng41710D	BnaA10g10940D	BnaC03g28310D	BnaAnng31190D	BnaA07g31640D		BnaA02g04980D
BnaA06g21700D	BnaC05g47090D			BnaA05g04690D	BnaA06g34460D	BnaA05g02980D	BnaAnng31970D	BnaA06g13670D	BnaA10g11500D	BnaC03g29090D	BnaAnng31450D	BnaCnng52830D		BnaAnng37360D
BnaA02g13910D	BnaC05g47100D			BnaA05g05190D	BnaA06g34490D	BnaA05g03150D	BnaAnng32590D	BnaA01g02610D	BnaA10g11890D	BnaC03g31730D	BnaAnng31870D	BnaA03g07840D		BnaC04g32920D
BnaC01g17510D	BnaC05g47540D			BnaA05g05360D	BnaA06g34500D	BnaA05g03200D	BnaAnng34410D	BnaC08g34790D	BnaA10g13320D	BnaC03g31960D	BnaAnng32070D	BnaA10g12910D		BnaCnng02030D
BnaA09g44380D	BnaC05g47660D			BnaA05g05420D	BnaA06g34510D	BnaA05g03260D	BnaAnng34420D	BnaA03g22870D	BnaA10g13770D	BnaC03g32350D	BnaAnng32690D	14308		11633
BnaC09g36590D	BnaC05g48480D			BnaA05g05620D	BnaA06g34530D	BnaA05g03770D	BnaAnng34430D	BnaC03g23650D	BnaA10g14370D	BnaC03g32600D	BnaAnng32800D	BnaA08g31100D		BnaC01g02090D
BnaC03g18640D	BnaC05g48590D			BnaA05g05760D	BnaA06g35150D	BnaA05g04520D	BnaAnng36200D	BnaA01g02090D	BnaA10g14420D	BnaC03g32850D	BnaAnng32860D	BnaA02g34440D		BnaA09g47650D
BnaC08g33560D	BnaC05g48960D			BnaA05g05830D	BnaA06g35190D	BnaA05g04560D	BnaAnng36400D	BnaC01g04870D	BnaA10g15670D	BnaC03g34850D	BnaAnng32920D	BnaC03g77300D		BnaC02g18790D
BnaA02g13180D	BnaC05g49290D			BnaA05g06070D	BnaA06g35530D	BnaA05g04810D	BnaAnng36790D	BnaA10g07820D	BnaA10g16000D	BnaC03g36340D	BnaAnng34010D	BnaC03g77140D		BnaC08g01240D
BnaC03g26060D	BnaC05g49350D			BnaA05g06100D	BnaA06g36510D	BnaA05g04960D	BnaAnng37050D	BnaC05g07900D	BnaA10g16170D	BnaC03g36350D	BnaAnng34630D	BnaC03g68760D		BnaC05g40260D
BnaC09g11410D	BnaC05g50840D			BnaA05g06140D	BnaA06g36530D	BnaA05g05370D	BnaAnng38150D	BnaC03g04200D	BnaA10g16590D	BnaC03g38350D	BnaAnng35190D	BnaA08g24440D		BnaAnng20450D
27176	BnaC05g50860D			BnaA05g06170D	BnaA06g36800D	BnaA05g05390D	BnaAnng38350D	BnaC04g34470D	BnaA10g17030D	BnaC03g38540D	BnaAnng35200D	26763		BnaA07g10250D
BnaC01g35040D	BnaC06g01190D			BnaA05g06760D	BnaA06g37080D	BnaA05g05430D	BnaAnng39510D	BnaC07g38430D	BnaA10g17650D	BnaC03g41720D	BnaAnng35540D	26767		BnaCnng03660D
BnaA02g24880D	BnaC06g01290D			BnaA05g06920D	BnaA06g37240D	BnaA05g05590D	BnaAnng39690D	3990	BnaA10g17940D	BnaC03g43420D	BnaAnng36570D	18095		BnaA07g00040D
BnaC07g43840D	BnaC06g01800D			BnaA05g07350D	BnaA06g37370D	BnaA05g05610D	BnaAnng40330D	BnaC06g22090D	BnaA10g18370D	BnaC03g46120D	BnaAnng36890D	BnaC05g44620D		BnaAnng12470D
BnaA03g18080D	BnaC06g02060D			BnaA05g07520D	BnaA06g37960D	BnaA05g05690D	BnaAnng40850D	BnaC02g04920D	BnaA10g18390D	BnaC03g47980D	BnaAnng36910D	BnaC02g45310D		BnaC03g28260D
BnaC02g30940D	BnaC06g02120D			BnaA05g07530D	BnaA06g38090D	BnaA05g05840D	BnaAnng41300D	BnaA09g17920D	BnaA10g19230D	BnaC03g48670D	BnaAnng37410D	24685		BnaC04g18700D
BnaCnng11420D	BnaC06g02610D			BnaA05g07670D	BnaA06g38230D	BnaA05g06040D	BnaC01g00540D	BnaC05g17280D	BnaA10g19390D	BnaC03g50310D	BnaAnng37420D	BnaC09g40320D		BnaA05g19400D
17523	BnaC06g02750D			BnaA05g07680D	BnaA06g38470D	BnaA05g06110D	BnaC01g00890D	BnaC04g26160D	BnaA10g20180D	BnaC03g50500D	BnaAnng37980D	BnaAnng38340D		BnaA06g34330D
BnaC08g11070D	BnaC06g03650D			BnaA05g08340D	BnaA06g38830D	BnaA05g06210D	BnaC01g01050D	BnaCnng64660D	BnaA10g21300D	BnaC03g52910D	BnaAnng38080D	BnaA08g16470D		BnaC04g50930D
BnaA10g24380D	BnaC06g06420D			BnaA05g08360D	BnaA06g39180D	BnaA05g06230D	BnaC01g01700D	BnaA09g20250D	BnaA10g21620D	BnaC03g53110D	BnaAnng38490D	BnaA09g15700D		BnaA09g33360D
BnaA06g13700D	BnaC06g06480D			BnaA05g08820D	BnaA06g39330D	BnaA05g06290D	BnaC01g02400D	BnaC02g23130D	BnaA10g21660D	BnaC03g57110D	BnaAnng38630D	BnaC04g51510D		BnaC03g50340D
BnaA06g33160D	BnaC06g07630D			BnaA05g08840D	BnaA06g39920D	BnaA05g06310D	BnaC01g02640D	BnaC03g42850D	BnaA10g21960D	BnaC03g59270D	BnaAnng39730D	BnaA04g20140D		BnaC02g06680D
19449	BnaC06g11350D			BnaA05g09030D	BnaA06g40170D	BnaA05g06850D	BnaC01g03240D	BnaA07g23350D	BnaA10g22150D	BnaC03g59640D	BnaAnng41210D	BnaC07g47570D		BnaC02g26900D
BnaA01g22310D	BnaC06g11800D			BnaA05g09310D	BnaA06g40370D	BnaA05g06860D	BnaC01g04410D	BnaC03g12700D	BnaA10g23750D	BnaC03g59790D	BnaC01g00260D	BnaCnng70410D		BnaC02g27740D
BnaC04g43840D	BnaC06g13910D			BnaA05g09330D	BnaA06g40910D	BnaA05g07040D	BnaC01g04460D	BnaC09g11030D	BnaA10g24240D	BnaC03g60120D	BnaC01g00410D	BnaA07g34710D		BnaC02g09690D
BnaA06g14470D	BnaC06g15320D			BnaA05g09830D	BnaA07g00200D	BnaA05g07200D	BnaC01g05150D	BnaA08g31190D	BnaA10g24640D	BnaC03g60280D	BnaC01g02040D	BnaC01g03350D		BnaC04g22110D
BnaC08g14430D	BnaC06g15410D			BnaA05g10050D	BnaA07g01630D	BnaA05g07290D	BnaC01g07550D	BnaC01g08110D	BnaA10g25000D	BnaC03g60650D	BnaC01g02340D	BnaCnng59500D		BnaC03g21960D
BnaC06g18410D	BnaC06g17440D			BnaA05g10100D	BnaA07g01950D	BnaA05g07300D	BnaC01g08310D	BnaA09g09400D	BnaA10g25060D	BnaC03g61150D	BnaC01g02520D	BnaC01g38160D		BnaA02g28980D
BnaC08g22850D	BnaC06g17580D			BnaA05g10120D	BnaA07g02920D	BnaA05g07370D	BnaC01g09080D	BnaC04g19200D	BnaA10g25210D	BnaC03g61160D	BnaC01g02660D	BnaA07g12870D		BnaCnng22160D
BnaA05g25660D	BnaC06g18100D			BnaA05g10240D	BnaA07g03740D	BnaA05g07580D	BnaC01g09510D	BnaC08g03560D	BnaA10g26150D	BnaC03g61720D	BnaC01g04190D	BnaA01g22580D		BnaA09g33740D
10043	BnaC06g18180D			BnaA05g10330D	BnaA07g04240D	BnaA05g07690D	BnaC01g09700D	BnaC07g21470D	BnaA10g26270D	BnaC03g61760D	BnaC01g04610D	BnaC09g39400D		BnaA01g24590D
BnaC05g27240D	BnaC06g18580D			BnaA05g10900D	BnaA07g04870D	BnaA05g07980D	BnaC01g10370D	BnaC01g41020D	BnaA10g27610D	BnaC03g62140D	BnaC01g07950D	BnaC02g42300D		BnaCnng48380D
BnaA02g29450D	BnaC06g18960D			BnaA05g11360D	BnaA07g04890D	BnaA05g08100D	BnaC01g11310D	BnaC01g12570D	BnaA10g27780D	BnaC03g62260D	BnaC01g08100D	BnaCnng62520D		5022
BnaAnng25130D	BnaC06g19080D			BnaA05g11820D	BnaA07g05050D	BnaA05g08310D	BnaC01g14210D	BnaC01g07720D	BnaA10g27810D	BnaC03g62970D	BnaC01g08350D	BnaC07g13390D		BnaA04g24460D
BnaA06g40230D	BnaC06g19290D			BnaA05g11830D	BnaA07g05250D	BnaA05g08810D	BnaC01g14990D	BnaCnng42290D	BnaA10g27910D	BnaC03g63230D	BnaC01g09360D	BnaC06g36300D		BnaA07g01120D
BnaC08g45820D	BnaC06g19470D			BnaA05g11860D	BnaA07g05560D	BnaA05g09090D	BnaC01g15700D	BnaAnng31500D	BnaA10g28890D	BnaC03g67520D	BnaC01g10620D	BnaA08g13480D		BnaC04g35480D
BnaC05g20650D	BnaC06g19800D			BnaA05g12390D	BnaA07g05680D	BnaA05g09180D	BnaC01g16750D	BnaC04g32210D	BnaA10g28910D	BnaC03g67980D	BnaC01g11980D	BnaCnng36790D		BnaA03g36710D
BnaA05g22940D	BnaC06g21220D			BnaA05g12790D	BnaA07g06450D	BnaA05g09790D	BnaC01g17490D	BnaCnng36540D	BnaA10g29120D	BnaC03g68020D	BnaC01g12880D	BnaC02g38310D		BnaC04g41700D
BnaA05g06940D	BnaC06g21540D			BnaA05g12940D	BnaA07g06460D	BnaA05g10190D	BnaC01g17950D	BnaC03g58600D	BnaA10g29500D	BnaC03g69280D	BnaC01g13470D	BnaAnng25300D		BnaA03g26910D
BnaA02g09210D	BnaC06g22010D			BnaA05g13060D	BnaA07g08260D	BnaA05g10480D	BnaC01g18750D	BnaC05g18360D	BnaA10g29870D	BnaC03g69760D	BnaC01g14160D	BnaA05g33230D		BnaC06g22800D
BnaA07g07590D	BnaC06g23070D			BnaA05g13160D	BnaA07g08490D	BnaA05g10540D	BnaC01g19250D	BnaC04g14080D	BnaA10g30090D	BnaC03g70300D	BnaC01g14310D	BnaA05g24170D		BnaA02g13070D
BnaC02g10010D	BnaC06g23160D			BnaA05g13210D	BnaA07g08940D	BnaA05g10780D	BnaC01g19650D	13592	BnaA10g30320D	BnaC03g70820D	BnaC01g14880D	BnaAnng09450D		BnaC07g48190D
BnaC02g21500D	BnaC06g23370D			BnaA05g13330D	BnaA07g09010D	BnaA05g11350D	BnaC01g19960D	BnaC01g12030D	BnaAnng00040D	BnaC03g71290D	BnaC01g17650D	BnaA09g30330D		BnaA09g56590D
BnaC05g50770D	BnaC06g25430D			BnaA05g13450D	BnaA07g09120D	BnaA05g11610D	BnaC01g20840D	BnaC09g38160D	BnaAnng00260D	BnaC03g73800D	BnaC01g17670D	BnaC03g50580D		BnaC07g40980D
BnaC06g19220D	BnaC06g28630D			BnaA05g13660D	BnaA07g09130D	BnaA05g11810D	BnaC01g20970D	BnaA06g37650D	BnaAnng00430D	BnaC03g75130D	BnaC01g18210D	BnaCnng29620D		BnaA01g23830D
BnaCnng39160D	BnaC06g29540D			BnaA05g14400D	BnaA07g09590D	BnaA05g11870D	BnaC01g21980D	BnaA09g02790D	BnaAnng00840D	BnaC03g76760D	BnaC01g19540D	BnaC04g52620D		BnaC07g40910D
BnaC07g45470D	BnaC06g29860D			BnaA05g14540D	BnaA07g10040D	BnaA05g12100D	BnaC01g22040D	BnaCnng41350D	BnaAnng01040D	BnaC03g78230D	BnaC01g20070D	27934		BnaA10g07300D
BnaAnng32640D	BnaC06g35310D			BnaA05g14800D	BnaA07g10140D	BnaA05g12290D	BnaC01g22840D	BnaA04g08950D	BnaAnng01410D	BnaC04g00640D	BnaC01g20360D	BnaA09g41830D		22657
BnaC08g35270D	BnaC06g36220D			BnaA05g14940D	BnaA07g10170D	BnaA05g12310D	BnaC01g23100D	BnaC06g33350D	BnaAnng01660D	BnaC04g01000D	BnaC01g20510D	BnaC04g19430D		BnaA09g22770D
BnaA07g12310D	BnaC06g36260D			BnaA05g15540D	BnaA07g10390D	BnaA05g12320D	BnaC01g25520D	BnaA08g17860D	BnaAnng01790D	BnaC04g01680D	BnaC01g21190D	BnaA07g07190D		BnaC03g44150D
BnaC08g32060D	BnaC06g37080D			BnaA05g16450D	BnaA07g10470D	BnaA05g12530D	BnaC01g25830D	BnaC02g43300D	BnaAnng03450D	BnaC04g02550D	BnaC01g21230D	13804		17283
BnaA02g35400D	BnaC06g38160D			BnaA05g16500D	BnaA07g10790D	BnaA05g12540D	BnaC01g25850D	BnaA02g00540D	BnaAnng04280D	BnaC04g02990D	BnaC01g22890D	BnaC08g29330D		BnaA07g35000D
20464	BnaC06g38340D			BnaA05g16710D	BnaA07g10860D	BnaA05g12630D	BnaC01g25930D	BnaC01g37330D	BnaAnng04990D	BnaC04g03370D	BnaC01g25540D	BnaA09g07400D		25820
BnaC01g32400D	BnaC06g38530D			BnaA05g16830D	BnaA07g11130D	BnaA05g12730D	BnaC01g26340D	BnaA05g36920D	BnaAnng06610D	BnaC04g03410D	BnaC01g30070D	BnaC05g41810D		BnaC09g01090D
BnaCnng72660D	BnaC06g38620D			BnaA05g16970D	BnaA07g11360D	BnaA05g13700D	BnaC01g27270D	BnaCnng15340D	BnaAnng07090D	BnaC04g03740D	BnaC01g31300D	BnaC02g15510D		BnaA07g04370D
BnaA05g01460D	BnaC06g41130D			BnaA05g17100D	BnaA07g11660D	BnaA05g13930D	BnaC01g29030D	BnaA09g34250D	BnaAnng07300D	BnaC04g04310D	BnaC01g32570D	BnaA04g24320D		BnaC03g64710D
BnaC08g09430D	BnaC06g41420D			BnaA05g17170D	BnaA07g12110D	BnaA05g14440D	BnaC01g29060D	BnaA07g00240D	BnaAnng07340D	BnaC04g04760D	BnaC01g33530D	BnaC05g38830D		BnaC02g06760D
BnaC08g37760D	BnaC06g41760D			BnaA05g17360D	BnaA07g12700D	BnaA05g14880D	BnaC01g29530D	BnaC05g43760D	BnaAnng07550D	BnaC04g05480D	BnaC01g34090D	BnaA09g48720D		BnaC02g36490D
BnaA08g25650D	BnaC06g42220D			BnaA05g17420D	BnaA07g13630D	BnaA05g14930D	BnaC01g30510D	BnaC04g39360D	BnaAnng07610D	BnaC04g07120D	BnaC01g34460D	BnaA04g01890D		BnaC04g25200D
BnaA01g32390D	BnaC06g43180D			BnaA05g17810D	BnaA07g14020D	BnaA05g15040D	BnaC01g30760D	6351	BnaAnng08570D	BnaC04g08050D	BnaC01g34500D	25636		BnaA09g38320D
BnaA03g54400D	BnaC06g43710D			BnaA05g18150D	BnaA07g14350D	BnaA05g15360D	BnaC01g30810D	BnaC03g22770D	BnaAnng08760D	BnaC04g08950D	BnaC01g35360D	BnaC09g11600D		BnaC04g01050D
BnaC06g01420D	BnaC07g01100D			BnaA05g18160D	BnaA07g14730D	BnaA05g15420D	BnaC01g31800D	BnaA07g24390D	BnaAnng09030D	BnaC04g09260D	BnaC01g35820D	BnaA03g01570D		23020
BnaC03g57540D	BnaC07g05340D			BnaA05g18830D	BnaA07g14940D	BnaA05g15840D	BnaC01g32860D	BnaAnng14200D	BnaAnng10150D	BnaC04g10220D	BnaC01g35850D	BnaC08g08150D		BnaA05g05140D
BnaC03g54480D	BnaC07g05630D			BnaA05g19180D	BnaA07g14980D	BnaA05g16700D	BnaC01g32960D	11225	BnaAnng10320D	BnaC04g12290D	BnaC01g36260D	BnaA06g25580D		BnaA05g07020D
BnaA02g28940D	BnaC07g08090D			BnaA05g19350D	BnaA07g15300D	BnaA05g17260D	BnaC01g33460D	BnaC09g01630D	BnaAnng10640D	BnaC04g12400D	BnaC01g36720D	BnaC05g20880D		BnaA06g02520D
BnaA01g31610D	BnaC07g09190D			BnaA05g19830D	BnaA07g15470D	BnaA05g17520D	BnaC01g34410D	BnaC09g31570D	BnaAnng10970D	BnaC04g13950D	BnaC01g37020D	BnaC06g29420D		BnaA09g35210D
22449	BnaC07g09390D			BnaA05g20350D	BnaA07g15480D	BnaA05g18660D	BnaC01g35800D	BnaA06g35440D	BnaAnng11050D	BnaC04g15470D	BnaC01g37260D	BnaC04g31880D		BnaA08g14000D
BnaA06g20340D	BnaC07g10240D			BnaA05g20480D	BnaA07g15500D	BnaA05g18690D	BnaC01g36350D	BnaA03g49530D	BnaAnng11560D	BnaC04g15480D	BnaC01g38230D	BnaC06g11560D		BnaC02g35600D
BnaA07g25350D	BnaC07g12580D			BnaA05g20860D	BnaA07g16270D	BnaA05g18780D	BnaC01g37090D	13387	BnaAnng11710D	BnaC04g17480D	BnaC01g38270D	6063		BnaA05g06960D
BnaC06g35170D	BnaC07g12810D			BnaA05g21110D	BnaA07g16450D	BnaA05g18800D	BnaC01g37240D	BnaA01g29660D	BnaAnng11940D	BnaC04g19550D	BnaC01g38660D	BnaC04g39290D		BnaC07g24640D
6067	BnaC07g13110D			BnaA05g21180D	BnaA07g16690D	BnaA05g18870D	BnaC01g38540D	BnaA06g39250D	BnaAnng14250D	BnaC04g20890D	BnaC01g39090D	BnaC04g54260D		BnaC04g53600D
28900	BnaC07g13140D			BnaA05g21260D	BnaA07g17230D	BnaA05g19130D	BnaC01g40830D	BnaA02g32710D	BnaAnng14470D	BnaC04g21390D	BnaC01g39840D	BnaA08g00820D		BnaCnng48480D
BnaA04g23640D	BnaC07g13550D			BnaA05g21470D	BnaA07g17350D	BnaA05g19580D	BnaC01g40880D	BnaA07g32090D	BnaAnng14750D	BnaC04g21660D	BnaC01g39860D	BnaUnng03250D		BnaA03g02990D
BnaC08g01520D	BnaC07g14810D			BnaA05g21760D	BnaA07g17360D	BnaA05g19630D	BnaC01g44410D	BnaA03g37660D	BnaAnng15960D	BnaC04g21810D	BnaC01g40810D	BnaC01g12620D		BnaC04g02270D
BnaA07g29970D	BnaC07g17010D			BnaA05g21800D	BnaA07g18120D	BnaA05g19640D	BnaC01g44760D	BnaA04g27150D	BnaAnng17190D	BnaC04g21960D	BnaC01g40980D	BnaA09g00760D		BnaA04g28480D
BnaA04g02940D	BnaC07g17460D			BnaA05g21810D	BnaA07g18900D	BnaA05g19710D	BnaC02g00830D	11110	BnaAnng17200D	BnaC04g22520D	BnaC01g41080D	BnaA02g04250D		BnaA03g51980D
BnaC05g01680D	BnaC07g17940D			BnaA05g22140D	BnaA07g19210D	BnaA05g19720D	BnaC02g02350D	BnaA02g11880D	BnaAnng17240D	BnaC04g23380D	BnaC01g42370D	BnaA08g24520D		BnaA03g03510D
3608	BnaC07g20200D			BnaA05g22690D	BnaA07g19610D	BnaA05g19780D	BnaC02g03130D	BnaC09g19730D	BnaAnng17700D	BnaC04g24040D	BnaC01g43920D	BnaA01g28080D		BnaA10g24910D
30016	BnaC07g24340D			BnaA05g22860D	BnaA07g19820D	BnaA05g20440D	BnaC02g05930D	BnaA03g34500D	BnaAnng17970D	BnaC04g24900D	BnaC01g44110D	BnaA03g06800D		BnaC09g00910D
BnaAnng09800D	BnaC07g26800D			BnaA05g23050D	BnaA07g20350D	BnaA05g20490D	BnaC02g06990D	BnaA09g35260D	BnaAnng18850D	BnaC04g25550D	BnaC01g44150D	BnaCnng70650D		BnaA08g11710D
BnaA08g09770D	BnaC07g26950D			BnaA05g23290D	BnaA07g20400D	BnaA05g20540D	BnaC02g09500D	BnaA01g26330D	BnaAnng19440D	BnaC04g26460D	BnaC01g44740D	BnaC08g46760D		BnaA03g48340D
BnaA02g07780D	BnaC07g29240D			BnaA05g23300D	BnaA07g20460D	BnaA05g21080D	BnaC02g10380D	BnaC02g38460D	BnaAnng19910D	BnaC04g27070D	BnaC02g00140D	BnaC07g37990D		BnaC04g48270D
11467	BnaC07g31250D			BnaA05g23700D	BnaA07g21170D	BnaA05g21250D	BnaC02g10460D	BnaC03g06910D	BnaAnng19940D	BnaC04g27370D	BnaC02g00380D	17446		10862
BnaA03g46510D	BnaC07g32730D			BnaA05g24420D	BnaA07g21530D	BnaA05g22360D	BnaC02g10480D	BnaA09g22800D	BnaAnng21400D	BnaC04g28450D	BnaC02g00680D	BnaA09g29770D		10980
BnaA08g20560D	BnaC07g33320D			BnaA05g24730D	BnaA07g21750D	BnaA05g22400D	BnaC02g10490D	16868	BnaAnng21770D	BnaC04g28580D	BnaC02g00700D	BnaC07g20520D		BnaC08g29920D
BnaC09g41710D	BnaC07g33540D			BnaA05g24760D	BnaA07g22000D	BnaA05g22420D	BnaC02g10500D	BnaC01g32870D	BnaAnng21950D	BnaC04g29170D	BnaC02g00720D	22379		28641
BnaC05g44090D	BnaC07g33950D			BnaA05g24770D	BnaA07g22240D	BnaA05g22450D	BnaC02g10970D	BnaC01g29560D	BnaAnng22410D	BnaC04g30030D	BnaC02g00930D	BnaC01g39390D		BnaC09g26880D
BnaC03g48880D	BnaC07g34760D			BnaA05g24830D	BnaA07g22450D	BnaA05g22750D	BnaC02g11050D	BnaC05g06130D	BnaAnng24000D	BnaC04g30760D	BnaC02g01100D	BnaA04g12690D		BnaAnng30550D
BnaC04g16210D	BnaC07g35450D			BnaA05g24880D	BnaA07g22470D	BnaA05g22970D	BnaC02g11170D	BnaA03g47210D	BnaAnng24300D	BnaC04g33180D	BnaC02g01150D	BnaA07g08650D		BnaA02g34510D
BnaC08g33400D	BnaC07g36420D			BnaA05g25200D	BnaA07g22530D	BnaA05g23020D	BnaC02g12070D	BnaA10g03560D	BnaAnng24520D	BnaC04g33870D	BnaC02g01190D	BnaA02g18360D		BnaC03g00520D
27180	BnaC07g36660D			BnaA05g25330D	BnaA07g22640D	BnaA05g23130D	BnaC02g12810D	BnaA09g26860D	BnaAnng24670D	BnaC04g34370D	BnaC02g01730D	BnaC07g50300D		24416
BnaC09g32910D	BnaC07g37830D			BnaA05g25350D	BnaA07g23870D	BnaA05g23190D	BnaC02g13250D	BnaC07g29600D	BnaAnng24990D	BnaC04g35960D	BnaC02g01910D	BnaA02g06000D		BnaA01g03060D
BnaAnng29570D	BnaC07g38010D			BnaA05g25430D	BnaA07g23980D	BnaA05g23530D	BnaC02g14570D	BnaC04g16660D	BnaAnng25560D	BnaC04g36410D	BnaC02g01960D	BnaC06g40720D		BnaC02g26910D
20331	BnaC07g38760D			BnaA05g25610D	BnaA07g24110D	BnaA05g23580D	BnaC02g16750D	BnaAnng34650D	BnaAnng27210D	BnaC04g36920D	BnaC02g01970D	BnaCnng20600D		BnaA10g25070D
11030	BnaC07g39250D			BnaA05g26420D	BnaA07g24270D	BnaA05g23950D	BnaC02g17500D	BnaCnng18420D	BnaAnng27440D	BnaC04g38370D	BnaC02g02040D	BnaA10g23300D		BnaC04g47080D
BnaC05g36370D	BnaC07g40160D			BnaA05g26570D	BnaA07g24300D	BnaA05g23960D	BnaC02g19720D	BnaC07g35780D	BnaAnng27820D	BnaC04g38940D	BnaC02g02050D	BnaCnng18000D		BnaC07g22720D
BnaC06g13770D	BnaC07g41470D			BnaA05g26720D	BnaA07g24360D	BnaA05g24050D	BnaC02g21230D	BnaA08g04330D	BnaAnng28300D	BnaC04g39040D	BnaC02g02080D	BnaC09g19580D		BnaA05g28870D
27069	BnaC07g41750D			BnaA05g26760D	BnaA07g25240D	BnaA05g24200D	BnaC02g25290D	BnaA01g15100D	BnaAnng28500D	BnaC04g39400D	BnaC02g02590D	BnaCnng72950D		BnaC02g05010D
BnaCnng52290D	BnaC07g42910D			BnaA05g27280D	BnaA07g25310D	BnaA05g24790D	BnaC02g25610D	BnaC05g45390D	BnaAnng29200D	BnaC04g39680D	BnaC02g02600D	BnaA08g07880D		BnaA03g46110D
BnaA07g19220D	BnaC07g43050D			BnaA05g27470D	BnaA07g25410D	BnaA05g24860D	BnaC02g33320D	BnaA09g44670D	BnaAnng29870D	BnaC04g39990D	BnaC02g02800D	BnaA01g35970D		BnaC09g14910D
BnaC03g00570D	BnaC07g43200D			BnaA05g27480D	BnaA07g25510D	BnaA05g24930D	BnaC02g34490D	BnaC02g33230D	BnaAnng30080D	BnaC04g41400D	BnaC02g03010D	BnaC04g40440D		BnaAnng12900D
BnaA03g43240D	BnaC07g43350D			BnaA05g27490D	BnaA07g25800D	BnaA05g25150D	BnaC02g34800D	BnaA06g29730D	BnaAnng30130D	BnaC04g41470D	BnaC02g03050D	BnaCnng03060D		11771
BnaA09g20820D	BnaC07g43530D			BnaA05g27550D	BnaA07g26920D	BnaA05g25270D	BnaC02g34830D	BnaA03g43300D	BnaAnng30210D	BnaC04g42440D	BnaC02g03260D	BnaCnng52220D		BnaC03g60100D
4411	BnaC07g43940D			BnaA05g27700D	BnaA07g26980D	BnaA05g25410D	BnaC02g35640D	BnaA07g18080D	BnaAnng31240D	BnaC04g43420D	BnaC02g03320D	BnaC09g07170D		BnaA04g21710D
BnaA05g17920D	BnaC07g45340D			BnaA05g27860D	BnaA07g27710D	BnaA05g26120D	BnaC02g36500D	BnaC07g41980D	BnaAnng31310D	BnaC04g43820D	BnaC02g04180D	BnaC03g14040D		BnaC02g35840D
BnaA09g47570D	BnaC07g47390D			BnaA05g28080D	BnaA07g27740D	BnaA05g26180D	BnaC02g37180D	17689	BnaAnng31940D	BnaC04g45700D	BnaC02g04280D	BnaA10g12520D		BnaA06g11530D
BnaC03g22940D	BnaC07g47640D			BnaA05g28130D	BnaA07g27940D	BnaA05g26200D	BnaC02g37580D	BnaA06g12110D	BnaAnng31990D	BnaC04g46630D	BnaC02g04480D	BnaA10g24230D		BnaC08g43260D
29746	BnaC07g48720D			BnaA05g28440D	BnaA07g27960D	BnaA05g26380D	BnaC02g37630D	BnaC07g16060D	BnaAnng33540D	BnaC04g47030D	BnaC02g04720D	BnaAnng25020D		BnaC08g23020D
BnaC04g40450D	BnaC07g49230D			BnaA05g28720D	BnaA07g28430D	BnaA05g26740D	BnaC02g38230D	BnaC02g48430D	BnaAnng33580D	BnaC04g47490D	BnaC02g04890D	BnaA03g03530D		BnaC04g50120D
BnaA09g10760D	BnaC07g49820D			BnaA05g28770D	BnaA07g28460D	BnaA05g27090D	BnaC02g38490D	BnaA02g14050D	BnaAnng36180D	BnaC04g49400D	BnaC02g04940D	BnaA06g33710D		9075
BnaA03g56990D	BnaC07g50090D			BnaA05g29100D	BnaA07g28470D	BnaA05g27170D	BnaC02g38820D	BnaA02g23660D	BnaAnng36640D	BnaC04g52870D	BnaC02g04970D	BnaC06g02410D		BnaA03g21340D
BnaA01g11360D	BnaC07g51010D			BnaA05g29110D	BnaA07g28500D	BnaA05g27420D	BnaC02g39470D	BnaC08g33960D	BnaAnng36760D	BnaC04g55720D	BnaC02g05050D	BnaA06g16100D		BnaC01g38850D
BnaA06g08380D	BnaC08g00340D			BnaA05g29390D	BnaA07g28540D	BnaA05g27450D	BnaC02g39480D	BnaA09g14100D	BnaAnng37640D	BnaC04g55870D	BnaC02g05300D	4972		BnaA05g34470D
BnaA03g22800D	BnaC08g01590D			BnaA05g29620D	BnaA07g28840D	BnaA05g27980D	BnaC02g40020D	BnaA08g28740D	BnaAnng37880D	BnaC05g00330D	BnaC02g05340D	BnaC08g07270D		BnaA10g22060D
12863	BnaC08g02820D			BnaA05g29820D	BnaA07g29090D	BnaA05g28050D	BnaC02g40410D	BnaA09g08790D	BnaAnng39380D	BnaC05g00660D	BnaC02g05500D	BnaA03g52260D		BnaA08g19770D
BnaC04g51940D	BnaC08g03540D			BnaA05g30070D	BnaA07g29770D	BnaA05g28330D	BnaC02g41640D	BnaC09g26350D	BnaAnng39710D	BnaC05g01080D	BnaC02g05770D	BnaCnng40730D		BnaC01g18940D
BnaC05g44060D	BnaC08g04130D			BnaA05g30620D	BnaA07g30160D	BnaA05g28400D	BnaC02g42330D	BnaA05g03230D	BnaAnng41100D	BnaC05g01400D	BnaC02g05830D	BnaC04g22850D		BnaC04g44900D
BnaC02g45890D	BnaC08g04910D			BnaA05g30680D	BnaA07g30280D	BnaA05g28480D	BnaC02g42560D	BnaA10g28610D	BnaAnng41450D	BnaC05g02150D	BnaC02g05960D	BnaAnng38870D		BnaC04g36000D
BnaA03g48180D	BnaC08g05290D			BnaA05g30690D	BnaA07g30670D	BnaA05g28490D	BnaC02g43180D	BnaC01g41850D	BnaAnng41480D	BnaC05g06280D	BnaC02g05970D	BnaC03g41000D		BnaC01g36680D
11280	BnaC08g05510D			BnaA05g30800D	BnaA07g31410D	BnaA05g28520D	BnaC02g43200D	BnaC06g36020D	BnaC01g00370D	BnaC05g06800D	BnaC02g05990D	BnaA05g35000D		BnaAnng16740D
14208	BnaC08g06440D			BnaA05g31890D	BnaA07g31480D	BnaA05g28580D	BnaC02g44320D	BnaC04g23510D	BnaC01g00600D	BnaC05g08490D	BnaC02g06090D	BnaA07g26440D		BnaA10g18060D
BnaA01g14490D	BnaC08g08120D			BnaA05g32220D	BnaA07g31630D	BnaA05g28630D	BnaC02g45250D	BnaAnng36630D	BnaC01g00790D	BnaC05g09450D	BnaC02g06120D	BnaA07g27840D		BnaC04g36270D
BnaC01g19610D	BnaC08g09940D			BnaA05g32370D	BnaA07g31820D	BnaA05g28970D	BnaC02g45630D	BnaCnng44090D	BnaC01g01000D	BnaC05g09770D	BnaC02g06140D	BnaA06g04210D		BnaA01g34540D
BnaA07g38530D	BnaC08g15570D			BnaA05g32980D	BnaA07g31880D	BnaA05g29070D	BnaC02g45790D	BnaA08g20610D	BnaC01g02150D	BnaC05g11680D	BnaC02g06240D	BnaA06g17330D		BnaA01g21880D
BnaC04g19370D	BnaC08g15900D			BnaA05g33050D	BnaA07g31900D	BnaA05g29350D	BnaC02g48180D	BnaA01g16360D	BnaC01g02540D	BnaC05g12700D	BnaC02g06360D	9223		BnaC04g11630D
BnaA05g26480D	BnaC08g16550D			BnaA05g33280D	BnaA07g32020D	BnaA05g29430D	BnaC02g48600D	BnaA03g02280D	BnaC01g03110D	BnaC05g13060D	BnaC02g06430D	9226		BnaAnng29310D
BnaC01g01900D	BnaC08g16700D			BnaA05g33320D	BnaA07g32290D	BnaA05g29500D	BnaC02g48700D	BnaAnng02380D	BnaC01g03340D	BnaC05g13590D	BnaC02g06500D	BnaC08g06050D		15443
BnaC08g36540D	BnaC08g17990D			BnaA05g33460D	BnaA07g32390D	BnaA05g29880D	BnaC03g00080D	BnaC06g14310D	BnaC01g03370D	BnaC05g14150D	BnaC02g06860D	BnaA03g45450D		BnaA06g20500D
BnaC02g39520D	BnaC08g18850D			BnaA05g33470D	BnaA07g33060D	BnaA05g29940D	BnaC03g00640D	BnaA10g24030D	BnaC01g03850D	BnaC05g14240D	BnaC02g07020D	BnaA06g02740D		BnaC02g44630D
BnaC03g21630D	BnaC08g21350D			BnaA05g33480D	BnaA07g33090D	BnaA05g30040D	BnaC03g01090D	BnaC05g46430D	BnaC01g04200D	BnaC05g16330D	BnaC02g07100D	BnaA04g07940D		BnaC08g14570D
BnaC04g02110D	BnaC08g22880D			BnaA05g33490D	BnaA07g33290D	BnaA05g30290D	BnaC03g01710D	15189	BnaC01g04570D	BnaC05g17480D	BnaC02g07120D	BnaA05g13560D		BnaC03g74120D
BnaA05g05550D	BnaC08g24180D			BnaA05g33550D	BnaA07g33510D	BnaA05g30530D	BnaC03g01880D	BnaC09g48170D	BnaC01g04860D	BnaC05g19120D	BnaC02g07160D	9394		BnaA07g32210D
BnaC01g17910D	BnaC08g24800D			BnaA05g33620D	BnaA07g33770D	BnaA05g30610D	BnaC03g02240D	BnaA06g07400D	BnaC01g05220D	BnaC05g20990D	BnaC02g07220D	BnaA09g07950D		BnaC04g16010D
BnaA01g10450D	BnaC08g24860D			BnaA05g33630D	BnaA07g33910D	BnaA05g30630D	BnaC03g02960D	BnaA05g36580D	BnaC01g05230D	BnaC05g22130D	BnaC02g07540D	BnaC08g10180D		BnaA08g28600D
BnaC03g20970D	BnaC08g25550D			BnaA05g33640D	BnaA07g33960D	BnaA05g30640D	BnaC03g03330D	BnaA10g17730D	BnaC01g07100D	BnaC05g23640D	BnaC02g07600D	BnaA04g24070D		BnaC04g08660D
BnaC01g22400D	BnaC08g25830D			BnaA05g33710D	BnaA07g34100D	BnaA05g30670D	BnaC03g03340D	BnaC04g53540D	BnaC01g07420D	BnaC05g23750D	BnaC02g08040D	BnaC03g30880D		BnaC03g65490D
BnaC07g41150D	BnaC08g27560D			BnaA05g33720D	BnaA07g34190D	BnaA05g30820D	BnaC03g03800D	BnaAnng15140D	BnaC01g08070D	BnaC05g25280D	BnaC02g08280D	BnaA03g13010D		BnaC01g01380D
BnaC09g45790D	BnaC08g27660D			BnaA05g33830D	BnaA07g34370D	BnaA05g30860D	BnaC03g05210D	BnaC08g45590D	BnaC01g08780D	BnaC05g26200D	BnaC02g08470D	BnaA05g12330D		BnaA05g06890D
BnaC05g11770D	BnaC08g28500D			BnaA05g33970D	BnaA07g35940D	BnaA05g30920D	BnaC03g05680D	BnaCnng24090D	BnaC01g09460D	BnaC05g32510D	BnaC02g08600D	24287		BnaA03g60240D
BnaA01g32290D	BnaC08g28710D			BnaA05g34030D	BnaA07g36420D	BnaA05g30950D	BnaC03g06220D	BnaC08g45110D	BnaC01g12690D	BnaC05g33040D	BnaC02g08750D	BnaC05g09890D		7912
BnaC02g10550D	BnaC08g30550D			BnaA05g34070D	BnaA07g36480D	BnaA05g31720D	BnaC03g06310D	BnaA08g17940D	BnaC01g12740D	BnaC05g33560D	BnaC02g09270D	BnaC09g45520D		BnaA08g30470D
BnaA10g25360D	BnaC08g30710D			BnaA05g34130D	BnaA07g36760D	BnaA05g32110D	BnaC03g07610D	BnaA07g18150D	BnaC01g12800D	BnaC05g34020D	BnaC02g09280D	BnaC05g11760D		BnaC07g32210D
10101	BnaC08g30990D			BnaA05g34140D	BnaA07g36980D	BnaA05g32450D	BnaC03g08050D	BnaC02g22410D	BnaC01g12840D	BnaC05g34180D	BnaC02g10070D	BnaC04g19840D		BnaAnng10890D
BnaA06g33920D	BnaC08g32080D			BnaA05g34180D	BnaA07g37170D	BnaA05g32770D	BnaC03g08460D	BnaA09g26140D	BnaC01g13540D	BnaC05g35870D	BnaC02g10510D	BnaCnng46690D		BnaA09g21670D
BnaA03g41800D	BnaC08g32950D			BnaA05g34460D	BnaA07g37990D	BnaA05g32790D	BnaC03g08800D	BnaC01g31090D	BnaC01g13610D	BnaC05g35900D	BnaC02g10780D	10896		BnaA06g36290D
BnaC09g01780D	BnaC08g33590D			BnaA05g34510D	BnaA07g38550D	BnaA05g33010D	BnaC03g09090D	BnaA02g34250D	BnaC01g15830D	BnaC05g37350D	BnaC02g10940D	BnaA04g21510D		BnaC08g14510D
BnaC02g11010D	BnaC08g34620D			BnaA05g34670D	BnaA07g38670D	BnaA05g33110D	BnaC03g09860D	BnaA09g33870D	BnaC01g15870D	BnaC05g39220D	BnaC02g11100D	BnaA07g06890D		BnaCnng02210D
BnaC09g16540D	BnaC08g35280D			BnaA05g34760D	BnaA07g38720D	BnaA05g33370D	BnaC03g11020D	BnaC02g22820D	BnaC01g16160D	BnaC05g39270D	BnaC02g16310D	BnaA01g27050D		BnaC03g06990D
BnaA09g37940D	BnaC08g35500D			BnaA05g35640D	BnaA08g00250D	BnaA05g33740D	BnaC03g11450D	BnaA02g11690D	BnaC01g16280D	BnaC05g41900D	BnaC02g16570D	BnaAnng22680D		BnaA05g00620D
BnaA09g11100D	BnaC08g36660D			BnaA05g35740D	BnaA08g00900D	BnaA05g33770D	BnaC03g11560D	BnaA02g04950D	BnaC01g16630D	BnaC05g42780D	BnaC02g16680D	BnaC07g21750D		BnaC04g48880D
BnaA02g07080D	BnaC08g38990D			BnaA05g36710D	BnaA08g01490D	BnaA05g33810D	BnaC03g11620D	BnaC03g55030D	BnaC01g16770D	BnaC05g42860D	BnaC02g17390D	BnaC01g34620D		BnaC03g36300D
BnaC09g09460D	BnaC08g39190D			BnaA05g36890D	BnaA08g01690D	BnaA05g34040D	BnaC03g11660D	BnaC01g25250D	BnaC01g17560D	BnaC05g45280D	BnaC02g17990D	BnaA03g09340D		BnaC04g14160D
6170	BnaC08g39660D			BnaA05g36990D	BnaA08g01770D	BnaA05g34290D	BnaC03g13330D	BnaC08g15080D	BnaC01g18190D	BnaC05g45800D	BnaC02g18350D	BnaC04g46220D		BnaC04g36760D
BnaA07g04690D	BnaC08g40000D			BnaA05g37210D	BnaA08g02130D	BnaA05g34540D	BnaC03g13730D	BnaA03g40170D	BnaC01g18690D	BnaC05g45870D	BnaC02g20030D	BnaCnng01290D		2839
BnaA10g13390D	BnaC08g42010D			BnaA05g37380D	BnaA08g02470D	BnaA05g34730D	BnaC03g15130D	BnaC06g30530D	BnaC01g18840D	BnaC05g46470D	BnaC02g21260D	14185		BnaC02g10360D
BnaA07g16760D	BnaC08g42020D			BnaA06g00070D	BnaA08g03220D	BnaA05g34820D	BnaC03g15980D	BnaC08g01820D	BnaC01g18900D	BnaC05g48870D	BnaC02g21750D	BnaC09g01700D		BnaC01g02260D
BnaCnng31630D	BnaC08g42140D			BnaA06g00140D	BnaA08g04230D	BnaA05g35030D	BnaC03g17780D	BnaAnng37130D	BnaC01g19630D	BnaC06g03670D	BnaC02g22400D	BnaCnng64470D		BnaA08g21410D
BnaC04g05240D	BnaC08g42940D			BnaA06g00510D	BnaA08g04430D	BnaA05g35230D	BnaC03g19180D	BnaA08g26350D	BnaC01g19950D	BnaC06g04300D	BnaC02g22620D	BnaA03g09330D		BnaA10g12980D
BnaC06g12590D	BnaC08g43540D			BnaA06g00850D	BnaA08g04440D	BnaA05g35760D	BnaC03g20310D	BnaA05g07180D	BnaC01g20120D	BnaC06g05020D	BnaC02g23550D	BnaA04g04070D		BnaC03g16950D
BnaC07g23120D	BnaC08g45440D			BnaA06g00980D	BnaA08g04620D	BnaA05g35790D	BnaC03g20800D	BnaC03g17940D	BnaC01g20340D	BnaC06g05340D	BnaC02g24360D	BnaC04g50870D		BnaA10g18160D
BnaA08g28320D	BnaC08g47370D			BnaA06g01170D	BnaA08g05310D	BnaA05g35970D	BnaC03g22790D	BnaA02g25880D	BnaC01g21730D	BnaC06g06120D	BnaC02g25790D	BnaA05g17590D		BnaC07g11380D
BnaC02g04170D	BnaC08g48630D			BnaA06g01680D	BnaA08g05520D	BnaA05g36800D	BnaC03g22980D	BnaA05g18620D	BnaC01g21810D	BnaC06g06240D	BnaC02g25920D	BnaA07g13860D		BnaA06g05740D
BnaA04g00630D	BnaC08g49560D			BnaA06g01730D	BnaA08g05700D	BnaA05g36900D	BnaC03g24210D	BnaC06g38680D	BnaC01g22150D	BnaC06g07000D	BnaC02g28120D	BnaA06g32870D		BnaC09g53280D
15466	BnaC08g49800D			BnaA06g02010D	BnaA08g05990D	BnaA05g37180D	BnaC03g25710D	BnaC02g35020D	BnaC01g22820D	BnaC06g09740D	BnaC02g29130D	BnaC09g32660D		BnaA01g00080D
BnaA10g26760D	BnaC09g02630D			BnaA06g02300D	BnaA08g06260D	BnaA06g00380D	BnaC03g26490D	BnaCnng71870D	BnaC01g23240D	BnaC06g10080D	BnaC02g29720D	BnaCnng05180D		BnaC09g26910D
BnaC09g40530D	BnaC09g02710D			BnaA06g02670D	BnaA08g06410D	BnaA06g01300D	BnaC03g26960D	BnaC02g34700D	BnaC01g24930D	BnaC06g10100D	BnaC02g29920D	BnaC07g43320D		BnaA09g42420D
BnaC09g05410D	BnaC09g03550D			BnaA06g02730D	BnaA08g06470D	BnaA06g01390D	BnaC03g29330D	BnaA03g49810D	BnaC01g26040D	BnaC06g10690D	BnaC02g30140D	BnaC04g21600D		BnaA08g03050D
BnaAnng39290D	BnaC09g03630D			BnaA06g02970D	BnaA08g06610D	BnaA06g01420D	BnaC03g31580D	BnaC06g41950D	BnaC01g27570D	BnaC06g12920D	BnaC02g31010D	BnaC05g41420D		12607
BnaC05g40500D	BnaC09g03670D			BnaA06g03020D	BnaA08g06670D	BnaA06g01430D	BnaC03g33170D	BnaA09g27710D	BnaC01g28810D	BnaC06g13000D	BnaC02g32110D	BnaA05g02490D		BnaCnng46190D
BnaC02g10890D	BnaC09g04700D			BnaA06g03320D	BnaA08g06820D	BnaA06g01540D	BnaC03g33640D	BnaA01g09270D	BnaC01g28900D	BnaC06g13410D	BnaC02g32200D	BnaC03g40460D		BnaC03g46030D
BnaC06g37100D	BnaC09g04740D			BnaA06g03330D	BnaA08g07570D	BnaA06g01650D	BnaC03g34050D	BnaC04g23150D	BnaC01g29760D	BnaC06g13930D	BnaC02g32410D	BnaA03g48810D		BnaA04g07810D
BnaA03g22500D	BnaC09g05270D			BnaA06g03520D	BnaA08g07660D	BnaA06g01790D	BnaC03g34210D	BnaA06g14400D	BnaC01g29810D	BnaC06g15270D	BnaC02g32680D	BnaC07g32720D		BnaC01g06500D
BnaA08g23110D	BnaC09g08700D			BnaA06g03690D	BnaA08g07690D	BnaA06g01910D	BnaC03g34340D	BnaC09g11650D	BnaC01g31430D	BnaC06g15740D	BnaC02g32750D	BnaA04g20380D		BnaC04g54460D
BnaC03g24140D	BnaC09g09660D			BnaA06g03930D	BnaA08g07710D	BnaA06g01980D	BnaC03g34410D	BnaC01g13810D	BnaC01g32600D	BnaC06g15850D	BnaC02g32980D	BnaA07g39110D		BnaA03g35980D
BnaC01g16610D	BnaC09g15570D			BnaA06g04060D	BnaA08g08010D	BnaA06g01990D	BnaC03g34830D	BnaA08g23600D	BnaC01g33080D	BnaC06g20470D	BnaC02g33380D	BnaCnng71160D		BnaA09g04500D
BnaA06g08700D	BnaC09g17030D			BnaA06g04240D	BnaA08g09110D	BnaA06g02350D	BnaC03g35440D	BnaA01g02220D	BnaC01g33720D	BnaC06g21580D	BnaC02g33760D	BnaA09g31190D		BnaA02g08450D
BnaAnng18480D	BnaC09g17430D			BnaA06g04480D	BnaA08g10180D	BnaA06g02370D	BnaC03g35680D	BnaA03g07090D	BnaC01g34670D	BnaC06g23490D	BnaC02g35320D	BnaA05g02640D		BnaA07g31920D
18415	BnaC09g17820D			BnaA06g04650D	BnaA08g10820D	BnaA06g02640D	BnaC03g35700D	BnaC07g39050D	BnaC01g35070D	BnaC06g24230D	BnaC02g36630D	BnaAnng39280D		BnaC08g32510D
BnaC04g40760D	BnaC09g17950D			BnaA06g04820D	BnaA08g10930D	BnaA06g02990D	BnaC03g35720D	BnaA03g21800D	BnaC01g35880D	BnaC06g25140D	BnaC02g37620D	BnaA03g22560D		BnaC04g32170D
BnaA03g38350D	BnaC09g19110D			BnaA06g05020D	BnaA08g11390D	BnaA06g03010D	BnaC03g35940D	BnaC02g33880D	BnaC01g36080D	BnaC06g26170D	BnaC02g38740D	3221		BnaA07g11590D
BnaC04g56630D	BnaC09g19230D			BnaA06g05050D	BnaA08g11580D	BnaA06g03070D	BnaC03g38160D	BnaA05g08190D	BnaC01g36110D	BnaC06g26510D	BnaC02g39800D	BnaC04g51460D		BnaC02g36640D
BnaC04g39690D	BnaC09g19530D			BnaA06g05290D	BnaA08g11590D	BnaA06g03670D	BnaC03g38400D	BnaA01g26550D	BnaC01g36500D	BnaC06g27490D	BnaC02g40920D	21203		BnaAnng41090D
BnaA02g05460D	BnaC09g21690D			BnaA06g05470D	BnaA08g11640D	BnaA06g03880D	BnaC03g39670D	BnaA05g07930D	BnaC01g39210D	BnaC06g27810D	BnaC02g40930D	BnaA01g14030D		BnaA09g12670D
BnaA09g01690D	BnaC09g22660D			BnaA06g05550D	BnaA08g11740D	BnaA06g04750D	BnaC03g39760D	BnaA01g04680D	BnaC01g40010D	BnaC06g29160D	BnaC02g41060D	BnaC09g02840D		BnaC07g38200D
BnaC02g39350D	BnaC09g25120D			BnaA06g05800D	BnaA08g12410D	BnaA06g04760D	BnaC03g40240D	741	BnaC01g40850D	BnaC06g29240D	BnaC02g41390D	BnaAnng06390D		BnaA09g09000D
BnaA04g25960D	BnaC09g29090D			BnaA06g05810D	BnaA08g12780D	BnaA06g04950D	BnaC03g40660D	BnaC09g50890D	BnaC01g40960D	BnaC06g30570D	BnaC02g41590D	BnaA02g30350D		BnaC02g07210D
BnaA06g27700D	BnaC09g29260D			BnaA06g06360D	BnaA08g13020D	BnaA06g04960D	BnaC03g41820D	12650	BnaC01g41140D	BnaC06g30650D	BnaC02g42220D	BnaC02g23840D		BnaCnng10880D
BnaA06g27320D	BnaC09g29270D			BnaA06g06370D	BnaA08g13170D	BnaA06g05120D	BnaC03g42000D	BnaA08g27360D	BnaC01g41540D	BnaC06g30680D	BnaC02g43450D	BnaA01g18210D		BnaA02g13900D
BnaCnng61290D	BnaC09g29330D			BnaA06g06970D	BnaA08g13530D	BnaA06g05200D	BnaC03g42060D	BnaA06g27860D	BnaC01g42890D	BnaC06g30900D	BnaC02g43800D	BnaA10g09930D		BnaA05g23060D
BnaC03g18560D	BnaC09g29350D			BnaA06g07330D	BnaA08g13760D	BnaA06g05440D	BnaC03g42170D	BnaC05g24600D	BnaC01g44180D	BnaC06g31120D	BnaC02g46060D	12832		BnaC04g39830D
BnaA02g05410D	BnaC09g29440D			BnaA06g07410D	BnaA08g13930D	BnaA06g05490D	BnaC03g42350D	BnaC03g36460D	BnaC01g44590D	BnaC06g31940D	BnaC02g47550D	BnaC05g14950D		BnaA07g21550D
BnaA02g11790D	BnaC09g33580D			BnaA06g08030D	BnaA08g14220D	BnaA06g06190D	BnaC03g44570D	BnaCnng29740D	BnaC02g01610D	BnaC06g32370D	BnaC03g00300D	BnaA05g33200D		BnaCnng06050D
BnaC03g13600D	BnaC09g34590D			BnaA06g08210D	BnaA08g14490D	BnaA06g06210D	BnaC03g44640D	BnaA08g14280D	BnaC02g05240D	BnaC06g32580D	BnaC03g01320D	BnaC04g51870D		BnaC06g16010D
BnaA03g44570D	BnaC09g35740D			BnaA06g08610D	BnaA08g15260D	BnaA06g06240D	BnaC03g44950D	BnaC01g00720D	BnaC02g06970D	BnaC06g34250D	BnaC03g01450D	BnaC02g42860D		BnaA04g11650D
BnaC08g22840D	BnaC09g36370D			BnaA06g08860D	BnaA08g15410D	BnaA06g06860D	BnaC03g45210D	BnaA05g28220D	BnaC02g07460D	BnaC06g34390D	BnaC03g01750D	BnaA05g25030D		BnaA05g20870D
BnaC05g29210D	BnaC09g37230D			BnaA06g08960D	BnaA08g15420D	BnaA06g06900D	BnaC03g46460D	BnaA03g14600D	BnaC02g12410D	BnaC06g34500D	BnaC03g02860D	BnaA10g04320D		BnaA08g08290D
BnaA01g06790D	BnaC09g40690D			BnaA06g09090D	BnaA08g15610D	BnaA06g07630D	BnaC03g47030D	BnaC06g31070D	BnaC02g15050D	BnaC06g34730D	BnaC03g02950D	BnaC03g77030D		BnaA09g01810D
BnaA03g14480D	BnaC09g40730D			BnaA06g09290D	BnaA08g16700D	BnaA06g08050D	BnaC03g48300D	BnaC07g00370D	BnaC02g15670D	BnaC06g35910D	BnaC03g03270D	BnaA03g47290D		BnaA03g18480D
BnaA08g03870D	BnaC09g41580D			BnaA06g09370D	BnaA08g16740D	BnaA06g08330D	BnaC03g48760D	28085	BnaC02g15930D	BnaC06g36460D	BnaC03g03610D	BnaA07g12140D		BnaC04g49810D
BnaA06g14680D	BnaC09g41630D			BnaA06g09400D	BnaA08g16830D	BnaA06g08890D	BnaC03g48890D	BnaA10g11210D	BnaC02g16470D	BnaC06g38370D	BnaC03g03810D	BnaC06g32600D		BnaA07g35010D
BnaA02g10330D	BnaC09g42730D			BnaA06g09860D	BnaA08g17050D	BnaA06g08930D	BnaC03g49300D	BnaCnng71400D	BnaC02g16530D	BnaC06g38510D	BnaC03g05670D	BnaC07g01130D		BnaC04g00820D
BnaA09g17730D	BnaC09g42910D			BnaA06g10010D	BnaA08g17060D	BnaA06g08940D	BnaC03g49640D	BnaCnng28670D	BnaC02g16540D	BnaC06g39970D	BnaC03g06270D	BnaA09g05850D		BnaA01g35920D
BnaC03g07500D	BnaC09g44690D			BnaA06g10370D	BnaA08g17420D	BnaA06g09010D	BnaC03g49750D	BnaA08g25460D	BnaC02g17350D	BnaC06g40530D	BnaC03g06320D	BnaA10g16480D		BnaA05g33020D
BnaC02g02640D	BnaC09g45940D			BnaA06g10550D	BnaA08g17790D	BnaA06g09590D	BnaC03g49800D	BnaC09g03870D	BnaC02g17620D	BnaC06g40610D	BnaC03g06440D	BnaA07g34780D		BnaA09g09910D
BnaC07g50470D	BnaC09g46250D			BnaA06g11360D	BnaA08g17810D	BnaA06g09620D	BnaC03g50770D	BnaA08g21600D	BnaC02g19780D	BnaC06g43610D	BnaC03g06640D	BnaA10g09200D		BnaC03g49650D
BnaC03g21700D	BnaC09g46590D			BnaA06g11590D	BnaA08g18430D	BnaA06g09730D	BnaC03g51340D	BnaC02g01070D	BnaC02g20480D	BnaC06g43790D	BnaC03g06810D	BnaA07g25420D		BnaA06g32780D
BnaA03g51220D	BnaC09g47020D			BnaA06g11730D	BnaA08g18550D	BnaA06g09930D	BnaC03g51830D	BnaA05g32280D	BnaC02g21100D	BnaC06g43960D	BnaC03g07000D	BnaA07g15010D		BnaCnng49190D
BnaA08g09560D	BnaC09g47250D			BnaA06g11880D	BnaA08g18660D	BnaA06g10230D	BnaC03g54410D	BnaA09g46010D	BnaC02g21670D	BnaC07g02580D	BnaC03g07580D	BnaC09g49330D		BnaC07g15910D
BnaC01g34040D	BnaC09g47950D			BnaA06g11920D	BnaA08g18850D	BnaA06g10270D	BnaC03g56190D	BnaC02g42480D	BnaC02g21980D	BnaC07g03170D	BnaC03g08060D	29440		18717
BnaA09g48570D	BnaC09g47980D			BnaA06g12070D	BnaA08g19460D	BnaA06g10320D	BnaC03g57010D	BnaC02g17700D	BnaC02g23140D	BnaC07g04330D	BnaC03g09220D	BnaA03g10230D		BnaC04g01070D
BnaC08g36930D	BnaC09g48180D			BnaA06g12350D	BnaA08g19540D	BnaA06g10360D	BnaC03g57120D	BnaA05g31010D	BnaC02g23270D	BnaC07g04630D	BnaC03g10210D	BnaA03g51090D		BnaCnng23270D
BnaC09g24200D	BnaC09g48740D			BnaA06g12800D	BnaA08g20000D	BnaA06g10730D	BnaC03g57690D	BnaCnng34250D	BnaC02g23760D	BnaC07g06170D	BnaC03g10950D	BnaA09g41820D		BnaCnng03210D
BnaC01g23780D	BnaC09g48810D			BnaA06g12900D	BnaA08g20020D	BnaA06g10910D	BnaC03g59800D	BnaA03g45730D	BnaC02g25420D	BnaC07g06540D	BnaC03g11050D	BnaCnng03770D		BnaA07g34300D
BnaC03g42730D	BnaC09g49050D			BnaA06g13080D	BnaA08g20220D	BnaA06g10920D	BnaC03g60130D	BnaA01g34810D	BnaC02g25570D	BnaC07g06670D	BnaC03g11340D	BnaA06g10140D		BnaC06g20160D
BnaA07g21860D	BnaC09g49210D			BnaA06g13450D	BnaA08g20700D	BnaA06g10930D	BnaC03g60540D	BnaA10g16100D	BnaC02g28500D	BnaC07g07190D	BnaC03g12230D	BnaA07g31740D		BnaC08g10150D
BnaC01g36920D	BnaC09g49680D			BnaA06g13620D	BnaA08g21080D	BnaA06g11240D	BnaC03g65100D	BnaC03g24100D	BnaC02g28880D	BnaC07g08230D	BnaC03g13190D	BnaC02g39060D		BnaA09g45670D
BnaA02g08470D	BnaC09g52180D			BnaA06g13850D	BnaA08g21350D	BnaA06g12090D	BnaC03g66340D	BnaC09g16170D	BnaC02g29100D	BnaC07g09060D	BnaC03g14230D	BnaC04g06210D		BnaA07g19370D
11606	BnaCnng00220D			BnaA06g13980D	BnaA08g21940D	BnaA06g12190D	BnaC03g66530D	BnaA03g10140D	BnaC02g29210D	BnaC07g11300D	BnaC03g14520D	BnaCnng07810D		BnaA08g27320D
BnaA08g07170D	BnaCnng00420D			BnaA06g14130D	BnaA08g22230D	BnaA06g12420D	BnaC03g67870D	BnaC07g41520D	BnaC02g30440D	BnaC07g15330D	BnaC03g14630D	BnaC02g11500D		BnaA07g27150D
BnaC09g04570D	BnaCnng01830D			BnaA06g14540D	BnaA08g22530D	BnaA06g12480D	BnaC03g68200D	BnaA09g43380D	BnaC02g31320D	BnaC07g16220D	BnaC03g14880D	BnaA10g15690D		BnaA04g29320D
BnaA10g25600D	BnaCnng02070D			BnaA06g14600D	BnaA08g22620D	BnaA06g12590D	BnaC03g69530D	BnaA03g17480D	BnaC02g31330D	BnaC07g16350D	BnaC03g15950D	BnaA08g07320D		BnaC04g30790D
BnaAnng13090D	BnaCnng03180D			BnaA06g15000D	BnaA08g23190D	BnaA06g12710D	BnaC03g72170D	BnaA08g29910D	BnaC02g32740D	BnaC07g18100D	BnaC03g16500D	BnaC09g44600D		BnaC04g38550D
25632	BnaCnng05440D			BnaA06g15090D	BnaA08g25040D	BnaA06g12830D	BnaC03g72320D	BnaC01g10870D	BnaC02g34420D	BnaC07g20010D	BnaC03g18700D	BnaA01g32340D		10388
BnaC05g15670D	BnaCnng05650D			BnaA06g15140D	BnaA08g25360D	BnaA06g13430D	BnaC03g72430D	BnaC02g10760D	BnaC02g35000D	BnaC07g20440D	BnaC03g19000D	BnaA09g06740D		BnaC03g49220D
BnaC03g78100D	BnaCnng05920D			BnaA06g15170D	BnaA08g25720D	BnaA06g13760D	BnaC03g73270D	BnaA04g14170D	BnaC02g35210D	BnaC07g20940D	BnaC03g19420D	BnaC04g02080D		BnaA08g02160D
BnaC09g11360D	BnaCnng05930D			BnaA06g15320D	BnaA08g26000D	BnaA06g13800D	BnaC03g74050D	BnaCnng41960D	BnaC02g35860D	BnaC07g21510D	BnaC03g21560D	28872		BnaC09g12850D
BnaC08g43400D	BnaCnng06040D			BnaA06g15530D	BnaA08g26040D	BnaA06g13920D	BnaC03g74400D	BnaA01g07110D	BnaC02g36240D	BnaC07g22130D	BnaC03g21660D	BnaA10g02520D		BnaC04g45910D
14496	BnaCnng07310D			BnaA06g16090D	BnaA08g26310D	BnaA06g14110D	BnaC03g74680D	BnaA03g12600D	BnaC02g36300D	BnaC07g22660D	BnaC03g22120D	BnaC05g43570D		BnaA08g20670D
BnaC07g20970D	BnaCnng08670D			BnaA06g16130D	BnaA08g26600D	BnaA06g14220D	BnaC03g76000D	BnaC05g05990D	BnaC02g37070D	BnaC07g23030D	BnaC03g23390D	12902		BnaC02g02210D
BnaC09g06650D	BnaCnng09750D			BnaA06g16510D	BnaA08g26630D	BnaA06g14580D	BnaC03g76810D	BnaA03g55350D	BnaC02g37640D	BnaC07g23740D	BnaC03g23790D	BnaA03g55080D		BnaA07g25670D
BnaC08g42230D	BnaCnng09850D			BnaA06g16810D	BnaA08g26890D	BnaA06g14840D	BnaC03g77070D	BnaAnng30420D	BnaC02g38000D	BnaC07g24250D	BnaC03g25160D	BnaC05g00370D		BnaA05g12490D
BnaC07g48220D	BnaCnng11560D			BnaA06g16870D	BnaA08g26920D	BnaA06g14930D	BnaC04g00680D	BnaA06g38440D	BnaC02g38080D	BnaC07g25120D	BnaC03g26080D	BnaC01g30260D		BnaA08g22570D
BnaA09g15970D	BnaCnng12480D			BnaA06g17210D	BnaA08g27070D	BnaA06g14950D	BnaC04g00780D	BnaC01g31610D	BnaC02g38180D	BnaC07g26290D	BnaC03g27610D	BnaC03g21980D		BnaA03g59150D
BnaA10g13060D	BnaCnng12700D			BnaA06g17310D	BnaA08g27160D	BnaA06g15120D	BnaC04g00980D	BnaA10g20500D	BnaC02g39650D	BnaC07g26400D	BnaC03g28920D	BnaC04g30530D		BnaC01g18330D
BnaC07g27490D	BnaCnng12970D			BnaA06g17360D	BnaA08g27170D	BnaA06g15390D	BnaC04g02150D	BnaC07g21050D	BnaC02g39770D	BnaC07g27320D	BnaC03g29690D	BnaA01g13020D		BnaC02g01900D
BnaA09g39790D	BnaCnng13090D			BnaA06g17530D	BnaA08g27180D	BnaA06g15640D	BnaC04g02580D	BnaA02g09150D	BnaC02g39980D	BnaC07g27420D	BnaC03g29710D	BnaA09g11320D		BnaA04g25210D
BnaA03g27580D	BnaCnng13120D			BnaA06g18240D	BnaA08g27370D	BnaA06g15780D	BnaC04g03310D	BnaAnng04520D	BnaC02g40320D	BnaC07g27720D	BnaC03g31160D	BnaA10g13000D		BnaCnng30300D
BnaC05g32670D	BnaCnng17310D			BnaA06g18410D	BnaA08g27930D	BnaA06g16160D	BnaC04g03750D	BnaA09g24710D	BnaC02g42510D	BnaC07g28160D	BnaC03g31540D	BnaA07g17650D		BnaC07g46130D
BnaC09g24140D	BnaCnng18160D			BnaA06g18740D	BnaA08g28280D	BnaA06g16210D	BnaC04g03840D	BnaC03g28390D	BnaC02g43170D	BnaC07g29470D	BnaC03g31840D	BnaA06g09250D		BnaC05g29860D
BnaC02g28090D	BnaCnng18340D			BnaA06g19010D	BnaA08g28380D	BnaA06g16270D	BnaC04g04040D	BnaC06g34580D	BnaC02g43620D	BnaC07g29540D	BnaC03g33550D	26334		17524
BnaC03g40390D	BnaCnng19150D			BnaA06g19030D	BnaA08g28670D	BnaA06g16330D	BnaC04g04130D	8407	BnaC02g43940D	BnaC07g29590D	BnaC03g34060D	21440		BnaC09g44370D
BnaA09g25320D	BnaCnng21190D			BnaA06g20050D	BnaA08g29120D	BnaA06g16570D	BnaC04g04460D	BnaC09g27080D	BnaC02g44980D	BnaC07g29870D	BnaC03g35290D	12774		BnaA06g35310D
BnaCnng27820D	BnaCnng23860D			BnaA06g20460D	BnaA08g29560D	BnaA06g16650D	BnaC04g04640D	BnaC05g04490D	BnaC02g46420D	BnaC07g30350D	BnaC03g36430D	BnaA05g28960D		20560
BnaC04g56220D	BnaCnng24320D			BnaA06g20480D	BnaA08g30210D	BnaA06g16930D	BnaC04g04830D	BnaC09g04210D	BnaC02g46700D	BnaC07g30680D	BnaC03g36740D	22153		BnaCnng05200D
BnaA04g00700D	BnaCnng24340D			BnaA06g20490D	BnaA08g30320D	BnaA06g16950D	BnaC04g04840D	BnaC03g77120D	BnaC02g46810D	BnaC07g31940D	BnaC03g37150D	BnaA01g12200D		BnaCnng26250D
11226	BnaCnng26390D			BnaA06g21620D	BnaA08g30750D	BnaA06g17180D	BnaC04g05070D	BnaA05g21210D	BnaC02g47130D	BnaC07g32170D	BnaC03g38060D	BnaA01g13050D		BnaCnng50720D
BnaA08g09790D	BnaCnng26720D			BnaA06g22220D	BnaA09g00730D	BnaA06g17280D	BnaC04g05450D	BnaA02g36700D	BnaC02g47640D	BnaC07g32870D	BnaC03g38070D	24294		21965
BnaA05g29810D	BnaCnng28810D			BnaA06g22270D	BnaA09g01010D	BnaA06g17430D	BnaC04g05520D	BnaC08g36760D	BnaC02g48890D	BnaC07g32910D	BnaC03g38360D	BnaC04g11760D		BnaC06g35560D
BnaA10g22550D	BnaCnng29100D			BnaA06g22600D	BnaA09g02630D	BnaA06g17600D	BnaC04g07270D	BnaC04g42840D	BnaC03g00130D	BnaC07g34950D	BnaC03g39410D	BnaCnng27830D		BnaA05g22410D
BnaA01g01400D	BnaCnng29120D			BnaA06g22770D	BnaA09g04890D	BnaA06g17610D	BnaC04g07790D	BnaC09g20510D	BnaC03g00770D	BnaC07g35090D	BnaC03g39680D	BnaA07g30650D		BnaA04g05260D
BnaA05g35860D	BnaCnng29200D			BnaA06g22840D	BnaA09g05080D	BnaA06g18100D	BnaC04g08140D	BnaA02g31510D	BnaC03g01780D	BnaC07g35330D	BnaC03g39860D	BnaC08g17150D		BnaAnng10260D
BnaC07g50430D	BnaCnng34110D			BnaA06g23020D	BnaA09g05090D	BnaA06g18300D	BnaC04g08360D	BnaCnng19820D	BnaC03g02610D	BnaC07g36340D	BnaC03g39970D	3001		4619
BnaA10g26680D	BnaCnng36920D			BnaA06g23100D	BnaA09g05140D	BnaA06g18620D	BnaC04g08700D	BnaC08g42350D	BnaC03g02690D	BnaC07g37060D	BnaC03g40400D	BnaC02g03590D		BnaC07g17240D
BnaA07g39010D	BnaCnng42020D			BnaA06g23290D	BnaA09g05280D	BnaA06g18630D	BnaC04g08960D	BnaC09g48880D	BnaC03g03350D	BnaC07g37680D	BnaC03g40780D	BnaA06g12200D		BnaC09g37100D
BnaC09g47800D	BnaCnng42690D			BnaA06g23370D	BnaA09g05880D	BnaA06g19430D	BnaC04g09430D	BnaC09g30890D	BnaC03g04840D	BnaC07g40280D	BnaC03g41670D	28062		BnaCnng63310D
BnaC07g43210D	BnaCnng43100D			BnaA06g23480D	BnaA09g06280D	BnaA06g19780D	BnaC04g09800D	BnaC05g03550D	BnaC03g05760D	BnaC07g41670D	BnaC03g42360D	BnaC02g28010D		BnaC04g45170D
BnaC08g03550D	BnaCnng43540D			BnaA06g23720D	BnaA09g06800D	BnaA06g19810D	BnaC04g11080D	BnaA08g16510D	BnaC03g05840D	BnaC07g41890D	BnaC03g45770D	BnaA09g25140D		BnaA09g56670D
BnaC05g10880D	BnaCnng47950D			BnaA06g23730D	BnaA09g08130D	BnaA06g19860D	BnaC04g12240D	BnaA07g37980D	BnaC03g05980D	BnaC07g43510D	BnaC03g45800D	BnaA08g12950D		BnaC01g19530D
BnaA01g31520D	BnaCnng49320D			BnaA06g24150D	BnaA09g08290D	BnaA06g19930D	BnaC04g12840D	BnaCnng31740D	BnaC03g06390D	BnaC07g43690D	BnaC03g45820D	BnaCnng69820D		BnaAnng34480D
BnaC03g73820D	BnaCnng51590D			BnaA06g24340D	BnaA09g08980D	BnaA06g20110D	BnaC04g13510D	BnaC05g13650D	BnaC03g06450D	BnaC07g43740D	BnaC03g46180D	BnaC03g15150D		BnaA01g01280D
BnaA08g31690D	BnaCnng53770D			BnaA06g24560D	BnaA09g09500D	BnaA06g20520D	BnaC04g13520D	BnaC04g36750D	BnaC03g08490D	BnaC07g45360D	BnaC03g46410D	BnaC07g40260D		BnaC01g01240D
BnaCnng38000D	BnaCnng55450D			BnaA06g24840D	BnaA09g09520D	BnaA06g20910D	BnaC04g14150D	BnaC03g31740D	BnaC03g08700D	BnaC07g45700D	BnaC03g48430D	BnaC03g02750D		BnaC05g48170D
BnaC05g33520D	BnaCnng57540D			BnaA06g25790D	BnaA09g09560D	BnaA06g21330D	BnaC04g16310D	BnaA05g05710D	BnaC03g09120D	BnaC07g45730D	BnaC03g49790D	BnaA03g40550D		5846
BnaA09g22670D	BnaCnng59310D			BnaA06g26010D	BnaA09g09720D	BnaA06g22240D	BnaC04g16650D	BnaC03g59670D	BnaC03g09830D	BnaC07g45790D	BnaC03g54380D	BnaC02g32440D		BnaC05g42970D
BnaC08g49740D	BnaCnng59700D			BnaA06g26040D	BnaA09g10060D	BnaA06g22590D	BnaC04g18090D	BnaAnng08500D	BnaC03g10240D	BnaC07g46470D	BnaC03g54500D	BnaA05g32660D		BnaC08g28800D
BnaC08g17480D	BnaCnng60230D			BnaA06g26280D	BnaA09g11620D	BnaA06g23130D	BnaC04g18440D	BnaC04g12850D	BnaC03g10320D	BnaC07g46710D	BnaC03g56370D	BnaA01g17440D		BnaA08g00760D
BnaC08g40840D	BnaCnng60590D			BnaA06g26760D	BnaA09g11710D	BnaA06g23340D	BnaC04g22040D	BnaA09g20870D	BnaC03g10640D	BnaC07g46770D	BnaC03g56960D	BnaC05g38340D		28447
BnaC08g29880D	BnaCnng63490D			BnaA06g27790D	BnaA09g12400D	BnaA06g23500D	BnaC04g23010D	BnaA07g17240D	BnaC03g10940D	BnaC07g49010D	BnaC03g57280D	BnaC09g41700D		BnaA07g32640D
BnaA07g09310D	BnaCnng64260D			BnaA06g27800D	BnaA09g12600D	BnaA06g23560D	BnaC04g24450D	BnaA02g36150D	BnaC03g11130D	BnaC07g49430D	BnaC03g59820D	BnaC06g34910D		22422
BnaC01g39200D	BnaCnng64310D			BnaA06g27920D	BnaA09g12610D	BnaA06g23600D	BnaC04g25510D	BnaC07g10690D	BnaC03g11150D	BnaC07g49810D	BnaC03g60490D	BnaCnng66230D		BnaA09g51010D
BnaA01g27550D	BnaCnng65930D			BnaA06g28030D	BnaA09g12760D	BnaA06g23800D	BnaC04g28120D	BnaC02g04510D	BnaC03g12380D	BnaC08g00430D	BnaC03g61740D	BnaC07g50310D		BnaCnng37100D
BnaA10g12720D	BnaCnng65970D			BnaA06g28090D	BnaA09g13270D	BnaA06g24040D	BnaC04g28150D	BnaC03g05460D	BnaC03g13110D	BnaC08g01790D	BnaC03g62460D	BnaC01g00810D		BnaA09g35790D
BnaCnng53590D	BnaCnng69380D			BnaA06g28570D	BnaA09g13300D	BnaA06g24140D	BnaC04g28780D	BnaC09g51630D	BnaC03g14050D	BnaC08g02310D	BnaC03g63040D	BnaC04g24580D		BnaA05g17210D
BnaCnng62040D	BnaCnng70190D			BnaA06g28660D	BnaA09g13580D	BnaA06g24280D	BnaC04g28890D	BnaC08g12060D	BnaC03g14380D	BnaC08g05610D	BnaC03g63830D	BnaC02g37290D		BnaC02g14830D
BnaA10g11950D	BnaCnng70330D			BnaA06g28890D	BnaA09g13830D	BnaA06g24710D	BnaC04g31800D	BnaA03g00730D	BnaC03g14720D	BnaC08g05970D	BnaC03g63980D	BnaCnng44870D		BnaA10g10820D
BnaC02g39110D	BnaCnng74840D			BnaA06g29050D	BnaA09g13840D	BnaA06g24820D	BnaC04g32240D	BnaCnng30150D	BnaC03g16290D	BnaC08g06420D	BnaC03g64440D	BnaA01g19180D		BnaC04g03680D
BnaC08g45160D	BnaCnng74880D			BnaA06g29410D	BnaA09g14000D	BnaA06g25030D	BnaC04g33890D	BnaA10g25370D	BnaC03g16550D	BnaC08g07850D	BnaC03g64530D	BnaC09g50830D		BnaA03g10790D
BnaA05g29760D	BnaCnng75130D			BnaA06g29700D	BnaA09g14270D	BnaA06g25550D	BnaC04g34810D	BnaCnng43240D	BnaC03g16790D	BnaC08g07960D	BnaC03g65220D	BnaC09g07880D		BnaC03g74770D
BnaC08g26760D	BnaCnng75740D			BnaA06g29710D	BnaA09g14900D	BnaA06g25670D	BnaC04g35870D	BnaA06g15070D	BnaC03g17110D	BnaC08g08470D	BnaC03g66290D	BnaA05g28640D		BnaC09g38300D
BnaC04g49790D	BnaCnng76470D			BnaA06g29980D	BnaA09g15080D	BnaA06g25890D	BnaC04g36350D	BnaA06g34030D	BnaC03g17450D	BnaC08g11790D	BnaC03g66870D	BnaC04g51610D		BnaA01g04720D
BnaC08g44690D	BnaCnng78560D			BnaA06g30110D	BnaA09g15090D	BnaA06g26150D	BnaC04g36640D	BnaA09g32020D	BnaC03g17830D	BnaC08g12310D	BnaC03g67710D	BnaC01g41930D		BnaA07g02860D
11382	BnaUnng00680D			BnaA06g30160D	BnaA09g15170D	BnaA06g26160D	BnaC04g38040D	BnaA09g36040D	BnaC03g18290D	BnaC08g13070D	BnaC03g69340D	BnaA03g23740D		BnaA02g03280D
BnaA09g49940D	BnaUnng01800D			BnaA06g30240D	BnaA09g15650D	BnaA06g26320D	BnaC04g41920D	BnaC04g56860D	BnaC03g18570D	BnaC08g13280D	BnaC03g70290D	BnaAnng36480D		BnaA08g05410D
BnaC06g02630D	BnaUnng01810D			BnaA06g30250D	BnaA09g15720D	BnaA06g26430D	BnaC04g42140D	BnaC05g19990D	BnaC03g18770D	BnaC08g13420D	BnaC03g70640D	BnaA01g01210D		BnaA04g14150D
BnaC01g06900D	BnaUnng02410D			BnaA06g30260D	BnaA09g15760D	BnaA06g26500D	BnaC04g43380D	BnaA06g08950D	BnaC03g18910D	BnaC08g13550D	BnaC03g71170D	BnaA04g15270D		BnaA08g26140D
BnaC08g26240D	BnaUnng02530D			BnaA06g30290D	BnaA09g17060D	BnaA06g26540D	BnaC04g43950D	BnaA02g05900D	BnaC03g18920D	BnaC08g13620D	BnaC03g71590D	BnaC03g25270D		28657
BnaA09g20060D	BnaUnng05120D			BnaA06g30450D	BnaA09g17400D	BnaA06g26710D	BnaC04g44460D	BnaC02g43470D	BnaC03g19460D	BnaC08g13860D	BnaC03g71850D	BnaC05g22050D		BnaC02g19430D
8324				BnaA06g30530D	BnaA09g17710D	BnaA06g26980D	BnaC04g44700D	BnaC06g00860D	BnaC03g20240D	BnaC08g14280D	BnaC03g72120D	BnaA09g06260D		BnaA06g11030D
BnaA10g08610D				BnaA06g30870D	BnaA09g18090D	BnaA06g27080D	BnaC04g45040D	BnaA03g28420D	BnaC03g20260D	BnaC08g16460D	BnaC03g72220D	BnaCnng03460D		BnaA03g46040D
BnaA06g25880D				BnaA06g30930D	BnaA09g18960D	BnaA06g27310D	BnaC04g45600D	BnaCnng54040D	BnaC03g21650D	BnaC08g17160D	BnaC03g72450D	BnaA08g14630D		BnaC06g31680D
BnaC02g39530D				BnaA06g30960D	BnaA09g18990D	BnaA06g27410D	BnaC04g45660D	BnaC03g77380D	BnaC03g21770D	BnaC08g20630D	BnaC03g72470D	BnaA02g01070D		BnaC04g55380D
BnaC07g09600D				BnaA06g31250D	BnaA09g19550D	BnaA06g27460D	BnaC04g45790D	BnaC05g05900D	BnaC03g23800D	BnaC08g22690D	BnaC03g73080D	BnaC03g62780D		BnaC06g16910D
BnaCnng52580D				BnaA06g31300D	BnaA09g20210D	BnaA06g27580D	BnaC04g45920D	BnaC08g00140D	BnaC03g24560D	BnaC08g24660D	BnaC03g73630D	BnaC01g39050D		BnaC02g38500D
BnaA03g53850D				BnaA06g31440D	BnaA09g20220D	BnaA06g27590D	BnaC04g46170D	BnaA01g37040D	BnaC03g24650D	BnaC08g25320D	BnaC03g74180D	BnaA07g38760D		BnaA07g28200D
BnaC08g48300D				BnaA06g31510D	BnaA09g20350D	BnaA06g27620D	BnaC04g47170D	BnaA10g25540D	BnaC03g24730D	BnaC08g25470D	BnaC03g74530D	BnaC05g32760D		BnaC08g18890D
BnaC08g25400D				BnaA06g31650D	BnaA09g20430D	BnaA06g28400D	BnaC04g47250D	BnaC02g08250D	BnaC03g25520D	BnaC08g26010D	BnaC03g74560D	BnaA01g10650D		BnaA08g15180D
BnaC08g43490D				BnaA06g31670D	BnaA09g20630D	BnaA06g28580D	BnaC04g47450D	BnaC07g20840D	BnaC03g26030D	BnaC08g26070D	BnaC03g76350D	BnaC01g22200D		BnaC09g45130D
BnaC02g18740D				BnaA06g31830D	BnaA09g20650D	BnaA06g28950D	BnaC04g47480D	BnaA06g20710D	BnaC03g26320D	BnaC08g27150D	BnaC03g76550D	BnaA09g06680D		BnaC05g43090D
BnaA01g00120D				BnaA06g31850D	BnaA09g20840D	BnaA06g29110D	BnaC04g48360D	BnaA07g01220D	BnaC03g27350D	BnaC08g27170D	BnaC03g77410D	BnaC09g27610D		BnaA04g21420D
213				BnaA06g31980D	BnaA09g21150D	BnaA06g29320D	BnaC04g48550D	BnaC04g15990D	BnaC03g27720D	BnaC08g27620D	BnaC03g77660D	BnaA04g15550D		25915
BnaCnng11120D				BnaA06g32130D	BnaA09g21230D	BnaA06g30120D	BnaC04g52630D	25147	BnaC03g27920D	BnaC08g29520D	BnaC03g77690D	28437		BnaC02g03790D
BnaC03g04170D				BnaA06g32300D	BnaA09g21570D	BnaA06g30130D	BnaC04g52930D	BnaA07g17850D	BnaC03g28030D	BnaC08g32830D	BnaC03g77980D	BnaC07g16830D		BnaCnng09830D
BnaA09g44220D				BnaA06g32320D	BnaA09g21590D	BnaA06g30140D	BnaC04g52970D	BnaCnng40800D	BnaC03g28340D	BnaC08g33620D	BnaC03g78090D	BnaC05g07870D		4939
BnaA05g09510D				BnaA06g32330D	BnaA09g21650D	BnaA06g30350D	BnaC04g53120D	BnaA07g16700D	BnaC03g28370D	BnaC08g34750D	BnaC03g78170D	BnaC04g24140D		BnaA04g23700D
BnaA09g50970D				BnaA06g32430D	BnaA09g22660D	BnaA06g30440D	BnaC04g53630D	BnaC07g46060D	BnaC03g28640D	BnaC08g35450D	BnaC04g00600D	BnaA10g24850D		BnaA08g12730D
BnaC06g21910D				BnaA06g32530D	BnaA09g22870D	BnaA06g30480D	BnaC04g54220D	BnaA09g28350D	BnaC03g28690D	BnaC08g36160D	BnaC04g01230D	BnaA03g32210D		BnaA08g21810D
BnaC08g40450D				BnaA06g32600D	BnaA09g22880D	BnaA06g30730D	BnaC04g54950D	BnaC06g36940D	BnaC03g28730D	BnaC08g36310D	BnaC04g01330D	BnaAnng26800D		BnaC09g10350D
BnaA03g59630D				BnaA06g33180D	BnaA09g23580D	BnaA06g30780D	BnaC04g54960D	BnaA05g01380D	BnaC03g29790D	BnaC08g36370D	BnaC04g01470D	BnaA01g33800D		BnaA09g21600D
BnaA09g02890D				BnaA06g33230D	BnaA09g23590D	BnaA06g31290D	BnaC04g56360D	BnaC03g60260D	BnaC03g29960D	BnaC08g37130D	BnaC04g02200D	BnaC03g20780D		BnaA02g17340D
4778				BnaA06g33290D	BnaA09g23850D	BnaA06g31640D	BnaC04g56910D	BnaA07g14850D	BnaC03g30230D	BnaC08g38840D	BnaC04g02370D	BnaA07g22360D		BnaAnng16730D
25148				BnaA06g33330D	BnaA09g24120D	BnaA06g31740D	BnaC05g00460D	BnaC01g27450D	BnaC03g30870D	BnaC08g40180D	BnaC04g02720D	BnaA01g14080D		BnaA03g14130D
BnaC09g41090D				BnaA06g33510D	BnaA09g24350D	BnaA06g31880D	BnaC05g00470D	BnaA06g02070D	BnaC03g31330D	BnaC08g40550D	BnaC04g03400D	BnaCnng53650D		20586
BnaAnng41850D				BnaA06g33520D	BnaA09g24560D	BnaA06g32160D	BnaC05g00640D	BnaA04g27810D	BnaC03g31370D	BnaC08g40790D	BnaC04g03480D	BnaC08g47960D		BnaC05g40870D
BnaC08g42480D				BnaA06g33590D	BnaA09g25210D	BnaA06g32310D	BnaC05g00690D	BnaC03g05510D	BnaC03g31530D	BnaC08g42690D	BnaC04g04060D	BnaCnng44680D		BnaC04g22630D
BnaA09g56020D				BnaA06g33670D	BnaA09g25880D	BnaA06g32570D	BnaC05g00780D	BnaC05g24050D	BnaC03g31610D	BnaC08g43500D	BnaC04g05080D	BnaA04g06380D		BnaAnng14170D
BnaC05g44140D				BnaA06g33720D	BnaA09g26470D	BnaA06g32640D	BnaC05g00790D	BnaA03g39650D	BnaC03g31720D	BnaC08g43530D	BnaC04g05420D	BnaC02g35080D		24550
BnaC08g41610D				BnaA06g34090D	BnaA09g26570D	BnaA06g32700D	BnaC05g00910D	16136	BnaC03g31810D	BnaC08g43650D	BnaC04g06030D	BnaC03g42890D		BnaC04g18370D
BnaC04g52830D				BnaA06g34570D	BnaA09g26840D	BnaA06g32810D	BnaC05g01180D	26143	BnaC03g32190D	BnaC08g43760D	BnaC04g07090D	28571		BnaA01g12950D
BnaA09g46820D				BnaA06g34730D	BnaA09g27060D	BnaA06g32850D	BnaC05g02580D	BnaCnng67130D	BnaC03g32500D	BnaC08g44600D	BnaC04g07220D	BnaA01g13360D		BnaC02g00820D
BnaC02g11090D				BnaA06g34790D	BnaA09g27210D	BnaA06g32990D	BnaC05g02760D	BnaA05g23490D	BnaC03g32760D	BnaC08g44860D	BnaC04g07260D	BnaA09g48620D		BnaA09g05780D
BnaC06g12580D				BnaA06g34890D	BnaA09g27780D	BnaA06g33140D	BnaC05g04430D	BnaC04g08160D	BnaC03g33140D	BnaC08g45970D	BnaC04g07740D	BnaA09g56990D		BnaC04g02870D
7408				BnaA06g35030D	BnaA09g28450D	BnaA06g33170D	BnaC05g05400D	BnaCnng36970D	BnaC03g33890D	BnaC08g46180D	BnaC04g08070D	BnaC09g13000D		BnaC03g66440D
BnaC09g01170D				BnaA06g35050D	BnaA09g28550D	BnaA06g33210D	BnaC05g05950D	23731	BnaC03g34170D	BnaC08g46960D	BnaC04g08790D	BnaCnng10620D		BnaA10g23480D
BnaCnng21020D				BnaA06g35070D	BnaA09g29380D	BnaA06g33280D	BnaC05g06040D	BnaC02g41520D	BnaC03g36600D	BnaC08g47020D	BnaC04g10470D	590		BnaC09g02940D
BnaC03g27590D				BnaA06g35110D	BnaA09g29430D	BnaA06g33440D	BnaC05g07020D	BnaA05g00870D	BnaC03g37490D	BnaC08g47900D	BnaC04g11710D	BnaCnng20580D		BnaC08g30320D
BnaC08g30590D				BnaA06g35520D	BnaA09g29520D	BnaA06g33450D	BnaC05g07600D	BnaA03g04200D	BnaC03g38600D	BnaC08g47930D	BnaC04g11860D	BnaCnng07780D		BnaA02g07800D
BnaA01g29990D				BnaA06g35620D	BnaA09g29710D	BnaA06g33540D	BnaC05g07960D	BnaA10g22260D	BnaC03g38800D	BnaC08g49130D	BnaC04g12270D	BnaA06g30490D		BnaC05g29300D
BnaC07g20410D				BnaA06g35630D	BnaA09g30140D	BnaA06g33810D	BnaC05g08340D	BnaA10g13380D	BnaC03g39380D	BnaC08g49210D	BnaC04g12720D	BnaA02g28870D		BnaA03g05470D
BnaA03g55910D				BnaA06g35820D	BnaA09g30150D	BnaA06g33930D	BnaC05g08510D	BnaC09g11190D	BnaC03g40630D	BnaC08g49580D	BnaC04g13490D	BnaA09g33490D		BnaC06g08870D
BnaC09g24700D				BnaA06g35850D	BnaA09g30390D	BnaA06g33940D	BnaC05g08730D	BnaA07g16770D	BnaC03g40970D	BnaC08g49850D	BnaC04g15630D	BnaAnng01320D		BnaC05g42280D
BnaA02g06380D				BnaA06g36080D	BnaA09g30490D	BnaA06g34380D	BnaC05g08780D	BnaC04g00280D	BnaC03g41130D	BnaC09g00440D	BnaC04g18950D	BnaA04g15670D		BnaA08g10290D
BnaC08g42630D				BnaA06g36250D	BnaA09g30650D	BnaA06g34450D	BnaC05g10680D	BnaA03g26870D	BnaC03g42040D	BnaC09g02700D	BnaC04g19480D	26989		BnaA04g28540D
BnaA05g32780D				BnaA06g36410D	BnaA09g31570D	BnaA06g34720D	BnaC05g11660D	BnaA05g34570D	BnaC03g44110D	BnaC09g02830D	BnaC04g21990D	BnaC09g53680D		BnaA03g37150D
BnaC06g16790D				BnaA06g36500D	BnaA09g31870D	BnaA06g34780D	BnaC05g11920D	BnaC06g12340D	BnaC03g44210D	BnaC09g03800D	BnaC04g22220D	BnaC05g32490D		11793
BnaA09g55960D				BnaA06g36640D	BnaA09g31890D	BnaA06g35450D	BnaC05g12250D	BnaA01g20760D	BnaC03g44480D	BnaC09g04040D	BnaC04g26090D	BnaA10g18350D		BnaC03g03130D
BnaC08g38320D				BnaA06g36780D	BnaA09g32130D	BnaA06g35610D	BnaC05g12850D	BnaC07g23130D	BnaC03g44660D	BnaC09g04630D	BnaC04g28270D	BnaA09g28900D		BnaCnng14570D
BnaC08g45200D				BnaA06g36830D	BnaA09g32650D	BnaA06g36140D	BnaC05g15260D	BnaAnng39260D	BnaC03g44980D	BnaC09g04650D	BnaC04g28430D	BnaA01g17360D		BnaC01g38460D
BnaA03g49050D				BnaA06g36970D	BnaA09g33460D	BnaA06g36370D	BnaC05g16060D	BnaA04g00620D	BnaC03g45180D	BnaC09g05190D	BnaC04g28830D	12907		BnaA05g18100D
BnaA06g39980D				BnaA06g36980D	BnaA09g33600D	BnaA06g36380D	BnaC05g17100D	BnaC04g54380D	BnaC03g45300D	BnaC09g05300D	BnaC04g28960D	BnaA03g29750D		BnaC01g22480D
BnaA01g22500D				BnaA06g37040D	BnaA09g34230D	BnaA06g36460D	BnaC05g17150D	BnaA09g12770D	BnaC03g45440D	BnaC09g05490D	BnaC04g30630D	BnaC09g01710D		BnaA06g06420D
BnaA03g53510D				BnaA06g37420D	BnaA09g34600D	BnaA06g36920D	BnaC05g17600D	BnaC07g46690D	BnaC03g45970D	BnaC09g05510D	BnaC04g31220D	6709		BnaC02g05950D
BnaA01g34740D				BnaA06g37640D	BnaA09g35760D	BnaA06g37010D	BnaC05g17770D	BnaC02g00730D	BnaC03g47610D	BnaC09g05530D	BnaC04g33400D	BnaC04g42550D		BnaA03g13080D
BnaAnng01760D				BnaA06g37840D	BnaA09g36500D	BnaA06g37220D	BnaC05g17970D	BnaC03g10820D	BnaC03g47840D	BnaC09g06990D	BnaC04g34320D	BnaC06g36780D		BnaC03g56770D
BnaA02g14850D				BnaA06g37900D	BnaA09g36710D	BnaA06g37340D	BnaC05g20560D	26487	BnaC03g48210D	BnaC09g07360D	BnaC04g34480D	BnaC07g21150D		BnaC06g00660D
BnaA09g30080D				BnaA06g38000D	BnaA09g36770D	BnaA06g37500D	BnaC05g21050D	BnaA07g33070D	BnaC03g48980D	BnaC09g08170D	BnaC04g34530D	BnaA04g00610D		1184
BnaAnng15440D				BnaA06g38310D	BnaA09g37250D	BnaA06g37710D	BnaC05g21560D	BnaC05g49240D	BnaC03g49120D	BnaC09g09190D	BnaC04g34650D	BnaCnng16380D		BnaA09g06190D
BnaAnng27880D				BnaA06g38780D	BnaA09g37880D	BnaA06g37780D	BnaC05g21780D	BnaC04g09850D	BnaC03g49570D	BnaC09g09430D	BnaC04g35810D	BnaC04g41220D		BnaA06g02710D
BnaC03g70780D				BnaA06g38890D	BnaA09g38400D	BnaA06g37880D	BnaC05g24080D	BnaA05g00360D	BnaC03g49860D	BnaC09g09440D	BnaC04g39260D	BnaC04g54370D		BnaC02g02200D
BnaA09g44730D				BnaA06g38950D	BnaA09g39300D	BnaA06g37970D	BnaC05g24100D	BnaA08g19780D	BnaC03g49890D	BnaC09g09800D	BnaC04g39580D	BnaA04g01020D		BnaA02g09670D
BnaCnng36780D				BnaA06g39740D	BnaA09g39770D	BnaA06g38100D	BnaC05g25570D	BnaAnng26650D	BnaC03g49940D	BnaC09g10140D	BnaC04g40490D	3461		14374
BnaA02g23180D				BnaA06g39850D	BnaA09g39840D	BnaA06g38300D	BnaC05g26130D	BnaCnng20110D	BnaC03g50790D	BnaC09g10380D	BnaC04g40700D	BnaA09g24940D		BnaA02g17230D
BnaCnng33050D				BnaA06g40320D	BnaA09g39920D	BnaA06g38610D	BnaC05g27810D	BnaUnng02300D	BnaC03g52370D	BnaC09g11760D	BnaC04g40710D	9487		BnaC03g42380D
BnaCnng75220D				BnaA06g40560D	BnaA09g40110D	BnaA06g38800D	BnaC05g28510D	BnaCnng68440D	BnaC03g54440D	BnaC09g12490D	BnaC04g40870D	BnaA03g29120D		BnaA10g11190D
BnaC05g34550D				BnaA06g40640D	BnaA09g40400D	BnaA06g38870D	BnaC05g30670D	BnaC03g66810D	BnaC03g57260D	BnaC09g12520D	BnaC04g41770D	BnaA07g32330D		BnaA03g51280D
BnaC03g30610D				BnaA06g40740D	BnaA09g40740D	BnaA06g38980D	BnaC05g31790D	BnaA06g00210D	BnaC03g58720D	BnaC09g13580D	BnaC04g42280D	BnaC03g05650D		BnaA03g17410D
19279				BnaA06g40860D	BnaA09g41330D	BnaA06g39100D	BnaC05g32840D	BnaC05g34970D	BnaC03g59000D	BnaC09g18390D	BnaC04g42490D	BnaC05g49330D		11107
BnaC08g31000D				BnaA06g40950D	BnaA09g41580D	BnaA06g39220D	BnaC05g33690D	BnaC06g30970D	BnaC03g60060D	BnaC09g20900D	BnaC04g44890D	BnaC08g42620D		BnaA07g03050D
BnaA09g26360D				BnaA07g00680D	BnaA09g41660D	BnaA06g39280D	BnaC05g36180D	BnaA02g03200D	BnaC03g60070D	BnaC09g21460D	BnaC04g45300D	BnaA02g18180D		BnaA03g42100D
BnaC05g03270D				BnaA07g00910D	BnaA09g41740D	BnaA06g39340D	BnaC05g36540D	BnaAnng03600D	BnaC03g60830D	BnaC09g21670D	BnaC04g46370D	BnaA09g05460D		BnaA03g49370D
BnaAnng01440D				BnaA07g00920D	BnaA09g41970D	BnaA06g39390D	BnaC05g38130D	BnaC08g32920D	BnaC03g60860D	BnaC09g23000D	BnaC04g46690D	BnaC07g44290D		BnaC09g49510D
BnaCnng19610D				BnaA07g01070D	BnaA09g41990D	BnaA06g39970D	BnaC05g40300D	BnaA06g16060D	BnaC03g61610D	BnaC09g26410D	BnaC04g49140D	BnaA05g08410D		BnaA04g05420D
BnaCnng38460D				BnaA07g01720D	BnaA09g42450D	BnaA06g40180D	BnaC05g40340D	BnaA08g08360D	BnaC03g61750D	BnaC09g27860D	BnaC04g49720D	BnaCnng16100D		BnaC07g17450D
BnaA10g02690D				BnaA07g01930D	BnaA09g43070D	BnaA06g40340D	BnaC05g41280D	BnaC08g36390D	BnaC03g63420D	BnaC09g28080D	BnaC04g51500D	BnaCnng00400D		BnaA03g07910D
BnaA09g49930D				BnaA07g02200D	BnaA09g43130D	BnaA06g40430D	BnaC05g42040D	BnaC08g00350D	BnaC03g65520D	BnaC09g30230D	BnaC04g53060D	BnaC07g13160D		BnaC01g23910D
BnaA01g30650D				BnaA07g02530D	BnaA09g43200D	BnaA06g40440D	BnaC05g42100D	BnaA08g27290D	BnaC03g66270D	BnaC09g30290D	BnaC04g53440D	BnaA06g20590D		BnaA07g17170D
BnaC01g06080D				BnaA07g02730D	BnaA09g44080D	BnaA06g40600D	BnaC05g42700D	27654	BnaC03g66740D	BnaC09g31430D	BnaC04g55140D	BnaA07g33080D		BnaA04g00940D
BnaA03g02500D				BnaA07g03600D	BnaA09g44210D	BnaA06g40720D	BnaC05g44610D	BnaC01g20170D	BnaC03g66860D	BnaC09g31850D	BnaC05g00110D	BnaA06g32070D		BnaAnng15800D
BnaC01g38670D				BnaA07g03810D	BnaA09g44430D	BnaA06g40730D	BnaC05g45150D	BnaA03g06050D	BnaC03g67040D	BnaC09g31940D	BnaC05g00120D	BnaA02g06780D		BnaCnng04920D
BnaA01g28390D				BnaA07g03990D	BnaA09g44850D	BnaA06g40780D	BnaC05g45340D	BnaAnng03500D	BnaC03g67110D	BnaC09g32380D	BnaC05g03560D	BnaC03g11570D		BnaC04g56850D
BnaAnng08750D				BnaA07g04340D	BnaA09g45600D	BnaA07g00540D	BnaC05g45950D	BnaA07g16330D	BnaC03g67810D	BnaC09g33630D	BnaC05g05550D	BnaCnng02860D		BnaC06g31310D
BnaA03g32730D				BnaA07g04500D	BnaA09g45840D	BnaA07g01080D	BnaC05g47350D	BnaA01g28760D	BnaC03g68310D	BnaC09g34350D	BnaC05g05960D	BnaAnng35060D		BnaAnng38220D
BnaA03g33170D				BnaA07g04540D	BnaA09g45940D	BnaA07g01250D	BnaC05g48240D	BnaA10g07060D	BnaC03g68450D	BnaC09g36910D	BnaC05g06170D	BnaC01g36670D		BnaA08g18670D
BnaA05g20250D				BnaA07g04730D	BnaA09g46040D	BnaA07g01280D	BnaC05g51070D	BnaC08g38550D	BnaC03g68880D	BnaC09g37090D	BnaC05g07030D	BnaC06g13450D		BnaCnng22970D
BnaA02g21450D				BnaA07g04850D	BnaA09g46070D	BnaA07g01380D	BnaC06g00930D	BnaC01g05880D	BnaC03g68980D	BnaC09g37880D	BnaC05g07550D	7282		14840
BnaA06g01920D				BnaA07g05070D	BnaA09g46130D	BnaA07g01660D	BnaC06g01400D	BnaA07g02190D	BnaC03g69210D	BnaC09g37930D	BnaC05g08460D	BnaA07g29160D		BnaA03g16700D
BnaC02g14170D				BnaA07g05210D	BnaA09g46240D	BnaA07g01850D	BnaC06g01510D	BnaA06g31120D	BnaC03g69900D	BnaC09g39110D	BnaC05g09230D	BnaA05g32570D		BnaA05g13130D
BnaA07g34360D				BnaA07g05350D	BnaA09g46610D	BnaA07g02010D	BnaC06g01610D	BnaC03g23030D	BnaC03g70520D	BnaC09g40660D	BnaC05g12400D	BnaC03g77910D		BnaA09g30320D
BnaC07g30630D				BnaA07g06010D	BnaA09g46660D	BnaA07g02490D	BnaC06g02710D	BnaA06g21020D	BnaC03g70920D	BnaC09g40820D	BnaC05g13990D	17835		BnaA04g01290D
BnaA06g12810D				BnaA07g06230D	BnaA09g47290D	BnaA07g02670D	BnaC06g03620D	107	BnaC03g70970D	BnaC09g41570D	BnaC05g14230D	BnaA04g07130D		BnaC07g27630D
BnaAnng01240D				BnaA07g06420D	BnaA09g47670D	BnaA07g02880D	BnaC06g05800D	BnaA03g05130D	BnaC03g71050D	BnaC09g42450D	BnaC05g15170D	BnaA03g52680D		BnaC01g00280D
BnaA07g30690D				BnaA07g07370D	BnaA09g47680D	BnaA07g02960D	BnaC06g06970D	BnaC08g41830D	BnaC03g73160D	BnaC09g43350D	BnaC05g15200D	BnaC01g38220D		BnaA02g08300D
BnaA01g23600D				BnaA07g07780D	BnaA09g48030D	BnaA07g03250D	BnaC06g07010D	BnaCnng04600D	BnaC03g73610D	BnaC09g45060D	BnaC05g15810D	BnaC07g12070D		BnaA05g15250D
340				BnaA07g08210D	BnaA09g48200D	BnaA07g03290D	BnaC06g07230D	BnaA05g26940D	BnaC03g73620D	BnaC09g45410D	BnaC05g17090D	BnaC02g10830D		BnaC03g37630D
BnaC08g50110D				BnaA07g09340D	BnaA09g49120D	BnaA07g03580D	BnaC06g07470D	BnaA03g41980D	BnaC03g75620D	BnaC09g45530D	BnaC05g17340D	BnaC03g36880D		BnaA10g11470D
BnaC02g41040D				BnaA07g09600D	BnaA09g49870D	BnaA07g03710D	BnaC06g07780D	BnaA04g08680D	BnaC03g76040D	BnaC09g47040D	BnaC05g17610D	BnaC03g11750D		BnaA08g09510D
BnaC02g21390D				BnaA07g10350D	BnaA09g50050D	BnaA07g03770D	BnaC06g07900D	BnaA06g20930D	BnaC03g76050D	BnaC09g48790D	BnaC05g20000D	BnaC03g65680D		BnaC03g26350D
BnaA03g36630D				BnaA07g10360D	BnaA09g50380D	BnaA07g04030D	BnaC06g10720D	BnaA04g26970D	BnaC03g76900D	BnaC09g48890D	BnaC05g21950D	BnaC02g34720D		BnaC06g27650D
BnaC08g37900D				BnaA07g10540D	BnaA09g50400D	BnaA07g04400D	BnaC06g11870D	BnaCnng41080D	BnaC03g77540D	BnaC09g49020D	BnaC05g23620D	BnaC03g27330D		BnaCnng70520D
BnaC03g21820D				BnaA07g11240D	BnaA09g50930D	BnaA07g04700D	BnaC06g13870D	BnaA03g37580D	BnaC03g77560D	BnaC09g49860D	BnaC05g23860D	BnaC07g08850D		BnaC01g16100D
BnaA10g19210D				BnaA07g12000D	BnaA09g50990D	BnaA07g04860D	BnaC06g15040D	BnaA01g19190D	BnaC03g78050D	BnaC09g50000D	BnaC05g23920D	BnaCnng03380D		BnaCnng55420D
BnaC08g28830D				BnaA07g12020D	BnaA09g51400D	BnaA07g05140D	BnaC06g15570D	BnaAnng22810D	BnaC04g00490D	BnaC09g50050D	BnaC05g27230D	BnaA03g52610D		BnaA06g09810D
BnaA06g18800D				BnaA07g12040D	BnaA09g51620D	BnaA07g05600D	BnaC06g15950D	BnaAnng26470D	BnaC04g00880D	BnaC09g50960D	BnaC05g27520D	BnaC07g16690D		5232
18515				BnaA07g12240D	BnaA09g51660D	BnaA07g05790D	BnaC06g17090D	BnaC06g37110D	BnaC04g01930D	BnaC09g51720D	BnaC05g28320D	18989		BnaAnng31070D
BnaA09g50950D				BnaA07g12290D	BnaA09g51890D	BnaA07g06030D	BnaC06g17410D	BnaA06g36320D	BnaC04g02360D	BnaC09g51790D	BnaC05g29130D	BnaA07g19330D		BnaA08g27640D
10307				BnaA07g12340D	BnaA09g52000D	BnaA07g06080D	BnaC06g17480D	BnaC09g07890D	BnaC04g05620D	BnaC09g53930D	BnaC05g30250D	BnaA09g01360D		BnaC02g28270D
BnaC04g51780D				BnaA07g12480D	BnaA09g52100D	BnaA07g06160D	BnaC06g18320D	BnaA03g39830D	BnaC04g05870D	BnaCnng02370D	BnaC05g30490D	BnaA03g20570D		BnaA04g27160D
BnaC08g40700D				BnaA07g12790D	BnaA09g52160D	BnaA07g06380D	BnaC06g19410D	BnaC09g38920D	BnaC04g06020D	BnaCnng03760D	BnaC05g30800D	BnaA10g15030D		BnaA10g07200D
BnaCnng23850D				BnaA07g13020D	BnaA09g52180D	BnaA07g06510D	BnaC06g20510D	BnaA02g05600D	BnaC04g06800D	BnaCnng03810D	BnaC05g30810D	BnaA08g10770D		BnaA08g17550D
16436				BnaA07g13090D	BnaA09g52350D	BnaA07g06820D	BnaC06g20590D	BnaCnng04050D	BnaC04g07070D	BnaCnng04230D	BnaC05g33300D	BnaC07g00080D		BnaA04g16220D
BnaC08g43230D				BnaA07g13340D	BnaA09g52740D	BnaA07g07310D	BnaC06g20640D	BnaC07g51330D	BnaC04g07100D	BnaCnng04540D	BnaC05g34520D	BnaCnng11880D		BnaCnng66860D
BnaAnng10060D				BnaA07g13440D	BnaA09g53130D	BnaA07g07320D	BnaC06g21080D	BnaC05g21850D	BnaC04g08480D	BnaCnng04750D	BnaC05g35690D	BnaC07g42520D		BnaA09g38620D
BnaC09g12090D				BnaA07g13530D	BnaA09g53710D	BnaA07g07560D	BnaC06g21120D	BnaA08g08740D	BnaC04g09770D	BnaCnng05270D	BnaC05g35720D	21985		BnaA05g27400D
BnaC04g12570D				BnaA07g13880D	BnaA09g53940D	BnaA07g07570D	BnaC06g21480D	BnaA06g36230D	BnaC04g10190D	BnaCnng05510D	BnaC05g35920D	BnaC04g06200D		BnaC02g05560D
BnaC08g16260D				BnaA07g14410D	BnaA09g55330D	BnaA07g08630D	BnaC06g21700D	BnaA06g14850D	BnaC04g10990D	BnaCnng05610D	BnaC05g36080D	BnaC07g31610D		1632
BnaC08g34150D				BnaA07g14420D	BnaA09g55750D	BnaA07g08930D	BnaC06g23520D	BnaC05g01980D	BnaC04g11260D	BnaCnng05980D	BnaC05g38510D	BnaA07g22750D		8594
BnaA09g34940D				BnaA07g15160D	BnaA09g56110D	BnaA07g09330D	BnaC06g23560D	BnaA01g25230D	BnaC04g13380D	BnaCnng06440D	BnaC05g38850D	BnaA02g26680D		BnaA07g38160D
BnaA02g23820D				BnaA07g15350D	BnaA09g56300D	BnaA07g09970D	BnaC06g24160D	BnaA07g15580D	BnaC04g14920D	BnaCnng08110D	BnaC05g39430D	11694		BnaC01g08200D
BnaC02g40000D				BnaA07g15520D	BnaA09g57210D	BnaA07g10080D	BnaC06g24700D	BnaCnng49000D	BnaC04g15690D	BnaCnng08660D	BnaC05g40210D	BnaA02g09360D		BnaC01g16570D
BnaA04g24830D				BnaA07g15600D	BnaA10g01000D	BnaA07g10100D	BnaC06g25310D	BnaC01g04270D	BnaC04g15780D	BnaCnng09300D	BnaC05g40560D	BnaCnng43640D		BnaA01g10830D
BnaC01g28170D				BnaA07g15620D	BnaA10g01230D	BnaA07g10180D	BnaC06g25450D	BnaC03g12480D	BnaC04g17060D	BnaCnng09370D	BnaC05g40720D	BnaCnng01980D		BnaA08g01700D
BnaC09g11830D				BnaA07g15660D	BnaA10g01480D	BnaA07g10510D	BnaC06g25780D	BnaA06g30760D	BnaC04g17720D	BnaCnng10290D	BnaC05g40850D	BnaA07g10330D		BnaCnng27070D
BnaC08g13890D				BnaA07g15910D	BnaA10g01550D	BnaA07g10520D	BnaC06g26740D	BnaA07g12900D	BnaC04g17780D	BnaCnng14430D	BnaC05g40980D	BnaA03g48760D		BnaC02g25940D
BnaC05g51860D				BnaA07g15950D	BnaA10g01760D	BnaA07g10530D	BnaC06g26780D	BnaC07g00690D	BnaC04g18690D	BnaCnng15000D	BnaC05g41030D	BnaC02g41470D		BnaA09g30070D
BnaC07g25790D				BnaA07g16120D	BnaA10g02020D	BnaA07g11450D	BnaC06g26980D	BnaC03g48550D	BnaC04g20780D	BnaCnng15230D	BnaC05g41220D	BnaA03g07480D		BnaC08g45170D
BnaC08g38940D				BnaA07g16190D	BnaA10g02540D	BnaA07g11490D	BnaC06g27060D	BnaC06g08880D	BnaC04g21000D	BnaCnng15730D	BnaC05g41290D	BnaA09g16650D		BnaA02g31200D
BnaA01g23900D				BnaA07g16370D	BnaA10g03060D	BnaA07g11520D	BnaC06g27330D	BnaC05g34120D	BnaC04g22150D	BnaCnng15760D	BnaC05g41970D	11329		BnaC03g45350D
BnaC07g16510D				BnaA07g16490D	BnaA10g03280D	BnaA07g11700D	BnaC06g27400D	BnaA06g04030D	BnaC04g22210D	BnaCnng16520D	BnaC05g42090D	14628		BnaA07g30350D
BnaC08g38310D				BnaA07g16530D	BnaA10g03290D	BnaA07g11770D	BnaC06g27930D	BnaC02g23390D	BnaC04g23020D	BnaCnng18190D	BnaC05g42400D	BnaA02g13620D		7777
BnaC03g26900D				BnaA07g16670D	BnaA10g03990D	BnaA07g11980D	BnaC06g28350D	BnaA05g14430D	BnaC04g23820D	BnaCnng18230D	BnaC05g42520D	BnaA08g25790D		BnaC02g08840D
BnaA09g46560D				BnaA07g16710D	BnaA10g04000D	BnaA07g12080D	BnaC06g29350D	BnaC03g56540D	BnaC04g24880D	BnaCnng18800D	BnaC05g44500D	BnaC05g25820D		BnaA05g01600D
BnaA08g13850D				BnaA07g16860D	BnaA10g04310D	BnaA07g12830D	BnaC06g29990D	BnaC09g47640D	BnaC04g25260D	BnaCnng21050D	BnaC05g46130D	BnaC05g00560D		BnaC03g70600D
BnaC09g47440D				BnaA07g16890D	BnaA10g04490D	BnaA07g13160D	BnaC06g30040D	15114	BnaC04g25350D	BnaCnng23140D	BnaC05g46250D	BnaC02g16920D		BnaA07g14120D
BnaC08g46120D				BnaA07g17050D	BnaA10g04540D	BnaA07g13420D	BnaC06g31020D	BnaC01g09730D	BnaC04g25470D	BnaCnng23680D	BnaC05g46620D	BnaA08g11360D		BnaA08g31260D
BnaC05g00670D				BnaA07g17210D	BnaA10g04730D	BnaA07g13430D	BnaC06g32680D	27306	BnaC04g26770D	BnaCnng25400D	BnaC05g46790D	BnaAnng10750D		BnaC07g11200D
BnaC09g02850D				BnaA07g17740D	BnaA10g04760D	BnaA07g14320D	BnaC06g33010D	BnaC03g32180D	BnaC04g27640D	BnaCnng25660D	BnaC05g48450D	BnaAnng03030D		BnaC01g19510D
BnaC09g13980D				BnaA07g18580D	BnaA10g05390D	BnaA07g14530D	BnaC06g33270D	BnaC08g22140D	BnaC04g28760D	BnaCnng28890D	BnaC05g49730D	BnaC01g27630D		BnaC06g26200D
BnaA05g17120D				BnaA07g18730D	BnaA10g05590D	BnaA07g15230D	BnaC06g33870D	BnaC06g02520D	BnaC04g29100D	BnaCnng30700D	BnaC05g50000D	23291		BnaC01g43490D
BnaC04g00470D				BnaA07g18890D	BnaA10g05650D	BnaA07g15990D	BnaC06g34870D	BnaA04g00110D	BnaC04g29120D	BnaCnng31690D	BnaC05g51010D	BnaA10g29180D		BnaC04g53090D
BnaC08g18050D				BnaA07g18980D	BnaA10g05670D	BnaA07g16060D	BnaC06g36000D	BnaA09g51760D	BnaC04g29250D	BnaCnng32170D	BnaC05g51790D	BnaA03g32650D		BnaC06g37830D
BnaA02g15490D				BnaA07g19080D	BnaA10g06530D	BnaA07g16250D	BnaC06g36060D	BnaC09g10360D	BnaC04g29390D	BnaCnng32750D	BnaC05g52210D	BnaCnng68950D		BnaA07g18760D
BnaA09g33880D				BnaA07g19110D	BnaA10g06580D	BnaA07g16640D	BnaC06g36290D	BnaC08g49230D	BnaC04g30020D	BnaCnng33310D	BnaC06g02020D	17315		28476
BnaA06g33150D				BnaA07g19810D	BnaA10g07430D	BnaA07g16660D	BnaC06g36540D	BnaC03g38740D	BnaC04g30810D	BnaCnng34630D	BnaC06g02270D	BnaCnng50050D		BnaA09g04520D
BnaC05g17920D				BnaA07g20760D	BnaA10g07960D	BnaA07g16680D	BnaC06g38200D	BnaC05g34150D	BnaC04g31100D	BnaCnng35040D	BnaC06g03500D	BnaC05g20660D		BnaA10g12160D
13273				BnaA07g20870D	BnaA10g08370D	BnaA07g16850D	BnaC06g40080D	BnaC07g16290D	BnaC04g31910D	BnaCnng35090D	BnaC06g04100D	BnaA01g12230D		BnaA03g24670D
BnaA04g13840D				BnaA07g21730D	BnaA10g09080D	BnaA07g18040D	BnaC06g40270D	BnaA08g13080D	BnaC04g32750D	BnaCnng36630D	BnaC06g04310D	BnaAnng39600D		BnaAnng32420D
BnaC09g47480D				BnaA07g22050D	BnaA10g09440D	BnaA07g18170D	BnaC06g41710D	BnaA02g15110D	BnaC04g33190D	BnaCnng38050D	BnaC06g05910D	BnaA10g02180D		BnaA09g33660D
BnaA07g26450D				BnaA07g22310D	BnaA10g09960D	BnaA07g18430D	BnaC06g41940D	BnaA10g12440D	BnaC04g34200D	BnaCnng38570D	BnaC06g06570D	BnaA04g12280D		BnaC06g08660D
BnaCnng38200D				BnaA07g22570D	BnaA10g10190D	BnaA07g18870D	BnaC06g42830D	BnaC01g04730D	BnaC04g35180D	BnaCnng39450D	BnaC06g07320D	BnaC04g26340D		BnaA06g20260D
BnaCnng24160D				BnaA07g22680D	BnaA10g10500D	BnaA07g18910D	BnaC06g42980D	19854	BnaC04g35730D	BnaCnng40170D	BnaC06g13860D	BnaC06g10750D		BnaA03g42180D
7933				BnaA07g23450D	BnaA10g10810D	BnaA07g19360D	BnaC07g00750D	BnaA10g00510D	BnaC04g36330D	BnaCnng40390D	BnaC06g14260D	BnaA03g04370D		BnaA05g01520D
BnaC04g10070D				BnaA07g23610D	BnaA10g11590D	BnaA07g19430D	BnaC07g00830D	BnaA01g19400D	BnaC04g39980D	BnaCnng40820D	BnaC06g15000D	BnaC07g43260D		19823
27637				BnaA07g24410D	BnaA10g11600D	BnaA07g19600D	BnaC07g01040D	BnaC09g06970D	BnaC04g40630D	BnaCnng41290D	BnaC06g17820D	BnaA01g01460D		BnaC04g50760D
BnaC08g43040D				BnaA07g24590D	BnaA10g11760D	BnaA07g19940D	BnaC07g01380D	BnaC02g37260D	BnaC04g40820D	BnaCnng41520D	BnaC06g19460D	BnaC04g08460D		BnaA10g14240D
BnaA04g23910D				BnaA07g25090D	BnaA10g12000D	BnaA07g20260D	BnaC07g01510D	BnaA04g00060D	BnaC04g41390D	BnaCnng42710D	BnaC06g20190D	BnaA03g53210D		908
BnaA09g46020D				BnaA07g25340D	BnaA10g12370D	BnaA07g20430D	BnaC07g02390D	BnaCnng17670D	BnaC04g41540D	BnaCnng42830D	BnaC06g20270D	9183		BnaC02g07740D
BnaC03g55820D				BnaA07g25500D	BnaA10g12410D	BnaA07g20770D	BnaC07g03340D	BnaA10g10930D	BnaC04g42530D	BnaCnng43930D	BnaC06g21570D	BnaA08g23880D		BnaC07g14550D
BnaC08g26540D				BnaA07g25940D	BnaA10g12780D	BnaA07g20780D	BnaC07g07260D	BnaC07g12340D	BnaC04g43070D	BnaCnng44890D	BnaC06g21970D	BnaA10g11940D		BnaC01g04160D
BnaC05g30560D				BnaA07g26090D	BnaA10g13840D	BnaA07g20840D	BnaC07g10030D	BnaC08g22830D	BnaC04g43590D	BnaCnng45920D	BnaC06g22370D	BnaA07g32060D		BnaC05g47290D
BnaA06g21280D				BnaA07g26220D	BnaA10g14390D	BnaA07g20940D	BnaC07g10260D	BnaC07g50000D	BnaC04g43890D	BnaCnng46310D	BnaC06g23510D	BnaA08g01150D		BnaA08g02930D
BnaA06g01900D				BnaA07g26300D	BnaA10g14710D	BnaA07g21130D	BnaC07g10580D	BnaA03g54800D	BnaC04g44140D	BnaCnng46320D	BnaC06g24740D	BnaC03g43470D		BnaC01g32160D
BnaC02g11420D				BnaA07g26310D	BnaA10g15120D	BnaA07g21220D	BnaC07g11490D	BnaC01g22230D	BnaC04g44200D	BnaCnng47150D	BnaC06g26020D	BnaAnng13800D		BnaA06g29020D
BnaC08g21260D				BnaA07g26510D	BnaA10g15900D	BnaA07g21490D	BnaC07g13120D	BnaC04g35430D	BnaC04g44450D	BnaCnng53540D	BnaC06g26560D	BnaC07g24370D		BnaC04g05580D
BnaA06g01470D				BnaA07g27040D	BnaA10g15920D	BnaA07g21690D	BnaC07g14010D	BnaA09g47730D	BnaC04g45400D	BnaCnng53800D	BnaC06g27070D	BnaC03g15310D		BnaC02g42140D
BnaC08g32120D				BnaA07g27210D	BnaA10g16070D	BnaA07g21710D	BnaC07g16140D	BnaAnng11130D	BnaC04g45620D	BnaCnng56000D	BnaC06g27420D	BnaAnng25670D		BnaC04g51270D
BnaA09g32350D				BnaA07g27240D	BnaA10g16280D	BnaA07g21970D	BnaC07g16300D	BnaC03g56720D	BnaC04g45760D	BnaCnng56120D	BnaC06g27870D	BnaC05g39790D		BnaA03g29990D
BnaA05g11480D				BnaA07g27340D	BnaA10g16360D	BnaA07g22030D	BnaC07g16550D	BnaC09g52880D	BnaC04g46410D	BnaCnng56620D	BnaC06g27940D	29678		2345
BnaC08g16960D				BnaA07g27460D	BnaA10g16930D	BnaA07g22300D	BnaC07g16870D	BnaC08g44760D	BnaC04g46520D	BnaCnng56690D	BnaC06g28010D	BnaC03g23550D		21307
BnaC08g41980D				BnaA07g27550D	BnaA10g17210D	BnaA07g22620D	BnaC07g16920D	BnaC06g42360D	BnaC04g46560D	BnaCnng56860D	BnaC06g28380D	BnaC08g10120D		BnaA06g17500D
BnaA02g03150D				BnaA07g27950D	BnaA10g17370D	BnaA07g22900D	BnaC07g17020D	BnaA03g37030D	BnaC04g46800D	BnaCnng57410D	BnaC06g28540D	13161		BnaA07g36300D
BnaC04g48600D				BnaA07g28080D	BnaA10g17660D	BnaA07g23070D	BnaC07g17220D	BnaA06g16410D	BnaC04g46930D	BnaCnng62630D	BnaC06g28860D	BnaC03g03450D		BnaC08g30060D
BnaAnng11630D				BnaA07g28750D	BnaA10g17770D	BnaA07g23140D	BnaC07g17300D	BnaA06g17690D	BnaC04g47210D	BnaCnng63480D	BnaC06g29200D	BnaA03g53640D		26549
BnaC08g15020D				BnaA07g28890D	BnaA10g18740D	BnaA07g23370D	BnaC07g17390D	BnaA01g34330D	BnaC04g47750D	BnaCnng65660D	BnaC06g30320D	BnaA05g02380D		17923
13471				BnaA07g29100D	BnaA10g19450D	BnaA07g23670D	BnaC07g17600D	BnaC06g15420D	BnaC04g48200D	BnaCnng66020D	BnaC06g31060D	BnaC01g02940D		3736
BnaCnng64490D				BnaA07g29230D	BnaA10g19750D	BnaA07g23700D	BnaC07g18690D	BnaA08g26490D	BnaC04g49510D	BnaCnng66640D	BnaC06g31770D	10990		2852
8028				BnaA07g29460D	BnaA10g19960D	BnaA07g23850D	BnaC07g21960D	BnaC01g16980D	BnaC04g49880D	BnaCnng67600D	BnaC06g32740D	BnaA07g22990D		BnaA03g22920D
BnaC01g28700D				BnaA07g29530D	BnaA10g20050D	BnaA07g24080D	BnaC07g22040D	BnaCnng59960D	BnaC04g49900D	BnaCnng69070D	BnaC06g33000D	BnaA04g27440D		BnaA02g11950D
BnaA06g12490D				BnaA07g29620D	BnaA10g20100D	BnaA07g24310D	BnaC07g23070D	BnaAnng19290D	BnaC04g50740D	BnaCnng70940D	BnaC06g33410D	23557		BnaC05g35860D
BnaC08g20450D				BnaA07g29720D	BnaA10g20120D	BnaA07g24570D	BnaC07g23180D	BnaA06g02220D	BnaC04g51600D	BnaCnng71320D	BnaC06g33500D	BnaAnng28210D		BnaA01g14310D
BnaA01g12560D				BnaA07g29800D	BnaA10g20160D	BnaA07g24600D	BnaC07g23790D	BnaCnng75340D	BnaC04g51760D	BnaCnng71940D	BnaC06g33880D	3014		BnaC01g19940D
BnaC03g49710D				BnaA07g30410D	BnaA10g20630D	BnaA07g24620D	BnaC07g24030D	BnaA03g11680D	BnaC04g51800D	BnaCnng72210D	BnaC06g35000D	BnaA01g24810D		BnaA03g06020D
BnaA06g35510D				BnaA07g30580D	BnaA10g20810D	BnaA07g24870D	BnaC07g25330D	BnaC07g50650D	BnaC04g52470D	BnaCnng72530D	BnaC06g35850D	BnaC07g15940D		BnaCnng78760D
BnaAnng22050D				BnaA07g30930D	BnaA10g21350D	BnaA07g24880D	BnaC07g25420D	BnaC07g11630D	BnaC04g52590D	BnaCnng74340D	BnaC06g35920D	BnaC01g00990D		BnaC02g44120D
BnaC06g12370D				BnaA07g31030D	BnaA10g22000D	BnaA07g24970D	BnaC07g26580D	BnaC08g10680D	BnaC04g53030D	BnaCnng77490D	BnaC06g36450D	BnaCnng73880D		BnaA03g43490D
BnaC05g38620D				BnaA07g31050D	BnaA10g22230D	BnaA07g25530D	BnaC07g27680D	BnaC05g00050D	BnaC04g53480D	BnaCnng77500D	BnaC06g36710D	BnaA01g14380D		BnaA09g45220D
BnaCnng22400D				BnaA07g31080D	BnaA10g22250D	BnaA07g25760D	BnaC07g27770D	BnaC05g13300D	BnaC04g54570D	BnaCnng77660D	BnaC06g37160D	BnaA04g28590D		BnaCnng43480D
BnaA03g21360D				BnaA07g31090D	BnaA10g22290D	BnaA07g26360D	BnaC07g27920D	BnaC04g06440D	BnaC04g55130D	BnaCnng77830D	BnaC06g37990D	BnaA05g05990D		BnaC05g02610D
BnaC04g53860D				BnaA07g31870D	BnaA10g22430D	BnaA07g26390D	BnaC07g28520D	BnaC06g18890D	BnaC04g55490D	BnaCnng77840D	BnaC06g38930D	BnaC09g00050D		BnaC04g01870D
BnaC01g12790D				BnaA07g31980D	BnaA10g22450D	BnaA07g26630D	BnaC07g29170D	BnaA01g02340D	BnaC04g55760D	BnaCnng78750D	BnaC06g39170D	BnaC07g50630D		BnaA04g02710D
BnaC01g40920D				BnaA07g32200D	BnaA10g22530D	BnaA07g26900D	BnaC07g29580D	BnaCnng30070D	BnaC04g55830D	BnaUnng00280D	BnaC06g39570D	10134		BnaC07g01350D
9743				BnaA07g32320D	BnaA10g22680D	BnaA07g27130D	BnaC07g29840D	BnaC09g25660D	BnaC05g00270D	BnaUnng02510D	BnaC06g39990D	10137		BnaA06g38170D
BnaC01g20200D				BnaA07g32350D	BnaA10g22880D	BnaA07g27250D	BnaC07g30460D	BnaA06g32540D	BnaC05g00380D		BnaC06g40700D	BnaA01g37030D		BnaC08g02180D
BnaC03g48680D				BnaA07g32570D	BnaA10g23270D	BnaA07g27260D	BnaC07g31650D	BnaC03g12590D	BnaC05g01280D		BnaC06g40840D	BnaA02g32880D		BnaC03g67090D
BnaC08g22500D				BnaA07g32660D	BnaA10g23440D	BnaA07g27270D	BnaC07g32180D	BnaC06g42790D	BnaC05g01630D		BnaC06g41010D	BnaA09g39330D		BnaC09g26890D
BnaCnng08580D				BnaA07g32700D	BnaA10g23820D	BnaA07g27390D	BnaC07g32230D	BnaC02g25840D	BnaC05g02420D		BnaC06g41790D	BnaA05g16080D		BnaA08g18190D
BnaC07g30960D				BnaA07g32810D	BnaA10g24090D	BnaA07g28000D	BnaC07g32580D	BnaA07g26560D	BnaC05g02550D		BnaC06g42240D	BnaC04g43680D		4687
BnaC09g39030D				BnaA07g33010D	BnaA10g24920D	BnaA07g28040D	BnaC07g32610D	BnaA02g01590D	BnaC05g03130D		BnaC06g43130D	24716		BnaC08g26510D
BnaC09g49910D				BnaA07g33230D	BnaA10g25110D	BnaA07g28320D	BnaC07g33730D	BnaC07g38990D	BnaC05g03520D		BnaC07g00680D	BnaC03g65810D		BnaA09g17030D
BnaAnng13940D				BnaA07g33400D	BnaA10g25450D	BnaA07g28370D	BnaC07g34010D	BnaCnng76600D	BnaC05g03820D		BnaC07g01470D	BnaA01g25990D		BnaA02g08840D
BnaC08g16190D				BnaA07g33850D	BnaA10g25510D	BnaA07g28390D	BnaC07g36150D	BnaC01g19470D	BnaC05g04090D		BnaC07g01670D	BnaA02g09630D		BnaAnng16520D
BnaA06g00500D				BnaA07g33890D	BnaA10g25550D	BnaA07g28760D	BnaC07g36250D	BnaA03g10610D	BnaC05g04690D		BnaC07g03450D	9404		BnaC07g48210D
BnaAnng39070D				BnaA07g34080D	BnaA10g25840D	BnaA07g28880D	BnaC07g37580D	BnaA07g18310D	BnaC05g04840D		BnaC07g04150D	29119		BnaA03g39850D
BnaA03g05100D				BnaA07g34130D	BnaA10g25970D	BnaA07g28900D	BnaC07g38370D	BnaC06g04030D	BnaC05g04850D		BnaC07g04210D	BnaA09g24570D		BnaA09g03530D
BnaA02g17500D				BnaA07g34390D	BnaA10g26130D	BnaA07g28990D	BnaC07g38560D	BnaC03g73600D	BnaC05g05110D		BnaC07g04480D	BnaA06g11740D		BnaA08g05400D
BnaAnng25350D				BnaA07g35390D	BnaA10g26350D	BnaA07g29030D	BnaC07g38780D	BnaC01g37640D	BnaC05g05310D		BnaC07g06340D	BnaC09g40000D		BnaA03g20910D
24805				BnaA07g35640D	BnaA10g26410D	BnaA07g29060D	BnaC07g39340D	BnaA03g17190D	BnaC05g05380D		BnaC07g07780D	BnaC09g30110D		BnaC03g69570D
BnaC08g06260D				BnaA07g35800D	BnaA10g26590D	BnaA07g29490D	BnaC07g39450D	BnaA04g14640D	BnaC05g06070D		BnaC07g08110D	29764		BnaA07g10670D
28290				BnaA07g36000D	BnaA10g27170D	BnaA07g29760D	BnaC07g40370D	BnaC04g10300D	BnaC05g06870D		BnaC07g11370D	BnaC06g31250D		BnaA09g44520D
BnaC08g03920D				BnaA07g36680D	BnaA10g27790D	BnaA07g29960D	BnaC07g40500D	BnaA06g25060D	BnaC05g06980D		BnaC07g13600D	BnaA07g16720D		BnaA01g21140D
BnaA09g19780D				BnaA07g36910D	BnaA10g28380D	BnaA07g29980D	BnaC07g41280D	BnaCnng11890D	BnaC05g07890D		BnaC07g16900D	BnaCnng06270D		BnaA01g09860D
BnaA09g13700D				BnaA07g36950D	BnaA10g28770D	BnaA07g29990D	BnaC07g42400D	BnaA10g11310D	BnaC05g09210D		BnaC07g17200D	BnaC02g15830D		BnaCnng67410D
BnaC08g34640D				BnaA07g37270D	BnaA10g29220D	BnaA07g30010D	BnaC07g42530D	BnaC07g49390D	BnaC05g10210D		BnaC07g17990D	BnaA05g27930D		BnaC04g00920D
BnaAnng31090D				BnaA07g37380D	BnaA10g29280D	BnaA07g30020D	BnaC07g44690D	BnaA02g00020D	BnaC05g11430D		BnaC07g20280D	BnaA08g01080D		6544
BnaC04g56080D				BnaA07g37710D	BnaA10g29490D	BnaA07g30540D	BnaC07g45220D	BnaC04g26240D	BnaC05g11610D		BnaC07g20620D	BnaCnng04970D		BnaC06g36470D
BnaC08g29400D				BnaA07g37880D	BnaA10g29680D	BnaA07g30790D	BnaC07g45900D	BnaC06g35990D	BnaC05g11780D		BnaC07g21120D	BnaA09g28570D		BnaA10g07780D
BnaC04g51850D				BnaA07g38870D	BnaA10g29820D	BnaA07g30840D	BnaC07g46460D	BnaC02g29350D	BnaC05g12190D		BnaC07g24630D	9290		BnaA03g09290D
BnaC05g18740D				BnaA07g39030D	BnaA10g30040D	BnaA07g30950D	BnaC07g47180D	BnaC09g48340D	BnaC05g13150D		BnaC07g25410D	BnaC07g37460D		BnaC07g24350D
BnaC08g18700D				BnaA08g00130D	BnaAnng00020D	BnaA07g31070D	BnaC07g47340D	BnaCnng18740D	BnaC05g13240D		BnaC07g25590D	BnaA07g03790D		BnaA09g08050D
BnaC09g40930D				BnaA08g00430D	BnaAnng00140D	BnaA07g31250D	BnaC07g48050D	BnaA05g22240D	BnaC05g15280D		BnaC07g25600D	BnaC05g16370D		BnaC09g21000D
BnaCnng15710D				BnaA08g00450D	BnaAnng00160D	BnaA07g31370D	BnaC07g50320D	BnaC02g20560D	BnaC05g15400D		BnaC07g26610D	7920		BnaC07g04810D
BnaC07g03590D				BnaA08g00570D	BnaAnng00240D	BnaA07g31420D	BnaC07g50370D	BnaC06g42940D	BnaC05g15520D		BnaC07g26890D	BnaA03g58150D		BnaC06g00190D
BnaC06g43570D				BnaA08g01520D	BnaAnng00280D	BnaA07g31550D	BnaC07g50700D	BnaCnng77670D	BnaC05g16340D		BnaC07g27110D	877		BnaC02g03060D
BnaC08g26090D				BnaA08g02320D	BnaAnng00320D	BnaA07g31680D	BnaC08g00060D	BnaA01g18470D	BnaC05g16600D		BnaC07g27800D	BnaC03g72040D		16690
BnaC07g43190D				BnaA08g03020D	BnaAnng00370D	BnaA07g31910D	BnaC08g03340D	BnaC08g35850D	BnaC05g16720D		BnaC07g28360D	BnaC03g05260D		BnaA03g18140D
BnaC06g39960D				BnaA08g03230D	BnaAnng00400D	BnaA07g31990D	BnaC08g03760D	BnaC04g39700D	BnaC05g17360D		BnaC07g28690D	BnaA09g15610D		BnaC04g39890D
BnaA02g34450D				BnaA08g03400D	BnaAnng00410D	BnaA07g32260D	BnaC08g05660D	BnaC02g28840D	BnaC05g18890D		BnaC07g29140D	BnaA10g27290D		BnaUnng04520D
BnaC09g48150D				BnaA08g03420D	BnaAnng00420D	BnaA07g32610D	BnaC08g08320D	BnaC08g26470D	BnaC05g20190D		BnaC07g29160D	BnaA08g10570D		BnaA04g08060D
BnaA07g19470D				BnaA08g03470D	BnaAnng00540D	BnaA07g32840D	BnaC08g09240D	BnaCnng09180D	BnaC05g21200D		BnaC07g29740D	BnaA09g04020D		BnaC09g22220D
BnaA07g07550D				BnaA08g04360D	BnaAnng00550D	BnaA07g32870D	BnaC08g13270D	BnaA01g10530D	BnaC05g23200D		BnaC07g29850D	BnaA02g08190D		BnaC05g46330D
BnaC09g40940D				BnaA08g04920D	BnaAnng00640D	BnaA07g32900D	BnaC08g13310D	BnaA05g13150D	BnaC05g23270D		BnaC07g30250D	BnaA06g01410D		BnaC09g23210D
BnaA02g10500D				BnaA08g05580D	BnaAnng00860D	BnaA07g33210D	BnaC08g13830D	BnaC02g02220D	BnaC05g23700D		BnaC07g31040D	BnaC04g08780D		BnaA06g23890D
BnaA08g16460D				BnaA08g06760D	BnaAnng00900D	BnaA07g33220D	BnaC08g14020D	BnaC08g06710D	BnaC05g24200D		BnaC07g31220D	BnaC01g07370D		BnaA05g24820D
BnaA10g00130D				BnaA08g07030D	BnaAnng00920D	BnaA07g33240D	BnaC08g14110D	BnaA10g14520D	BnaC05g27530D		BnaC07g31930D	BnaC05g08010D		BnaC08g30810D
BnaA01g30870D				BnaA08g07500D	BnaAnng00980D	BnaA07g33410D	BnaC08g14920D	BnaA04g28050D	BnaC05g27560D		BnaC07g32670D	BnaA08g00970D		BnaA09g25950D
BnaAnng01600D				BnaA08g07960D	BnaAnng01030D	BnaA07g33780D	BnaC08g16020D	BnaA03g41120D	BnaC05g29820D		BnaC07g32690D	BnaC08g27160D		BnaC08g19160D
6264				BnaA08g09100D	BnaAnng01210D	BnaA07g33790D	BnaC08g16330D	BnaA02g00690D	BnaC05g30500D		BnaC07g33000D	24396		BnaA10g17540D
BnaA05g28070D				BnaA08g09140D	BnaAnng01560D	BnaA07g34110D	BnaC08g16660D	BnaA01g08930D	BnaC05g31270D		BnaC07g33370D	BnaA04g09350D		BnaC07g37250D
BnaC08g06180D				BnaA08g09220D	BnaAnng01650D	BnaA07g36130D	BnaC08g17760D	BnaC06g10960D	BnaC05g31730D		BnaC07g33750D	BnaA03g09740D		BnaC07g42460D
BnaCnng61140D				BnaA08g09230D	BnaAnng01670D	BnaA07g36440D	BnaC08g18480D	BnaC07g38890D	BnaC05g34140D		BnaC07g35100D	BnaC05g44370D		BnaC01g03510D
BnaAnng00990D				BnaA08g09650D	BnaAnng01730D	BnaA07g36660D	BnaC08g18640D	BnaC04g08930D	BnaC05g36400D		BnaC07g37770D	BnaA04g26390D		BnaC02g02570D
BnaC06g42950D				BnaA08g09700D	BnaAnng01940D	BnaA07g37420D	BnaC08g18710D	BnaC01g02740D	BnaC05g36680D		BnaC07g37780D	BnaC07g24430D		BnaC05g47000D
BnaC05g00140D				BnaA08g10150D	BnaAnng02340D	BnaA07g37900D	BnaC08g19180D	BnaA04g20860D	BnaC05g37390D		BnaC07g38740D	26296		BnaA07g21950D
BnaA06g21360D				BnaA08g10270D	BnaAnng02890D	BnaA07g38000D	BnaC08g19470D	BnaAnng11580D	BnaC05g38270D		BnaC07g39100D	BnaC05g02220D		BnaAnng35550D
BnaC01g30610D				BnaA08g10780D	BnaAnng03230D	BnaA07g38170D	BnaC08g19510D	BnaA09g42380D	BnaC05g38910D		BnaC07g39190D	BnaC02g00940D		BnaCnng57460D
BnaAnng00580D				BnaA08g10850D	BnaAnng03490D	BnaA07g38270D	BnaC08g20050D	BnaA02g21280D	BnaC05g39240D		BnaC07g40310D	BnaA03g34400D		13004
BnaA06g34580D				BnaA08g11040D	BnaAnng04260D	BnaA07g38300D	BnaC08g20340D	BnaA01g30450D	BnaC05g39990D		BnaC07g40540D	BnaA09g53430D		BnaA07g37910D
BnaC02g22180D				BnaA08g11350D	BnaAnng04970D	BnaA07g38460D	BnaC08g20710D	BnaC02g11770D	BnaC05g40270D		BnaC07g44190D	BnaC03g48470D		BnaC02g33480D
BnaC08g24790D				BnaA08g11500D	BnaAnng05570D	BnaA07g38540D	BnaC08g20840D	BnaA02g29220D	BnaC05g40370D		BnaC07g45880D	20425		BnaC01g40340D
16234				BnaA08g11650D	BnaAnng05710D	BnaA07g38610D	BnaC08g21480D	BnaC05g04590D	BnaC05g41450D		BnaC07g46140D	BnaCnng20520D		BnaA03g04050D
BnaC08g40070D				BnaA08g11770D	BnaAnng05950D	BnaA07g38680D	BnaC08g21610D	BnaA03g24380D	BnaC05g41500D		BnaC07g46250D	BnaC03g23570D		628
BnaCnng29920D				BnaA08g11840D	BnaAnng06380D	BnaA07g39050D	BnaC08g21910D	BnaA09g43230D	BnaC05g41800D		BnaC07g46510D	BnaA03g41040D		BnaA01g09950D
BnaC02g01940D				BnaA08g11950D	BnaAnng06580D	BnaA08g00310D	BnaC08g22210D	BnaA01g33370D	BnaC05g42450D		BnaC07g46610D	BnaA05g13000D		BnaC01g03380D
BnaA07g23580D				BnaA08g12010D	BnaAnng07000D	BnaA08g00330D	BnaC08g22590D	BnaC07g42390D	BnaC05g43680D		BnaC07g46670D	BnaA04g25840D		BnaC08g47330D
BnaA10g24990D				BnaA08g12060D	BnaAnng07050D	BnaA08g00340D	BnaC08g22680D	BnaC04g08810D	BnaC05g43940D		BnaC07g46760D	BnaA08g26580D		BnaC05g06530D
BnaC03g73380D				BnaA08g12350D	BnaAnng07100D	BnaA08g00950D	BnaC08g23390D	BnaCnng39020D	BnaC05g45460D		BnaC07g47510D	BnaA03g53560D		BnaC02g04390D
BnaC06g27750D				BnaA08g13010D	BnaAnng07930D	BnaA08g01710D	BnaC08g23450D	BnaA03g49320D	BnaC05g46750D		BnaC07g47840D	BnaCnng19060D		BnaA03g39490D
BnaA09g47210D				BnaA08g13470D	BnaAnng08260D	BnaA08g02000D	BnaC08g25410D	BnaC08g12930D	BnaC05g48020D		BnaC07g47930D	BnaC01g04330D		BnaC09g20380D
BnaAnng05480D				BnaA08g13740D	BnaAnng08270D	BnaA08g02020D	BnaC08g25660D	BnaA07g21850D	BnaC05g48580D		BnaC07g48340D	BnaCnng62110D		BnaA03g26830D
BnaC08g24670D				BnaA08g14450D	BnaAnng08380D	BnaA08g02350D	BnaC08g25800D	BnaA10g14590D	BnaC05g50010D		BnaC07g49290D	BnaC06g03770D		9354
BnaC03g29340D				BnaA08g14990D	BnaAnng08700D	BnaA08g02670D	BnaC08g26210D	14500	BnaC05g50170D		BnaC07g49330D	BnaA07g17540D		BnaC09g29300D
BnaA03g11820D				BnaA08g15670D	BnaAnng08740D	BnaA08g04080D	BnaC08g26450D	BnaC04g14380D	BnaC05g50760D		BnaC07g49650D	BnaC09g44400D		BnaCnng41060D
BnaAnng13450D				BnaA08g16010D	BnaAnng08970D	BnaA08g04300D	BnaC08g27690D	BnaA05g04780D	BnaC05g50780D		BnaC07g50260D	BnaC05g30610D		BnaA09g53010D
BnaA09g29790D				BnaA08g16130D	BnaAnng08980D	BnaA08g04520D	BnaC08g28010D	BnaC06g02640D	BnaC05g51600D		BnaC07g50330D	BnaA05g09340D		BnaA02g24570D
BnaC06g18640D				BnaA08g16520D	BnaAnng09390D	BnaA08g04880D	BnaC08g28630D	BnaC05g28860D	BnaC06g00560D		BnaC08g01410D	BnaC08g22900D		BnaA01g01190D
BnaA05g06530D				BnaA08g16840D	BnaAnng09400D	BnaA08g04930D	BnaC08g30150D	BnaC03g47620D	BnaC06g02080D		BnaC08g01660D	BnaA06g14170D		14321
BnaC07g20950D				BnaA08g16900D	BnaAnng09540D	BnaA08g05350D	BnaC08g30490D	BnaA08g29990D	BnaC06g03780D		BnaC08g03080D	22497		29261
BnaA05g10620D				BnaA08g16950D	BnaAnng10050D	BnaA08g05370D	BnaC08g30530D	BnaA06g33800D	BnaC06g04560D		BnaC08g03250D	BnaCnng10140D		BnaA03g44910D
BnaA07g00350D				BnaA08g17640D	BnaAnng10580D	BnaA08g05530D	BnaC08g31190D	BnaC04g04980D	BnaC06g06150D		BnaC08g04660D	BnaC03g44800D		BnaC04g46860D
BnaA10g27390D				BnaA08g17750D	BnaAnng10720D	BnaA08g05660D	BnaC08g31360D	BnaA05g01040D	BnaC06g06170D		BnaC08g05340D	BnaAnng05260D		BnaA09g35340D
BnaC03g66190D				BnaA08g18160D	BnaAnng11150D	BnaA08g05680D	BnaC08g31670D	BnaC06g42740D	BnaC06g07480D		BnaC08g06270D	BnaC09g04110D		BnaC09g12390D
BnaA03g21030D				BnaA08g18370D	BnaAnng11160D	BnaA08g05900D	BnaC08g31740D	BnaA06g10560D	BnaC06g08280D		BnaC08g10380D	BnaA10g08120D		BnaC04g52060D
BnaC06g10490D				BnaA08g18540D	BnaAnng11360D	BnaA08g05970D	BnaC08g31770D	BnaC05g00570D	BnaC06g09380D		BnaC08g11110D	BnaCnng46130D		BnaA09g51710D
BnaC08g36000D				BnaA08g19280D	BnaAnng12450D	BnaA08g06130D	BnaC08g31950D	BnaC04g31810D	BnaC06g10780D		BnaC08g11160D	BnaA02g00420D		BnaA10g24510D
BnaA05g33580D				BnaA08g19710D	BnaAnng12520D	BnaA08g06520D	BnaC08g32210D	BnaC05g50720D	BnaC06g10950D		BnaC08g12300D	7316		BnaA10g00580D
BnaA01g00880D				BnaA08g19930D	BnaAnng12600D	BnaA08g06880D	BnaC08g32440D	BnaA09g36240D	BnaC06g11140D		BnaC08g12990D	BnaA02g29910D		12833
BnaA03g54330D				BnaA08g20300D	BnaAnng12830D	BnaA08g06970D	BnaC08g32840D	BnaA10g25630D	BnaC06g11210D		BnaC08g13790D	12331		BnaA03g49970D
BnaA10g26520D				BnaA08g20580D	BnaAnng13720D	BnaA08g07260D	BnaC08g34130D	BnaA07g13510D	BnaC06g11260D		BnaC08g14380D	BnaC01g35980D		BnaA03g23070D
BnaA02g30880D				BnaA08g20820D	BnaAnng13960D	BnaA08g07290D	BnaC08g34170D	BnaC08g09730D	BnaC06g11810D		BnaC08g14590D	16215		BnaC07g01960D
BnaA07g28240D				BnaA08g21180D	BnaAnng13970D	BnaA08g07420D	BnaC08g34430D	BnaA04g09560D	BnaC06g12880D		BnaC08g15100D	BnaCnng37570D		BnaA03g07130D
BnaA07g10920D				BnaA08g21220D	BnaAnng14010D	BnaA08g07440D	BnaC08g35130D	BnaC07g34250D	BnaC06g12960D		BnaC08g17570D	BnaC04g54070D		BnaC09g38380D
BnaA01g07810D				BnaA08g21700D	BnaAnng14460D	BnaA08g07510D	BnaC08g35240D	BnaAnng23250D	BnaC06g13240D		BnaC08g17780D	BnaC07g14910D		BnaAnng16870D
BnaCnng26300D				BnaA08g21920D	BnaAnng14550D	BnaA08g07700D	BnaC08g35350D	BnaA07g31790D	BnaC06g14160D		BnaC08g18340D	BnaC07g45500D		BnaC03g71600D
BnaCnng70070D				BnaA08g22270D	BnaAnng15100D	BnaA08g07920D	BnaC08g35780D	BnaA06g34170D	BnaC06g14220D		BnaC08g18670D	BnaC06g30720D		BnaC05g46950D
BnaA05g23080D				BnaA08g22360D	BnaAnng15120D	BnaA08g08240D	BnaC08g35890D	BnaA07g01310D	BnaC06g14680D		BnaC08g20980D	BnaC01g31380D		BnaC02g10210D
BnaA02g14110D				BnaA08g22730D	BnaAnng15990D	BnaA08g08340D	BnaC08g36040D	BnaC07g00540D	BnaC06g14690D		BnaC08g21100D	BnaC08g25210D		BnaCnng75510D
BnaC09g25790D				BnaA08g22820D	BnaAnng16790D	BnaA08g08490D	BnaC08g36790D	BnaA08g09120D	BnaC06g16200D		BnaC08g21430D	BnaC04g18920D		20070
BnaA06g39270D				BnaA08g23040D	BnaAnng16810D	BnaA08g08620D	BnaC08g37990D	BnaA06g01370D	BnaC06g17050D		BnaC08g21440D	BnaC05g30200D		BnaA05g21580D
BnaA04g12640D				BnaA08g23150D	BnaAnng17370D	BnaA08g08630D	BnaC08g39000D	BnaC07g24040D	BnaC06g17310D		BnaC08g21470D	BnaA03g45240D		BnaA03g24230D
BnaC08g23130D				BnaA08g23200D	BnaAnng17710D	BnaA08g08680D	BnaC08g39050D	BnaA09g36520D	BnaC06g17690D		BnaC08g21500D	BnaC03g28450D		BnaC07g29980D
BnaA02g28190D				BnaA08g23300D	BnaAnng17870D	BnaA08g09180D	BnaC08g39680D	BnaA10g24970D	BnaC06g17900D		BnaC08g23010D	BnaA09g47270D		BnaA05g00540D
BnaC02g44760D				BnaA08g23420D	BnaAnng18140D	BnaA08g09350D	BnaC08g41500D	BnaCnng35550D	BnaC06g18780D		BnaC08g23730D	BnaC09g41810D		BnaA02g29930D
BnaC09g11420D				BnaA08g23780D	BnaAnng18280D	BnaA08g10090D	BnaC08g41540D	BnaA09g12900D	BnaC06g20090D		BnaC08g23840D	BnaA02g31280D		BnaCnng02660D
BnaC08g42150D				BnaA08g23890D	BnaAnng18530D	BnaA08g10490D	BnaC08g42050D	BnaA10g15480D	BnaC06g20310D		BnaC08g23980D	BnaC02g14540D		BnaC09g04380D
BnaA01g31310D				BnaA08g24010D	BnaAnng18550D	BnaA08g10700D	BnaC08g42570D	BnaC06g04110D	BnaC06g21920D		BnaC08g24170D	BnaC07g14980D		BnaC06g38100D
BnaC04g36150D				BnaA08g24190D	BnaAnng19060D	BnaA08g10790D	BnaC08g42650D	BnaC05g09020D	BnaC06g22730D		BnaC08g24460D	BnaA03g55660D		BnaC03g58650D
BnaC04g21690D				BnaA08g24310D	BnaAnng19280D	BnaA08g10870D	BnaC08g44090D	BnaA07g30000D	BnaC06g22760D		BnaC08g24870D	BnaA05g18020D		BnaC03g00510D
BnaA05g37440D				BnaA08g24730D	BnaAnng20530D	BnaA08g11230D	BnaC08g44140D	BnaA02g25750D	BnaC06g22860D		BnaC08g26690D	BnaA10g02150D		2842
16444				BnaA08g24790D	BnaAnng20980D	BnaA08g11540D	BnaC08g44290D	BnaC08g12170D	BnaC06g22970D		BnaC08g26750D	BnaA07g08950D		BnaA09g20170D
BnaC07g43070D				BnaA08g24880D	BnaAnng21080D	BnaA08g11680D	BnaC08g44590D	BnaC04g42540D	BnaC06g23870D		BnaC08g26940D	BnaC05g37670D		BnaC06g31330D
BnaA07g21190D				BnaA08g24890D	BnaAnng21370D	BnaA08g12000D	BnaC08g44630D	BnaC09g09070D	BnaC06g24610D		BnaC08g29530D	BnaC06g34410D		BnaC04g00170D
BnaA03g56950D				BnaA08g25180D	BnaAnng21530D	BnaA08g12140D	BnaC08g45070D	BnaA09g10960D	BnaC06g26110D		BnaC08g29540D	BnaA09g08320D		BnaA05g05090D
BnaC09g06300D				BnaA08g25290D	BnaAnng22530D	BnaA08g12940D	BnaC08g45990D	BnaC01g13590D	BnaC06g26570D		BnaC08g29580D	BnaA08g20810D		BnaC03g40380D
BnaA07g14510D				BnaA08g25520D	BnaAnng22540D	BnaA08g13140D	BnaC08g46210D	BnaC05g02630D	BnaC06g27610D		BnaC08g29760D	BnaC09g35500D		BnaA04g24650D
BnaAnng06200D				BnaA08g25590D	BnaAnng22580D	BnaA08g13860D	BnaC08g48520D	13729	BnaC06g28080D		BnaC08g30380D	BnaA02g13380D		BnaCnng39910D
BnaC08g49590D				BnaA08g25960D	BnaAnng22970D	BnaA08g13980D	BnaC08g49790D	BnaCnng40190D	BnaC06g28820D		BnaC08g30570D	BnaCnng01590D		BnaC05g09380D
1753				BnaA08g26530D	BnaAnng23630D	BnaA08g14300D	BnaC09g01970D	BnaC04g23800D	BnaC06g29030D		BnaC08g30900D	BnaA10g06690D		BnaA09g12040D
17929				BnaA08g27350D	BnaAnng23670D	BnaA08g14360D	BnaC09g02910D	BnaA04g11570D	BnaC06g30110D		BnaC08g31100D	BnaC05g01240D		BnaC03g02450D
BnaC04g32390D				BnaA08g27500D	BnaAnng23740D	BnaA08g14650D	BnaC09g02970D	BnaA08g31450D	BnaC06g30160D		BnaC08g31200D	BnaC06g36810D		BnaA03g49340D
21178				BnaA08g27690D	BnaAnng23890D	BnaA08g14870D	BnaC09g03030D	BnaA03g08370D	BnaC06g30200D		BnaC08g31470D	BnaA10g27330D		BnaA03g49500D
BnaC08g35690D				BnaA08g27820D	BnaAnng23920D	BnaA08g14970D	BnaC09g03660D	BnaA08g29370D	BnaC06g30480D		BnaC08g32730D	BnaC04g09100D		BnaA08g24110D
BnaC03g20670D				BnaA08g27890D	BnaAnng24430D	BnaA08g15130D	BnaC09g05110D	BnaA07g16620D	BnaC06g31000D		BnaC08g33280D	BnaA03g09430D		BnaA09g56560D
BnaA02g15480D				BnaA08g27960D	BnaAnng24560D	BnaA08g15190D	BnaC09g05230D	BnaA03g08670D	BnaC06g31150D		BnaC08g33500D	BnaCnng58590D		BnaC02g43230D
BnaCnng38640D				BnaA08g28020D	BnaAnng25180D	BnaA08g15200D	BnaC09g05250D	BnaC01g38880D	BnaC06g32010D		BnaC08g34420D	7971		BnaC03g31870D
BnaC08g26590D				BnaA08g28070D	BnaAnng25390D	BnaA08g15250D	BnaC09g05390D	BnaC03g57030D	BnaC06g32110D		BnaC08g34880D	BnaA09g51140D		BnaA03g15210D
BnaA03g14950D				BnaA08g29190D	BnaAnng25400D	BnaA08g15520D	BnaC09g05960D	BnaC02g39950D	BnaC06g32630D		BnaC08g34920D	3502		BnaA10g07320D
BnaC03g06740D				BnaA08g30020D	BnaAnng25580D	BnaA08g15930D	BnaC09g06780D	BnaC04g15090D	BnaC06g34320D		BnaC08g36300D	BnaC08g17270D		BnaC02g33090D
BnaC09g09240D				BnaA08g30110D	BnaAnng25870D	BnaA08g16170D	BnaC09g07810D	BnaC07g37560D	BnaC06g34510D		BnaC08g36490D	BnaA04g01330D		BnaA10g06840D
BnaC05g43970D				BnaA08g30220D	BnaAnng25900D	BnaA08g16370D	BnaC09g07970D	BnaC05g09630D	BnaC06g34550D		BnaC08g36620D	BnaA10g27120D		BnaC04g04260D
BnaC08g32050D				BnaA08g30390D	BnaAnng26090D	BnaA08g16920D	BnaC09g09000D	BnaC06g25770D	BnaC06g34700D		BnaC08g37410D	BnaC05g31890D		BnaC03g23880D
BnaA07g22290D				BnaA08g30960D	BnaAnng26200D	BnaA08g16960D	BnaC09g09100D	BnaA06g35220D	BnaC06g34860D		BnaC08g38140D	BnaA04g20780D		BnaA06g37890D
BnaAnng21620D				BnaA08g31150D	BnaAnng27140D	BnaA08g17200D	BnaC09g09610D	BnaA03g00830D	BnaC06g35210D		BnaC08g39830D	BnaA08g10990D		BnaC04g47500D
BnaA08g14100D				BnaA09g01220D	BnaAnng27170D	BnaA08g17280D	BnaC09g12410D	BnaA07g34940D	BnaC06g35500D		BnaC08g40140D	BnaA08g23730D		BnaA03g14360D
BnaC03g13420D				BnaA09g01560D	BnaAnng27200D	BnaA08g17370D	BnaC09g20320D	BnaA02g25720D	BnaC06g35550D		BnaC08g41380D	BnaC01g41180D		BnaC05g40820D
BnaC02g43360D				BnaA09g02340D	BnaAnng28280D	BnaA08g17490D	BnaC09g20370D	BnaC03g38290D	BnaC06g35860D		BnaC08g45220D	BnaCnng02630D		BnaA02g08730D
BnaC07g41300D				BnaA09g03600D	BnaAnng28650D	BnaA08g17660D	BnaC09g20670D	BnaC05g49190D	BnaC06g36350D		BnaC08g46630D	BnaA03g27990D		BnaA06g00580D
BnaC08g35370D				BnaA09g03690D	BnaAnng28850D	BnaA08g18010D	BnaC09g21710D	BnaA08g08560D	BnaC06g36700D		BnaC08g47290D	BnaC09g01480D		BnaC03g03110D
BnaA06g34770D				BnaA09g03860D	BnaAnng29450D	BnaA08g18130D	BnaC09g22640D	BnaC08g47050D	BnaC06g37840D		BnaC08g47880D	BnaCnng33700D		22183
BnaA03g09920D				BnaA09g05220D	BnaAnng29680D	BnaA08g18450D	BnaC09g22650D	18497	BnaC06g38140D		BnaC08g48080D	BnaA05g03800D		BnaC04g02310D
BnaC07g22680D				BnaA09g05300D	BnaAnng29690D	BnaA08g18520D	BnaC09g22820D	12632	BnaC06g38350D		BnaC08g48860D	BnaA05g06380D		1041
BnaCnng27470D				BnaA09g05320D	BnaAnng30500D	BnaA08g18650D	BnaC09g23590D	BnaA10g17930D	BnaC06g39030D		BnaC09g01810D	BnaA03g35750D		BnaC03g67330D
BnaC03g17790D				BnaA09g05400D	BnaAnng31050D	BnaA08g18700D	BnaC09g28100D	BnaA01g12450D	BnaC06g39250D		BnaC09g01930D	BnaA03g47700D		BnaA05g06810D
BnaAnng00660D				BnaA09g05500D	BnaAnng31420D	BnaA08g19060D	BnaC09g28320D	BnaA06g04830D	BnaC06g39410D		BnaC09g03320D	BnaC03g26570D		BnaA07g35970D
BnaC03g00320D				BnaA09g05550D	BnaAnng31440D	BnaA08g19210D	BnaC09g28930D	BnaA07g16200D	BnaC06g39450D		BnaC09g03910D	BnaA09g03880D		BnaCnng44350D
BnaC08g33350D				BnaA09g05600D	BnaAnng31830D	BnaA08g19250D	BnaC09g30100D	BnaC09g36360D	BnaC06g39870D		BnaC09g03930D	BnaA03g51950D		7930
BnaC09g00230D				BnaA09g05680D	BnaAnng32050D	BnaA08g19270D	BnaC09g30560D	BnaAnng31380D	BnaC06g39900D		BnaC09g04200D	BnaC03g27600D		BnaA04g29730D
BnaC08g20780D				BnaA09g06240D	BnaAnng33440D	BnaA08g19510D	BnaC09g31380D	BnaA04g05480D	BnaC06g40060D		BnaC09g04350D	BnaA09g32420D		BnaA01g06630D
BnaC08g39970D				BnaA09g06270D	BnaAnng33720D	BnaA08g20050D	BnaC09g33240D	BnaA07g16410D	BnaC06g41070D		BnaC09g04880D	8660		26691
BnaA09g32360D				BnaA09g06310D	BnaAnng33950D	BnaA08g20230D	BnaC09g36860D	BnaC02g28490D	BnaC06g41140D		BnaC09g05180D	20327		BnaC05g04940D
24954				BnaA09g06490D	BnaAnng34370D	BnaA08g20250D	BnaC09g37470D	BnaAnng34450D	BnaC06g41560D		BnaC09g06450D	BnaA02g32720D		BnaC07g19320D
BnaC05g05520D				BnaA09g06510D	BnaAnng34570D	BnaA08g20280D	BnaC09g37580D	BnaA03g47490D	BnaC06g42320D		BnaC09g07980D	BnaC09g01240D		BnaAnng28820D
BnaC08g40330D				BnaA09g06820D	BnaAnng36040D	BnaA08g20310D	BnaC09g38470D	BnaA01g35300D	BnaC06g42590D		BnaC09g08100D	28389		BnaC05g43420D
BnaC04g30450D				BnaA09g06980D	BnaAnng36210D	BnaA08g20790D	BnaC09g39120D	BnaC05g19690D	BnaC06g43580D		BnaC09g09050D	BnaA04g19740D		BnaA07g21960D
BnaC09g00970D				BnaA09g07350D	BnaAnng36440D	BnaA08g21340D	BnaC09g39160D	BnaA01g19270D	BnaC06g43730D		BnaC09g09720D	6976		BnaC07g45440D
BnaC08g44810D				BnaA09g07460D	BnaAnng36560D	BnaA08g21530D	BnaC09g42280D	BnaC04g05350D	BnaC06g43890D		BnaC09g09890D	BnaA01g01140D		BnaC02g00370D
BnaC06g12380D				BnaA09g07680D	BnaAnng36820D	BnaA08g21690D	BnaC09g42490D	BnaC08g18840D	BnaC06g43940D		BnaC09g10920D	BnaA08g28700D		BnaC03g70280D
BnaA09g20200D				BnaA09g08100D	BnaAnng36830D	BnaA08g21780D	BnaC09g43860D	BnaC06g12620D	BnaC07g00210D		BnaC09g10980D	BnaCnng06660D		BnaC08g31250D
BnaC04g23980D				BnaA09g08190D	BnaAnng37060D	BnaA08g21790D	BnaC09g46900D	BnaA06g08140D	BnaC07g00660D		BnaC09g12170D	BnaA01g29530D		BnaA03g36110D
BnaC04g55250D				BnaA09g08210D	BnaAnng37600D	BnaA08g21800D	BnaC09g47070D	BnaC04g43300D	BnaC07g01710D		BnaC09g12190D	BnaA02g18240D		BnaA07g34070D
BnaC08g44740D				BnaA09g08360D	BnaAnng37740D	BnaA08g21970D	BnaC09g47230D	BnaA04g00540D	BnaC07g02470D		BnaC09g13080D	BnaC01g29480D		BnaC02g04900D
BnaA05g04600D				BnaA09g08600D	BnaAnng39060D	BnaA08g22330D	BnaC09g47410D	BnaC02g04400D	BnaC07g02880D		BnaC09g13610D	9914		BnaA04g00870D
BnaUnng00090D				BnaA09g09050D	BnaAnng39210D	BnaA08g23120D	BnaC09g47550D	BnaC07g51020D	BnaC07g02890D		BnaC09g13850D	BnaC01g39170D		BnaA10g06130D
BnaA05g18880D				BnaA09g09550D	BnaAnng39860D	BnaA08g23230D	BnaC09g48200D	BnaA07g36430D	BnaC07g05930D		BnaC09g14720D	BnaA10g05910D		BnaC03g22080D
BnaC02g32220D				BnaA09g09920D	BnaAnng41010D	BnaA08g23460D	BnaC09g48410D	BnaA03g35530D	BnaC07g06130D		BnaC09g16060D	BnaA10g24520D		BnaC04g50730D
BnaA10g30340D				BnaA09g10190D	BnaAnng41360D	BnaA08g23680D	BnaC09g48430D	BnaA02g27200D	BnaC07g07950D		BnaC09g16670D	BnaA04g25110D		BnaC03g72210D
BnaAnng29350D				BnaA09g10210D	BnaAnng42010D	BnaA08g24160D	BnaC09g48560D	BnaC03g34240D	BnaC07g08370D		BnaC09g17150D	BnaA05g32420D		BnaA10g10360D
BnaA02g04020D				BnaA09g11210D	BnaC01g00170D	BnaA08g24540D	BnaC09g49110D	BnaA03g04510D	BnaC07g08720D		BnaC09g18780D	BnaA04g27210D		BnaC05g44360D
7923				BnaA09g11260D	BnaC01g00830D	BnaA08g24600D	BnaC09g49480D	BnaA03g46440D	BnaC07g09520D		BnaC09g19370D	BnaA05g02780D		10795
BnaA07g00410D				BnaA09g11290D	BnaC01g01120D	BnaA08g24700D	BnaC09g49640D	BnaC08g46770D	BnaC07g10150D		BnaC09g19880D	BnaCnng19190D		7989
29862				BnaA09g12020D	BnaC01g01140D	BnaA08g24710D	BnaC09g49700D	BnaAnng34680D	BnaC07g11210D		BnaC09g20260D	BnaC01g39520D		BnaC05g43310D
BnaC08g17100D				BnaA09g12280D	BnaC01g01280D	BnaA08g24920D	BnaC09g51260D	BnaC08g17290D	BnaC07g11220D		BnaC09g20460D	BnaA03g46730D		BnaA08g24470D
BnaC09g06660D				BnaA09g12300D	BnaC01g01330D	BnaA08g24990D	BnaC09g52680D	BnaA05g26990D	BnaC07g13290D		BnaC09g21470D	BnaC05g06500D		28177
BnaC08g43990D				BnaA09g12960D	BnaC01g01500D	BnaA08g25010D	BnaC09g53260D	BnaC03g65190D	BnaC07g13570D		BnaC09g22770D	BnaA06g23140D		13968
BnaA09g26910D				BnaA09g13040D	BnaC01g01660D	BnaA08g25320D	BnaC09g53340D	BnaC05g10190D	BnaC07g14870D		BnaC09g23660D	BnaA05g23860D		BnaA06g29060D
16848				BnaA09g13240D	BnaC01g01800D	BnaA08g25410D	BnaC09g53910D	BnaC06g28120D	BnaC07g15470D		BnaC09g25880D	BnaC08g11650D		10688
BnaCnng25560D				BnaA09g13660D	BnaC01g02010D	BnaA08g25600D	BnaCnng00100D	17540	BnaC07g15490D		BnaC09g28030D	BnaC08g34830D		24889
403				BnaA09g13710D	BnaC01g02120D	BnaA08g25610D	BnaCnng01670D	BnaC04g45100D	BnaC07g15920D		BnaC09g30440D	BnaC08g12920D		BnaA05g22870D
BnaC03g40440D				BnaA09g13820D	BnaC01g02310D	BnaA08g25770D	BnaCnng03640D	BnaC05g31350D	BnaC07g16450D		BnaC09g32050D	BnaA03g47940D		BnaAnng35010D
BnaA10g27440D				BnaA09g13880D	BnaC01g03230D	BnaA08g25990D	BnaCnng05410D	BnaA05g27510D	BnaC07g16520D		BnaC09g32320D	BnaA08g00680D		BnaC01g17280D
BnaC09g42900D				BnaA09g14480D	BnaC01g03290D	BnaA08g26170D	BnaCnng06690D	BnaA03g06000D	BnaC07g16950D		BnaC09g32940D	BnaCnng41920D		BnaA01g17520D
BnaA01g03120D				BnaA09g14490D	BnaC01g03320D	BnaA08g26320D	BnaCnng07960D	BnaA07g03590D	BnaC07g17320D		BnaC09g32960D	BnaC03g74570D		BnaA09g44250D
16319				BnaA09g14510D	BnaC01g03400D	BnaA08g26710D	BnaCnng08060D	BnaC03g58810D	BnaC07g18840D		BnaC09g33160D	BnaA02g12620D		BnaA03g44900D
BnaC08g29840D				BnaA09g14520D	BnaC01g03440D	BnaA08g26750D	BnaCnng08700D	BnaC06g41630D	BnaC07g19260D		BnaC09g33210D	3743		BnaC09g50580D
BnaA10g01440D				BnaA09g14590D	BnaC01g03450D	BnaA08g26770D	BnaCnng09020D	BnaC06g08260D	BnaC07g19750D		BnaC09g33980D	7419		BnaA09g52710D
BnaCnng44880D				BnaA09g14960D	BnaC01g04070D	BnaA08g28010D	BnaCnng09040D	BnaAnng25460D	BnaC07g20630D		BnaC09g34240D	BnaC07g45080D		BnaC04g40000D
BnaA09g43410D				BnaA09g15180D	BnaC01g04120D	BnaA08g28060D	BnaCnng09890D	BnaA06g35920D	BnaC07g21070D		BnaC09g35210D	BnaA02g08920D		BnaA06g10900D
BnaA05g07560D				BnaA09g15210D	BnaC01g04250D	BnaA08g28240D	BnaCnng11290D	BnaA08g11690D	BnaC07g21640D		BnaC09g35320D	BnaA03g27500D		BnaC05g13110D
BnaC07g35460D				BnaA09g15240D	BnaC01g04480D	BnaA08g28310D	BnaCnng12780D	BnaA03g42890D	BnaC07g22490D		BnaC09g36070D	BnaA09g03330D		BnaC02g02320D
BnaC02g27280D				BnaA09g15400D	BnaC01g04930D	BnaA08g28350D	BnaCnng13140D	BnaA05g27040D	BnaC07g22910D		BnaC09g36560D	BnaA01g10480D		BnaC02g33710D
BnaC06g37130D				BnaA09g15450D	BnaC01g04960D	BnaA08g28620D	BnaCnng16060D	BnaC07g27750D	BnaC07g23630D		BnaC09g37380D	BnaAnng14780D		BnaC04g02280D
BnaA04g06850D				BnaA09g15520D	BnaC01g04990D	BnaA08g28720D	BnaCnng17210D	BnaA09g51670D	BnaC07g23810D		BnaC09g37480D	BnaA03g10170D		BnaC01g16640D
BnaA08g08760D				BnaA09g15710D	BnaC01g05130D	BnaA08g28860D	BnaCnng17720D	BnaC03g51980D	BnaC07g23990D		BnaC09g38660D	11726		BnaC05g47160D
BnaC04g16000D				BnaA09g16080D	BnaC01g05320D	BnaA08g28900D	BnaCnng19850D	BnaC03g03990D	BnaC07g25010D		BnaC09g39750D	BnaC08g31580D		BnaA03g44760D
BnaC02g30320D				BnaA09g16300D	BnaC01g06770D	BnaA08g29080D	BnaCnng20510D	BnaA08g01570D	BnaC07g25130D		BnaC09g39850D	BnaA04g26990D		BnaA09g35410D
BnaA03g41950D				BnaA09g16310D	BnaC01g07110D	BnaA08g29110D	BnaCnng21620D	BnaA07g20790D	BnaC07g26080D		BnaC09g40440D	BnaA05g02820D		BnaA06g37380D
BnaAnng06370D				BnaA09g16910D	BnaC01g07180D	BnaA08g29200D	BnaCnng21660D	BnaAnng29510D	BnaC07g26210D		BnaC09g40500D	BnaAnng04510D		BnaC05g37290D
BnaC08g27940D				BnaA09g17290D	BnaC01g07190D	BnaA08g29360D	BnaCnng22540D	BnaA09g18950D	BnaC07g26760D		BnaC09g40740D	BnaA02g17830D		11150
BnaC09g43110D				BnaA09g17580D	BnaC01g07210D	BnaA08g29520D	BnaCnng25920D	BnaC05g11970D	BnaC07g28100D		BnaC09g40850D	20044		BnaA09g02380D
BnaC03g48240D				BnaA09g17630D	BnaC01g08170D	BnaA08g29530D	BnaCnng27420D	BnaC09g06540D	BnaC07g28260D		BnaC09g40890D	BnaC07g38620D		BnaC07g47270D
BnaC01g41810D				BnaA09g17700D	BnaC01g08180D	BnaA08g30380D	BnaCnng27910D	9018	BnaC07g28990D		BnaC09g41200D	BnaA04g17650D		BnaCnng71750D
12672				BnaA09g18040D	BnaC01g08420D	BnaA08g30580D	BnaCnng27960D	BnaCnng26840D	BnaC07g29020D		BnaC09g41680D	619		BnaCnng03610D
BnaA03g46960D				BnaA09g18190D	BnaC01g08510D	BnaA08g31590D	BnaCnng28410D	BnaA05g30810D	BnaC07g29880D		BnaC09g42220D	BnaC09g45630D		BnaA09g54120D
BnaC08g32490D				BnaA09g18250D	BnaC01g08820D	BnaA09g00010D	BnaCnng29590D	BnaCnng36400D	BnaC07g29940D		BnaC09g42570D	BnaC03g32950D		BnaC09g12510D
6076				BnaA09g18330D	BnaC01g08890D	BnaA09g00210D	BnaCnng30730D	BnaA06g29590D	BnaC07g29990D		BnaC09g43990D	BnaA03g54420D		BnaA03g49690D
BnaAnng30900D				BnaA09g18590D	BnaC01g09230D	BnaA09g00220D	BnaCnng32350D	BnaA03g47100D	BnaC07g30280D		BnaC09g44040D	BnaC09g00200D		BnaC05g47030D
BnaA07g11910D				BnaA09g18600D	BnaC01g09500D	BnaA09g00380D	BnaCnng33860D	BnaA03g31100D	BnaC07g30620D		BnaC09g44330D	BnaC07g39470D		BnaA03g17720D
BnaAnng40670D				BnaA09g19090D	BnaC01g10130D	BnaA09g00410D	BnaCnng34030D	BnaA01g09820D	BnaC07g31480D		BnaC09g44430D	BnaA08g24220D		10509
BnaA08g03640D				BnaA09g19140D	BnaC01g10450D	BnaA09g00420D	BnaCnng34610D	BnaC02g14210D	BnaC07g31770D		BnaC09g45990D	16082		BnaA01g17090D
BnaC04g23330D				BnaA09g19220D	BnaC01g10590D	BnaA09g00550D	BnaCnng36390D	BnaC07g08170D	BnaC07g31790D		BnaC09g47340D	3847		BnaCnng37830D
BnaAnng06700D				BnaA09g19690D	BnaC01g10770D	BnaA09g00710D	BnaCnng36830D	BnaA06g17520D	BnaC07g32940D		BnaC09g47740D	BnaC08g28520D		BnaC07g46280D
BnaA06g02200D				BnaA09g19890D	BnaC01g10960D	BnaA09g00720D	BnaCnng37430D	BnaC07g29670D	BnaC07g33620D		BnaC09g48290D	23149		BnaC01g03040D
BnaC07g00260D				BnaA09g19980D	BnaC01g11050D	BnaA09g00900D	BnaCnng37790D	BnaC05g39370D	BnaC07g34030D		BnaC09g49560D	BnaA03g20850D		BnaCnng27890D
BnaC08g25150D				BnaA09g20070D	BnaC01g11320D	BnaA09g01150D	BnaCnng38040D	25605	BnaC07g34380D		BnaC09g49650D	18948		BnaA07g37140D
BnaA09g17470D				BnaA09g20120D	BnaC01g11530D	BnaA09g01240D	BnaCnng39150D	BnaC09g43240D	BnaC07g35110D		BnaC09g50070D	BnaC03g18150D		BnaAnng14720D
BnaA01g22940D				BnaA09g20680D	BnaC01g11610D	BnaA09g01270D	BnaCnng39460D	BnaA03g38430D	BnaC07g35830D		BnaC09g50080D	BnaAnng33030D		13567
BnaC08g35140D				BnaA09g20750D	BnaC01g11720D	BnaA09g01280D	BnaCnng39730D	BnaA09g35240D	BnaC07g36720D		BnaC09g52740D	BnaC06g35510D		BnaA07g23230D
BnaCnng06210D				BnaA09g20850D	BnaC01g11820D	BnaA09g01450D	BnaCnng40360D	BnaA08g28520D	BnaC07g38650D		BnaC09g53890D	BnaA05g30310D		28621
BnaC01g04790D				BnaA09g20930D	BnaC01g12850D	BnaA09g03720D	BnaCnng43550D	BnaC03g11420D	BnaC07g38730D		BnaC09g54320D	BnaA01g32900D		BnaA03g29090D
BnaC08g26200D				BnaA09g22030D	BnaC01g13210D	BnaA09g03830D	BnaCnng45460D	BnaA05g14120D	BnaC07g39270D		BnaCnng00060D	24811		BnaC09g05660D
BnaC08g29370D				BnaA09g22780D	BnaC01g13360D	BnaA09g04280D	BnaCnng45910D	BnaA04g27390D	BnaC07g39280D		BnaCnng01120D	BnaC07g23300D		BnaA03g58060D
BnaA03g03010D				BnaA09g23250D	BnaC01g13370D	BnaA09g04320D	BnaCnng47680D	BnaA06g00750D	BnaC07g39460D		BnaCnng02360D	BnaC09g32750D		BnaCnng57660D
BnaA07g30150D				BnaA09g23310D	BnaC01g13780D	BnaA09g04510D	BnaCnng49210D	BnaA05g21670D	BnaC07g40800D		BnaCnng02460D	BnaCnng53860D		BnaAnng10570D
BnaC08g49200D				BnaA09g23610D	BnaC01g13990D	BnaA09g04600D	BnaCnng49800D	BnaA04g23330D	BnaC07g41660D		BnaCnng04010D	BnaA04g28910D		BnaC06g40310D
25643				BnaA09g23690D	BnaC01g14030D	BnaA09g04610D	BnaCnng49870D	BnaC02g47890D	BnaC07g42470D		BnaCnng06920D	BnaA03g50710D		BnaAnng14290D
BnaC01g15530D				BnaA09g24270D	BnaC01g14190D	BnaA09g05100D	BnaCnng50860D	BnaA02g18660D	BnaC07g43230D		BnaCnng07570D	BnaCnng25710D		BnaC07g17910D
BnaCnng35120D				BnaA09g24620D	BnaC01g14250D	BnaA09g05130D	BnaCnng51360D	BnaA06g29720D	BnaC07g44000D		BnaCnng07680D	BnaAnng39780D		BnaC09g01020D
16293				BnaA09g24680D	BnaC01g14290D	BnaA09g05190D	BnaCnng51570D	BnaC03g38560D	BnaC07g44050D		BnaCnng08040D	BnaC06g20440D		BnaA07g34620D
BnaC03g54460D				BnaA09g24720D	BnaC01g14350D	BnaA09g05270D	BnaCnng51650D	BnaCnng74780D	BnaC07g44480D		BnaCnng08300D	BnaA10g30390D		BnaA10g07160D
BnaA07g10300D				BnaA09g24880D	BnaC01g14460D	BnaA09g05410D	BnaCnng52990D	BnaA10g24250D	BnaC07g44490D		BnaCnng08530D	BnaA08g16080D		BnaCnng66090D
BnaC03g04770D				BnaA09g25040D	BnaC01g15130D	BnaA09g06070D	BnaCnng53480D	BnaAnng24030D	BnaC07g45180D		BnaCnng08730D	27339		BnaA06g40010D
BnaA04g24030D				BnaA09g25520D	BnaC01g15140D	BnaA09g06120D	BnaCnng54160D	BnaA04g11250D	BnaC07g45200D		BnaCnng08740D	BnaC07g05100D		BnaA01g09410D
BnaA06g09690D				BnaA09g25840D	BnaC01g15760D	BnaA09g06300D	BnaCnng55390D	BnaC08g07480D	BnaC07g46040D		BnaCnng09500D	BnaA01g00870D		BnaC04g25280D
BnaC08g20850D				BnaA09g25970D	BnaC01g16080D	BnaA09g06500D	BnaCnng56720D	BnaAnng06210D	BnaC07g47400D		BnaCnng09570D	BnaCnng36050D		BnaC04g50310D
BnaA09g37780D				BnaA09g25990D	BnaC01g16140D	BnaA09g06870D	BnaCnng57480D	BnaCnng59050D	BnaC07g47450D		BnaCnng09730D	BnaA04g19650D		BnaA08g12930D
BnaC08g39820D				BnaA09g26100D	BnaC01g16330D	BnaA09g06900D	BnaCnng59260D	BnaAnng02030D	BnaC07g47470D		BnaCnng10710D	BnaC07g35670D		BnaC06g18310D
BnaA02g09160D				BnaA09g26460D	BnaC01g16470D	BnaA09g07140D	BnaCnng60140D	BnaA05g17390D	BnaC07g48940D		BnaCnng11140D	BnaA06g14740D		BnaC09g53660D
BnaCnng47890D				BnaA09g26540D	BnaC01g17540D	BnaA09g07420D	BnaCnng62610D	BnaC09g22320D	BnaC07g49110D		BnaCnng12350D	BnaC03g25350D		BnaCnng44860D
BnaAnng00340D				BnaA09g26850D	BnaC01g17570D	BnaA09g07890D	BnaCnng62620D	BnaC02g39300D	BnaC07g49760D		BnaCnng13420D	BnaA06g17510D		12768
11258				BnaA09g26900D	BnaC01g17820D	BnaA09g08200D	BnaCnng63270D	BnaC08g13230D	BnaC07g50870D		BnaCnng13430D	BnaC05g39860D		BnaC07g25040D
BnaA05g29370D				BnaA09g27030D	BnaC01g18010D	BnaA09g08370D	BnaCnng63630D	BnaC09g39700D	BnaC08g00150D		BnaCnng15860D	BnaC05g14970D		BnaA01g01200D
BnaA09g17910D				BnaA09g27240D	BnaC01g18020D	BnaA09g08530D	BnaCnng64780D	BnaCnng18640D	BnaC08g01290D		BnaCnng16490D	BnaA03g26270D		BnaC04g15250D
BnaA05g09550D				BnaA09g27360D	BnaC01g18130D	BnaA09g08540D	BnaCnng66200D	BnaA03g54940D	BnaC08g01540D		BnaCnng16640D	BnaA07g11050D		BnaA02g08750D
BnaC08g38280D				BnaA09g27410D	BnaC01g18230D	BnaA09g09460D	BnaCnng66220D	BnaA10g25960D	BnaC08g02980D		BnaCnng16690D	BnaAnng34660D		BnaC05g13090D
BnaA01g27990D				BnaA09g27700D	BnaC01g18300D	BnaA09g09740D	BnaCnng66530D	BnaA07g02000D	BnaC08g03580D		BnaCnng17250D	6836		BnaA02g09870D
BnaC08g21160D				BnaA09g28140D	BnaC01g18960D	BnaA09g10050D	BnaCnng66630D	BnaA01g11380D	BnaC08g03610D		BnaCnng17710D	BnaC07g25740D		BnaC09g44110D
BnaA03g16210D				BnaA09g28180D	BnaC01g19020D	BnaA09g10090D	BnaCnng66820D	BnaA07g29050D	BnaC08g04810D		BnaCnng18010D	BnaC03g33680D		BnaC07g40510D
BnaA10g02120D				BnaA09g28200D	BnaC01g19170D	BnaA09g10390D	BnaCnng68070D	BnaA05g20710D	BnaC08g04860D		BnaCnng18290D	BnaA07g14400D		BnaC07g01550D
BnaA06g21920D				BnaA09g28290D	BnaC01g19180D	BnaA09g10790D	BnaCnng68200D	BnaA06g31220D	BnaC08g05110D		BnaCnng18450D	BnaC03g58370D		BnaC09g23630D
BnaA06g36000D				BnaA09g28340D	BnaC01g19380D	BnaA09g10950D	BnaCnng73600D	BnaA03g06270D	BnaC08g05600D		BnaCnng19740D	BnaAnng24190D		BnaA10g05360D
BnaA06g08980D				BnaA09g28660D	BnaC01g19450D	BnaA09g11180D	BnaCnng73810D	BnaCnng02380D	BnaC08g06370D		BnaCnng20070D	BnaA08g23690D		BnaA05g26520D
6903				BnaA09g29000D	BnaC01g19760D	BnaA09g11220D	BnaCnng74250D	BnaA02g11870D	BnaC08g06940D		BnaCnng20100D	27825		23369
BnaC08g29070D				BnaA09g29070D	BnaC01g20010D	BnaA09g11510D	BnaCnng74900D	BnaA10g12730D	BnaC08g07970D		BnaCnng20130D	BnaCnng37040D		BnaA03g36120D
BnaA02g24660D				BnaA09g29390D	BnaC01g20460D	BnaA09g11650D	BnaCnng75390D	BnaC09g34100D	BnaC08g08610D		BnaCnng20380D	BnaC04g29470D		BnaC07g43700D
25293				BnaA09g29490D	BnaC01g20610D	BnaA09g11780D	BnaCnng77210D	BnaA09g49840D	BnaC08g08720D		BnaCnng20790D	2437		BnaC09g44160D
BnaC08g32520D				BnaA09g29600D	BnaC01g20780D	BnaA09g11870D	BnaUnng00250D	10566	BnaC08g09180D		BnaCnng21010D	BnaA09g49730D		BnaA05g16250D
BnaC08g27290D				BnaA09g29630D	BnaC01g21880D	BnaA09g11890D	BnaUnng02390D	BnaC08g18370D	BnaC08g09740D		BnaCnng22330D	7147		13202
BnaC01g12370D				BnaA09g29700D	BnaC01g21920D	BnaA09g12110D	BnaUnng03180D	BnaA07g34460D	BnaC08g09930D		BnaCnng22770D	7149		BnaC05g01160D
BnaC08g31500D				BnaA09g29970D	BnaC01g21940D	BnaA09g12710D	BnaUnng03320D	BnaC08g34770D	BnaC08g13630D		BnaCnng23000D	890		BnaC01g11650D
BnaC02g04070D				BnaA09g30340D	BnaC01g22760D	BnaA09g12730D	BnaUnng03570D	BnaC05g23600D	BnaC08g13870D		BnaCnng23780D	BnaA01g31860D		BnaC09g33920D
BnaC08g12120D				BnaA09g30910D	BnaC01g22830D	BnaA09g12920D	BnaUnng03910D	BnaC04g35000D	BnaC08g13960D		BnaCnng24540D	BnaC06g20600D		BnaC05g47620D
BnaA03g19380D				BnaA09g31010D	BnaC01g22900D	BnaA09g13160D		BnaAnng06460D	BnaC08g14500D		BnaCnng25170D	BnaA10g27960D		BnaC03g01360D
BnaC08g37100D				BnaA09g31060D	BnaC01g23000D	BnaA09g13190D		BnaA03g23730D	BnaC08g16490D		BnaCnng26160D	BnaC04g33000D		BnaCnng51830D
2554				BnaA09g31310D	BnaC01g23420D	BnaA09g13230D		BnaCnng69120D	BnaC08g16920D		BnaCnng27610D	BnaA03g08800D		BnaAnng00050D
BnaA06g21760D				BnaA09g31730D	BnaC01g23510D	BnaA09g13370D		BnaA01g02920D	BnaC08g17040D		BnaCnng28090D	BnaC09g50760D		BnaC03g69240D
BnaC04g11510D				BnaA09g31790D	BnaC01g24000D	BnaA09g13950D		BnaC09g39150D	BnaC08g17560D		BnaCnng29850D	BnaA01g18660D		BnaA06g09170D
BnaC02g42900D				BnaA09g31970D	BnaC01g24540D	BnaA09g13990D		3174	BnaC08g18160D		BnaCnng31830D	10616		BnaC05g00800D
BnaC04g07550D				BnaA09g32490D	BnaC01g26400D	BnaA09g14140D		BnaA10g17240D	BnaC08g18330D		BnaCnng33550D	BnaC07g49120D		BnaA06g06930D
BnaA06g36040D				BnaA09g32610D	BnaC01g27670D	BnaA09g14700D		BnaC06g02980D	BnaC08g18420D		BnaCnng36150D	BnaC03g36660D		BnaA09g11690D
BnaC08g42550D				BnaA09g32620D	BnaC01g27750D	BnaA09g14730D		BnaC02g35470D	BnaC08g18570D		BnaCnng39890D	BnaC07g31010D		BnaCnng36490D
BnaC08g34530D				BnaA09g32700D	BnaC01g27920D	BnaA09g15570D		BnaA05g33210D	BnaC08g20420D		BnaCnng40110D	BnaA05g33330D		BnaCnng41410D
BnaA02g19500D				BnaA09g33020D	BnaC01g29070D	BnaA09g15830D		BnaA09g55170D	BnaC08g20870D		BnaCnng40450D	BnaC04g53740D		BnaC02g48010D
BnaC09g29640D				BnaA09g33170D	BnaC01g29980D	BnaA09g15860D		BnaA07g25610D	BnaC08g23060D		BnaCnng41320D	9653		15556
BnaA09g49260D				BnaA09g33180D	BnaC01g30550D	BnaA09g15890D		BnaC02g25960D	BnaC08g23280D		BnaCnng41940D	20224		BnaC07g07840D
BnaC03g23220D				BnaA09g34010D	BnaC01g31660D	BnaA09g16930D		BnaCnng58960D	BnaC08g23480D		BnaCnng42530D	BnaC04g48400D		BnaA10g16110D
BnaCnng58980D				BnaA09g34130D	BnaC01g31820D	BnaA09g16950D		BnaA03g43730D	BnaC08g24090D		BnaCnng42700D	BnaC02g16130D		BnaA05g09320D
BnaCnng49160D				BnaA09g34570D	BnaC01g31850D	BnaA09g17390D		BnaA10g08080D	BnaC08g24700D		BnaCnng43430D	BnaA06g36650D		BnaA04g02520D
BnaA09g48410D				BnaA09g34590D	BnaC01g31860D	BnaA09g17520D		BnaC05g06540D	BnaC08g25180D		BnaCnng43450D	BnaA03g07280D		7631
BnaC07g44420D				BnaA09g34720D	BnaC01g31920D	BnaA09g18200D		BnaC04g06310D	BnaC08g26580D		BnaCnng46560D	15650		BnaAnng40260D
BnaA02g14400D				BnaA09g34750D	BnaC01g31990D	BnaA09g18450D		BnaC09g22080D	BnaC08g26740D		BnaCnng47600D	BnaA05g09920D		BnaC03g51660D
BnaAnng22570D				BnaA09g34780D	BnaC01g32140D	BnaA09g18500D		BnaC01g26600D	BnaC08g27750D		BnaCnng48410D	BnaC04g19260D		BnaC05g33990D
BnaA08g13200D				BnaA09g34800D	BnaC01g32590D	BnaA09g18540D		BnaC03g20500D	BnaC08g27950D		BnaCnng48920D	BnaC05g30450D		BnaC07g29270D
BnaAnng18560D				BnaA09g35290D	BnaC01g33270D	BnaA09g19060D		BnaC04g28680D	BnaC08g29450D		BnaCnng49030D	16812		BnaA08g10110D
BnaA03g13400D				BnaA09g35550D	BnaC01g33290D	BnaA09g19350D		BnaA09g06450D	BnaC08g29620D		BnaCnng49120D	BnaC05g35990D		BnaC07g01780D
BnaA09g02420D				BnaA09g35740D	BnaC01g33490D	BnaA09g19380D		BnaC01g34360D	BnaC08g30470D		BnaCnng52280D	BnaC09g31980D		BnaA10g07850D
BnaC09g54360D				BnaA09g35890D	BnaC01g33800D	BnaA09g19450D		BnaCnng03690D	BnaC08g30600D		BnaCnng52440D	BnaC07g25220D		BnaA06g06460D
6468				BnaA09g36100D	BnaC01g33830D	BnaA09g19480D		BnaC07g46160D	BnaC08g31060D		BnaCnng53810D	BnaA06g39840D		BnaA03g35850D
BnaA02g35040D				BnaA09g36360D	BnaC01g34200D	BnaA09g19490D		BnaC05g38560D	BnaC08g31210D		BnaCnng55760D	BnaA09g28000D		BnaA04g08810D
BnaC08g26120D				BnaA09g36550D	BnaC01g34640D	BnaA09g19570D		24488	BnaC08g31480D		BnaCnng55770D	22634		BnaA06g14100D
BnaC08g31300D				BnaA09g37710D	BnaC01g34910D	BnaA09g19770D		BnaC09g47000D	BnaC08g32190D		BnaCnng57030D	4562		BnaC07g21100D
BnaC05g01460D				BnaA09g37910D	BnaC01g34980D	BnaA09g19860D		BnaA01g19680D	BnaC08g32700D		BnaCnng58270D	BnaC04g10520D		BnaCnng01730D
BnaC03g38810D				BnaA09g38610D	BnaC01g35020D	BnaA09g19920D		BnaAnng31820D	BnaC08g32890D		BnaCnng58360D	BnaA04g21090D		BnaC02g02240D
BnaA01g06180D				BnaA09g38770D	BnaC01g36040D	BnaA09g20370D		BnaC09g44450D	BnaC08g33110D		BnaCnng58720D	BnaC04g50940D		BnaCnng64820D
BnaA04g23960D				BnaA09g39000D	BnaC01g36180D	BnaA09g20460D		BnaAnng33860D	BnaC08g34270D		BnaCnng60750D	BnaC09g11290D		BnaC03g39840D
29649				BnaA09g39200D	BnaC01g36730D	BnaA09g20620D		BnaCnng28010D	BnaC08g37070D		BnaCnng62290D	BnaA03g33970D		16153
BnaC01g18770D				BnaA09g39570D	BnaC01g37300D	BnaA09g20670D		BnaC05g42310D	BnaC08g37380D		BnaCnng62490D	BnaC07g38860D		BnaA07g31520D
BnaCnng19390D				BnaA09g39610D	BnaC01g37370D	BnaA09g20700D		BnaA07g29270D	BnaC08g37550D		BnaCnng63250D	BnaA08g31290D		BnaA08g31030D
BnaC08g29200D				BnaA09g39940D	BnaC01g37490D	BnaA09g22180D		BnaC03g74460D	BnaC08g38650D		BnaCnng63710D	BnaCnng31800D		BnaA07g37200D
BnaA09g47560D				BnaA09g40450D	BnaC01g37520D	BnaA09g22240D		BnaC05g38610D	BnaC08g38720D		BnaCnng64790D	BnaC03g51360D		BnaC02g11160D
BnaCnng57010D				BnaA09g40600D	BnaC01g37570D	BnaA09g22340D		BnaA05g08180D	BnaC08g38910D		BnaCnng65040D	BnaC08g37670D		BnaC07g15000D
BnaC06g38290D				BnaA09g40640D	BnaC01g38040D	BnaA09g22550D		BnaC03g56640D	BnaC08g39340D		BnaCnng65940D	BnaA07g14240D		BnaC01g06510D
BnaC04g04400D				BnaA09g40650D	BnaC01g38120D	BnaA09g23510D		BnaC01g15470D	BnaC08g40850D		BnaCnng67450D	BnaC05g42790D		BnaA01g07470D
BnaC08g16730D				BnaA09g41020D	BnaC01g38300D	BnaA09g23620D		BnaA08g17560D	BnaC08g41290D		BnaCnng68150D	BnaCnng47490D		BnaA02g20210D
BnaA02g00740D				BnaA09g41090D	BnaC01g39330D	BnaA09g24190D		9869	BnaC08g41370D		BnaCnng70200D	18135		BnaC07g46290D
BnaA01g06680D				BnaA09g41460D	BnaC01g40190D	BnaA09g24330D		BnaC07g44140D	BnaC08g42870D		BnaCnng71720D	BnaC06g40260D		BnaA03g29070D
BnaC01g06290D				BnaA09g41690D	BnaC01g40250D	BnaA09g24370D		BnaA07g26290D	BnaC08g43100D		BnaCnng73250D	BnaCnng53490D		BnaAnng40530D
BnaC08g20920D				BnaA09g42030D	BnaC01g40400D	BnaA09g24450D		BnaCnng65280D	BnaC08g46040D		BnaCnng74330D	BnaAnng23280D		BnaA05g01570D
BnaAnng00650D				BnaA09g42190D	BnaC01g41210D	BnaA09g24540D		BnaA03g10340D	BnaC08g46250D		BnaCnng75520D	BnaC08g15300D		BnaA02g07200D
BnaC04g08940D				BnaA09g42260D	BnaC01g41460D	BnaA09g25060D		BnaA10g19850D	BnaC08g47730D		BnaCnng76860D	BnaC01g17550D		BnaC02g00870D
BnaA07g22770D				BnaA09g42300D	BnaC01g42990D	BnaA09g25810D		BnaC08g19170D	BnaC08g47810D		BnaCnng77910D	BnaA04g01710D		BnaA03g18590D
BnaC02g04960D				BnaA09g42550D	BnaC01g43200D	BnaA09g25920D		BnaA10g13640D	BnaC08g48540D		BnaCnng78190D	BnaA03g07830D		BnaC02g33500D
11309				BnaA09g42620D	BnaC01g43670D	BnaA09g26170D		BnaA04g13930D	BnaC08g48810D		BnaCnng78240D	BnaA09g29360D		BnaC05g48210D
BnaC08g18150D				BnaA09g42630D	BnaC02g03980D	BnaA09g26300D		BnaCnng22210D	BnaC08g49190D		BnaUnng00120D	BnaC02g45150D		BnaC03g18540D
BnaC06g31430D				BnaA09g43390D	BnaC02g05020D	BnaA09g26480D		BnaA07g27360D	BnaC08g49300D		BnaUnng00230D	21917		BnaA05g02040D
BnaC03g57000D				BnaA09g44750D	BnaC02g05730D	BnaA09g26500D		BnaC08g45540D	BnaC08g49490D			BnaA10g27130D		BnaC04g49800D
BnaC01g33340D				BnaA09g45030D	BnaC02g06870D	BnaA09g26590D		BnaA01g13720D	BnaC08g50020D			BnaC09g09570D		BnaCnng51180D
BnaC05g40160D				BnaA09g45520D	BnaC02g07040D	BnaA09g26640D		BnaC05g18850D	BnaC09g00010D			BnaA09g20500D		BnaAnng29040D
BnaA02g08140D				BnaA09g45730D	BnaC02g09390D	BnaA09g27040D		BnaA08g21230D	BnaC09g00860D			BnaA07g16580D		BnaCnng63640D
BnaC02g45290D				BnaA09g45910D	BnaC02g10620D	BnaA09g27270D		BnaC09g40040D	BnaC09g01910D			BnaC06g27800D		BnaA01g09650D
28798				BnaA09g45970D	BnaC02g11110D	BnaA09g27390D		BnaCnng28060D	BnaC09g02450D			26742		BnaC09g39380D
BnaC06g15260D				BnaA09g46250D	BnaC02g12730D	BnaA09g27480D		BnaC04g26530D	BnaC09g02490D			BnaA07g00740D		BnaC07g29760D
BnaA08g11340D				BnaA09g46830D	BnaC02g13020D	BnaA09g27530D		BnaA02g08900D	BnaC09g03720D			BnaAnng26710D		BnaC09g50810D
BnaC03g43120D				BnaA09g47780D	BnaC02g13370D	BnaA09g27680D		BnaA06g29260D	BnaC09g04720D			BnaA04g22750D		BnaA05g20730D
BnaC08g20570D				BnaA09g47830D	BnaC02g13860D	BnaA09g27740D		BnaC01g35650D	BnaC09g05650D			BnaC03g18320D		BnaC07g44580D
BnaCnng15910D				BnaA09g48160D	BnaC02g14350D	BnaA09g27950D		BnaA07g26600D	BnaC09g05850D			BnaC09g51710D		BnaCnng17400D
BnaC07g38360D				BnaA09g48280D	BnaC02g15400D	BnaA09g28020D		BnaC09g52350D	BnaC09g06430D			17179		BnaC08g07650D
BnaA01g04030D				BnaA09g48450D	BnaC02g15950D	BnaA09g28210D		BnaC07g45960D	BnaC09g07150D			BnaC06g00640D		BnaC03g51530D
BnaA04g01030D				BnaA09g48520D	BnaC02g15960D	BnaA09g28510D		BnaA05g28140D	BnaC09g07230D			BnaA02g18690D		26359
BnaC02g44910D				BnaA09g48530D	BnaC02g16210D	BnaA09g28580D		BnaC06g30340D	BnaC09g07470D			20020		BnaC03g74230D
BnaC05g06250D				BnaA09g48730D	BnaC02g16550D	BnaA09g28910D		BnaA07g30180D	BnaC09g07940D			BnaC04g47820D		BnaCnng24550D
BnaA04g16430D				BnaA09g48780D	BnaC02g17120D	BnaA09g28990D		BnaC07g50640D	BnaC09g08090D			BnaC03g38020D		BnaC09g38430D
BnaA06g40140D				BnaA09g49760D	BnaC02g17130D	BnaA09g29540D		BnaA06g18780D	BnaC09g08130D			BnaAnng31320D		BnaA05g21400D
BnaA03g58040D				BnaA09g49820D	BnaC02g19140D	BnaA09g29660D		BnaCnng27120D	BnaC09g08190D			BnaA09g52090D		BnaA03g32500D
BnaA01g08360D				BnaA09g49990D	BnaC02g19300D	BnaA09g29920D		BnaA06g04150D	BnaC09g08320D			BnaA03g23390D		BnaCnng18590D
BnaC08g18870D				BnaA09g50190D	BnaC02g19310D	BnaA09g30040D		BnaA09g04840D	BnaC09g08540D			BnaC05g22540D		BnaC07g30730D
BnaC04g51420D				BnaA09g50200D	BnaC02g19350D	BnaA09g30050D		BnaA09g37360D	BnaC09g08710D			BnaC05g06010D		BnaC07g31170D
BnaC06g36520D				BnaA09g50210D	BnaC02g19980D	BnaA09g30090D		BnaA05g35590D	BnaC09g08970D			BnaC07g29700D		BnaA04g15420D
BnaC04g49990D				BnaA09g50240D	BnaC02g20340D	BnaA09g30170D		BnaAnng40570D	BnaC09g09150D			BnaC03g44140D		BnaC07g26310D
2120				BnaA09g50510D	BnaC02g20410D	BnaA09g30260D		BnaC07g10370D	BnaC09g10170D			BnaA08g00230D		BnaC01g22450D
BnaC05g10150D				BnaA09g50570D	BnaC02g20640D	BnaA09g30400D		BnaAnng09050D	BnaC09g10680D			BnaC06g14730D		BnaC02g21860D
BnaA06g16080D				BnaA09g50600D	BnaC02g20700D	BnaA09g30420D		BnaA06g38050D	BnaC09g12460D			BnaC03g00500D		BnaC07g11050D
BnaC09g01320D				BnaA09g50670D	BnaC02g20770D	BnaA09g30450D		BnaA09g42470D	BnaC09g14770D			BnaA01g15360D		BnaA03g58580D
12144				BnaA09g50920D	BnaC02g21040D	BnaA09g30560D		BnaC09g48620D	BnaC09g14810D			BnaA02g27140D		BnaAnng08360D
BnaA09g05570D				BnaA09g50980D	BnaC02g21080D	BnaA09g30590D		BnaC07g21040D	BnaC09g14840D			BnaA03g20610D		BnaC01g09070D
28363				BnaA09g51070D	BnaC02g21440D	BnaA09g30630D		BnaCnng47670D	BnaC09g15650D			BnaA03g14350D		BnaC05g52250D
BnaA02g03330D				BnaA09g51990D	BnaC02g21720D	BnaA09g30710D		BnaC01g10100D	BnaC09g16940D			BnaC04g56610D		BnaAnng30770D
BnaA01g22950D				BnaA09g52130D	BnaC02g21740D	BnaA09g31040D		BnaA09g54700D	BnaC09g18370D			BnaC09g26010D		BnaA06g12670D
BnaC06g32710D				BnaA09g52290D	BnaC02g21770D	BnaA09g31080D		BnaA10g24980D	BnaC09g18630D			BnaCnng55900D		BnaC07g39080D
BnaC03g71390D				BnaA09g52360D	BnaC02g22230D	BnaA09g31270D		BnaA09g14820D	BnaC09g20720D			BnaC06g23610D		BnaC09g09480D
BnaC05g07540D				BnaA09g52380D	BnaC02g22310D	BnaA09g31710D		BnaA02g31060D	BnaC09g20800D			BnaA08g17000D		BnaAnng03080D
BnaC06g03180D				BnaA09g52600D	BnaC02g22320D	BnaA09g31780D		BnaA05g05570D	BnaC09g20830D			BnaCnng33180D		BnaC05g15580D
BnaAnng18440D				BnaA09g52610D	BnaC02g22380D	BnaA09g32000D		BnaC04g01600D	BnaC09g20880D			BnaC07g08810D		BnaC04g22680D
BnaC06g08920D				BnaA09g52630D	BnaC02g22530D	BnaA09g32050D		BnaC02g25930D	BnaC09g21250D			BnaA03g04870D		BnaA08g23740D
BnaA01g14360D				BnaA09g52760D	BnaC02g23160D	BnaA09g32240D		21523	BnaC09g21740D			BnaA07g12070D		BnaC09g36830D
BnaC09g30630D				BnaA09g53070D	BnaC02g24160D	BnaA09g32380D		BnaC03g63090D	BnaC09g22070D			BnaC08g30820D		BnaCnng03960D
BnaC03g08300D				BnaA09g53090D	BnaC02g24210D	BnaA09g32570D		BnaC08g19330D	BnaC09g22580D			BnaA10g13950D		BnaC02g32260D
BnaCnng70170D				BnaA09g53820D	BnaC02g24960D	BnaA09g33130D		BnaCnng27730D	BnaC09g22970D			BnaA06g02880D		11492
BnaA09g32480D				BnaA09g54410D	BnaC02g25630D	BnaA09g33150D		BnaA05g26700D	BnaC09g24180D			447		BnaC05g48630D
BnaA03g40670D				BnaA09g54600D	BnaC02g25640D	BnaA09g33200D		BnaA08g22500D	BnaC09g24900D			BnaC01g04400D		BnaC09g39200D
BnaA10g23130D				BnaA09g54610D	BnaC02g25700D	BnaA09g33400D		BnaC06g14570D	BnaC09g25980D			BnaC03g24720D		BnaC03g38390D
BnaC08g22940D				BnaA09g54890D	BnaC02g25740D	BnaA09g33470D		BnaA06g18550D	BnaC09g27520D			10141		BnaC09g43550D
BnaC03g42190D				BnaA09g54990D	BnaC02g25910D	BnaA09g33610D		BnaC03g00710D	BnaC09g27590D			BnaCnng13910D		BnaC04g31300D
BnaA01g14730D				BnaA09g55520D	BnaC02g25950D	BnaA09g33650D		BnaC08g21660D	BnaC09g30600D			BnaA03g13640D		BnaC07g20000D
BnaAnng36350D				BnaA09g56060D	BnaC02g26080D	BnaA09g33720D		BnaA03g55110D	BnaC09g31160D			BnaAnng23510D		BnaA06g26250D
29437				BnaA09g56570D	BnaC02g26410D	BnaA09g33930D		BnaA03g52930D	BnaC09g31220D			BnaC05g22700D		BnaC02g00890D
BnaC09g53780D				BnaA09g56610D	BnaC02g27710D	BnaA09g34030D		BnaC06g13950D	BnaC09g32450D			BnaCnng14020D		BnaA05g00800D
BnaC07g08960D				BnaA09g56700D	BnaC02g28600D	BnaA09g34220D		BnaA09g24150D	BnaC09g33020D			BnaA10g24180D		BnaA05g11500D
BnaC01g01100D				BnaA09g56870D	BnaC02g29610D	BnaA09g34500D		BnaC03g36700D	BnaC09g33030D			BnaC07g01760D		BnaC06g21590D
BnaC03g34810D				BnaA09g56900D	BnaC02g29620D	BnaA09g34520D		BnaC03g68620D	BnaC09g33170D			BnaC05g22150D		BnaC07g41540D
BnaC03g32130D				BnaA10g00190D	BnaC02g31120D	BnaA09g34840D		BnaC09g08280D	BnaC09g33200D			BnaA03g20010D		BnaC06g27880D
11253				BnaA10g00300D	BnaC02g31500D	BnaA09g35190D		BnaA05g29120D	BnaC09g33360D			BnaA08g26690D		7899
BnaC05g07250D				BnaA10g00690D	BnaC02g31640D	BnaA09g35630D		BnaC08g01490D	BnaC09g35160D			BnaA03g51230D		BnaC09g54200D
BnaC05g07080D				BnaA10g00810D	BnaC02g31800D	BnaA09g35660D		BnaC01g06060D	BnaC09g35280D			BnaAnng12350D		BnaC03g50940D
BnaAnng05270D				BnaA10g00830D	BnaC02g31910D	BnaA09g35810D		BnaC09g44170D	BnaC09g36680D			BnaA01g25740D		BnaA01g14520D
BnaC08g39670D				BnaA10g01400D	BnaC02g31920D	BnaA09g36610D		BnaC05g37340D	BnaC09g36720D			25838		BnaA02g34050D
9590				BnaA10g01430D	BnaC02g33350D	BnaA09g36730D		BnaC09g12900D	BnaC09g36760D			BnaAnng12610D		BnaA08g26790D
BnaC08g39070D				BnaA10g01680D	BnaC02g33400D	BnaA09g36850D		BnaA07g30320D	BnaC09g37690D			BnaC03g68660D		BnaC03g36850D
BnaA06g40990D				BnaA10g01920D	BnaC02g33410D	BnaA09g36860D		BnaCnng19520D	BnaC09g38990D			BnaA07g13460D		BnaC08g32020D
28457				BnaA10g02200D	BnaC02g33700D	BnaA09g37270D		BnaA10g01960D	BnaC09g40190D			BnaC08g48110D		BnaA09g11500D
BnaA04g28930D				BnaA10g02480D	BnaC02g33930D	BnaA09g38260D		BnaA10g15850D	BnaC09g40390D			BnaC04g01240D		BnaC01g22950D
BnaC03g04370D				BnaA10g02530D	BnaC02g34070D	BnaA09g38940D		7254	BnaC09g40750D			BnaA09g36320D		BnaA09g28070D
BnaA02g10410D				BnaA10g02610D	BnaC02g34400D	BnaA09g38990D		BnaC06g31090D	BnaC09g42010D			BnaC08g05440D		BnaA10g22950D
BnaC08g15230D				BnaA10g02920D	BnaC02g34430D	BnaA09g39050D		BnaA05g19550D	BnaC09g43370D			BnaA03g42110D		BnaC09g45770D
BnaC03g04070D				BnaA10g03100D	BnaC02g34790D	BnaA09g39520D		BnaA02g32290D	BnaC09g43380D			BnaA10g25660D		BnaAnng15820D
BnaA07g21820D				BnaA10g03230D	BnaC02g35070D	BnaA09g39530D		BnaC09g23510D	BnaC09g43590D			BnaC01g18920D		BnaC09g49060D
BnaA06g01530D				BnaA10g04210D	BnaC02g35150D	BnaA09g39580D		BnaA06g19490D	BnaC09g43750D			BnaA05g19650D		BnaA01g04530D
BnaA01g25610D				BnaA10g04230D	BnaC02g35870D	BnaA09g39620D		10175	BnaC09g45720D			BnaC07g34360D		BnaA10g07530D
9860				BnaA10g04360D	BnaC02g36210D	BnaA09g39720D		20610	BnaC09g46260D			BnaA06g39730D		BnaA09g48400D
10707				BnaA10g05460D	BnaC02g36290D	BnaA09g39870D		BnaA09g50940D	BnaC09g46750D			BnaA09g04260D		BnaC03g19540D
BnaA01g29970D				BnaA10g06340D	BnaC02g36330D	BnaA09g39950D		22618	BnaC09g46970D			BnaC01g10240D		BnaC02g03710D
22470				BnaA10g06370D	BnaC02g36460D	BnaA09g40010D		BnaC05g13810D	BnaC09g47110D			BnaA08g02730D		BnaA05g22560D
BnaAnng33100D				BnaA10g06680D	BnaC02g36770D	BnaA09g40050D		BnaC03g50210D	BnaC09g47840D			BnaA09g24140D		BnaC05g52240D
BnaA02g36530D				BnaA10g06780D	BnaC02g37040D	BnaA09g40100D		BnaC05g21640D	BnaC09g48040D			BnaCnng54110D		BnaA05g37330D
BnaC08g27430D				BnaA10g06830D	BnaC02g37080D	BnaA09g40130D		BnaC08g11930D	BnaC09g49240D			BnaC04g12740D		BnaA10g07190D
BnaCnng67990D				BnaA10g07290D	BnaC02g37210D	BnaA09g40150D		BnaA09g35820D	BnaC09g50090D			BnaC05g24310D		BnaA03g32090D
7903				BnaA10g07350D	BnaC02g37380D	BnaA09g40180D		BnaC04g27050D	BnaC09g52360D			BnaA08g16290D		BnaA07g36770D
1803				BnaA10g07360D	BnaC02g37450D	BnaA09g40670D		BnaA04g10700D	BnaC09g53400D			BnaC03g11900D		BnaC07g14170D
BnaA02g22690D				BnaA10g08590D	BnaC02g37590D	BnaA09g40910D		BnaC03g17160D	BnaC09g54460D			20244		BnaA07g20750D
BnaA05g30170D				BnaA10g09370D	BnaC02g37870D	BnaA09g40920D		BnaCnng54050D	BnaC09g54590D			BnaA01g20620D		BnaA07g33520D
BnaC09g12810D				BnaA10g09880D	BnaC02g38250D	BnaA09g41060D		BnaA02g29730D	BnaCnng00150D			BnaC03g72060D		BnaA03g16490D
BnaCnng11470D				BnaA10g09890D	BnaC02g39310D	BnaA09g41470D		BnaA08g25490D	BnaCnng00330D			BnaC03g38110D		BnaCnng33780D
BnaC08g41760D				BnaA10g10110D	BnaC02g39720D	BnaA09g41490D		13105	BnaCnng04080D			BnaC04g15940D		BnaA05g24300D
BnaC08g40810D				BnaA10g10400D	BnaC02g39790D	BnaA09g41600D		BnaC02g04330D	BnaCnng05550D			BnaC07g15550D		BnaA09g09600D
21214				BnaA10g10470D	BnaC02g39850D	BnaA09g41840D		BnaC09g41120D	BnaCnng05750D			BnaC03g09490D		5996
BnaC03g06010D				BnaA10g10850D	BnaC02g40310D	BnaA09g42430D		BnaA08g25560D	BnaCnng06060D			BnaA01g01420D		BnaC07g21810D
BnaC09g15160D				BnaA10g11120D	BnaC02g40790D	BnaA09g42610D		BnaCnng67390D	BnaCnng06830D			BnaA03g39390D		BnaC04g26950D
BnaA09g53020D				BnaA10g11160D	BnaC02g41050D	BnaA09g42650D		BnaA09g53290D	BnaCnng07000D			BnaA08g01240D		BnaA05g26840D
BnaC04g19890D				BnaA10g11220D	BnaC02g41700D	BnaA09g42760D		BnaA01g07550D	BnaCnng09660D			BnaC08g20180D		BnaA09g51090D
BnaC06g13190D				BnaA10g11640D	BnaC02g42110D	BnaA09g42900D		BnaA08g18060D	BnaCnng09810D			BnaA05g05110D		BnaCnng13380D
BnaA10g21860D				BnaA10g12030D	BnaC02g42520D	BnaA09g43030D		BnaCnng04850D	BnaCnng09950D			BnaA08g06420D		BnaCnng76020D
1190				BnaA10g12080D	BnaC02g42680D	BnaA09g43460D		BnaC05g01100D	BnaCnng10420D			BnaA04g16740D		BnaC09g02650D
BnaA10g07310D				BnaA10g12220D	BnaC02g42730D	BnaA09g43710D		BnaC03g15640D	BnaCnng10820D			BnaA01g12410D		BnaC09g18790D
BnaA07g02290D				BnaA10g12280D	BnaC02g42830D	BnaA09g43850D		BnaA05g37060D	BnaCnng11320D			BnaAnng31470D		BnaA05g02520D
BnaA02g33600D				BnaA10g12420D	BnaC02g42890D	BnaA09g44230D		BnaC01g27560D	BnaCnng11340D			BnaA01g00890D		BnaC02g06770D
BnaC08g37490D				BnaA10g12790D	BnaC02g43120D	BnaA09g44300D		BnaC03g43540D	BnaCnng13330D			BnaA02g03510D		BnaC03g66670D
BnaA09g05700D				BnaA10g12930D	BnaC02g43960D	BnaA09g44330D		BnaC07g39110D	BnaCnng14320D			BnaC03g48620D		BnaA01g02960D
BnaA05g22930D				BnaA10g13190D	BnaC02g44500D	BnaA09g44560D		BnaC07g19000D	BnaCnng14650D			BnaC07g48650D		BnaAnng36470D
BnaA03g37290D				BnaA10g13240D	BnaC02g44620D	BnaA09g44600D		22003	BnaCnng15010D			BnaC08g02720D		BnaC03g71040D
BnaA09g48810D				BnaA10g13540D	BnaC02g44870D	BnaA09g44950D		BnaCnng46230D	BnaCnng16190D			BnaA01g34550D		BnaC05g51270D
BnaA09g17270D				BnaA10g13880D	BnaC02g44880D	BnaA09g45010D		BnaC02g07380D	BnaCnng16760D			18696		BnaA09g50790D
BnaC01g04600D				BnaA10g14030D	BnaC02g44970D	BnaA09g45370D		BnaA07g12720D	BnaCnng17170D			BnaC04g50240D		BnaC09g46460D
BnaC06g12970D				BnaA10g14080D	BnaC02g45280D	BnaA09g45460D		BnaC01g40740D	BnaCnng18120D			BnaA02g07750D		BnaC03g07990D
8222				BnaA10g14280D	BnaC02g46050D	BnaA09g45610D		BnaC06g32990D	BnaCnng19950D			BnaA01g34020D		BnaC05g02340D
22399				BnaA10g14320D	BnaC02g46600D	BnaA09g46650D		BnaA03g49120D	BnaCnng21520D			BnaA04g15830D		BnaA03g33030D
BnaA05g04980D				BnaA10g14530D	BnaC02g46640D	BnaA09g47060D		BnaC01g23410D	BnaCnng21840D			BnaCnng51090D		BnaA02g05210D
BnaA08g16690D				BnaA10g14560D	BnaC02g47560D	BnaA09g47110D		BnaC03g22590D	BnaCnng26030D			BnaC03g24910D		BnaC03g74600D
BnaC09g29430D				BnaA10g14680D	BnaC02g47770D	BnaA09g47340D		BnaCnng09130D	BnaCnng26520D			BnaAnng05060D		BnaC06g39700D
BnaA03g22780D				BnaA10g14770D	BnaC02g48820D	BnaA09g47380D		BnaAnng21820D	BnaCnng27340D			BnaA05g36760D		BnaC01g40110D
BnaA05g00460D				BnaA10g14830D	BnaC02g48830D	BnaA09g47700D		BnaAnng30750D	BnaCnng27360D			BnaA09g55090D		BnaC02g39570D
BnaA02g00550D				BnaA10g15160D	BnaC02g48850D	BnaA09g48840D		BnaC04g46450D	BnaCnng29910D			BnaC01g32250D		BnaA07g24610D
BnaA09g37610D				BnaA10g15350D	BnaC03g00160D	BnaA09g48870D		BnaC01g37100D	BnaCnng30060D			BnaA05g28560D		BnaC01g39950D
BnaC04g00080D				BnaA10g15870D	BnaC03g01280D	BnaA09g48950D		BnaC04g54500D	BnaCnng31130D			BnaA03g10680D		BnaC07g15500D
BnaC03g10580D				BnaA10g15980D	BnaC03g01760D	BnaA09g49350D		BnaA06g17970D	BnaCnng35340D			BnaC09g34000D		BnaA09g48320D
BnaA02g00270D				BnaA10g16010D	BnaC03g01890D	BnaA09g49440D		BnaA03g39620D	BnaCnng35930D			BnaCnng45620D		BnaC02g05530D
BnaC03g23580D				BnaA10g16060D	BnaC03g02160D	BnaA09g50590D		16019	BnaCnng36930D			BnaA09g42800D		677
BnaC08g41870D				BnaA10g16210D	BnaC03g02490D	BnaA09g50650D		BnaA08g21320D	BnaCnng37890D			BnaC03g38780D		28108
BnaA07g17990D				BnaA10g16310D	BnaC03g02560D	BnaA09g50740D		17941	BnaCnng37990D			BnaA06g13570D		BnaC07g37490D
BnaCnng06330D				BnaA10g17040D	BnaC03g04660D	BnaA09g50760D		BnaC09g40220D	BnaCnng38030D			BnaA06g07000D		BnaA05g00410D
BnaAnng12180D				BnaA10g17080D	BnaC03g04830D	BnaA09g50840D		BnaC02g00190D	BnaCnng38250D			BnaA04g13790D		BnaC09g10660D
BnaC03g40810D				BnaA10g17460D	BnaC03g05850D	BnaA09g51040D		BnaCnng36960D	BnaCnng39610D			BnaC04g51170D		BnaC08g03140D
BnaC06g34090D				BnaA10g17760D	BnaC03g05860D	BnaA09g51080D		BnaC05g20750D	BnaCnng41740D			BnaC09g10870D		BnaCnng13030D
BnaC02g01230D				BnaA10g17990D	BnaC03g05870D	BnaA09g51230D		BnaA07g20370D	BnaCnng42180D			BnaA09g02070D		BnaA08g25860D
BnaC05g42640D				BnaA10g18040D	BnaC03g06000D	BnaA09g51300D		BnaC03g76030D	BnaCnng42220D			281		BnaC04g16680D
BnaCnng57110D				BnaA10g18120D	BnaC03g06060D	BnaA09g51500D		BnaC04g14820D	BnaCnng42770D			BnaA03g34970D		BnaA06g11460D
BnaC04g37470D				BnaA10g18490D	BnaC03g06150D	BnaA09g51780D		BnaC07g36360D	BnaCnng45030D			BnaA09g03400D		BnaCnng31380D
BnaA05g13520D				BnaA10g18530D	BnaC03g06170D	BnaA09g51870D		BnaCnng50210D	BnaCnng45370D			BnaA07g21340D		BnaCnng13040D
BnaAnng01390D				BnaA10g18890D	BnaC03g07730D	BnaA09g52060D		BnaC06g38900D	BnaCnng45570D			BnaA01g06830D		BnaC05g10160D
BnaA01g30510D				BnaA10g19070D	BnaC03g08040D	BnaA09g52370D		BnaA06g09140D	BnaCnng46590D			BnaC04g45980D		BnaC02g43900D
BnaA09g18430D				BnaA10g19300D	BnaC03g08370D	BnaA09g52460D		BnaC04g15910D	BnaCnng47140D			BnaA02g21700D		BnaC04g21720D
BnaA06g31960D				BnaA10g19460D	BnaC03g08570D	BnaA09g52510D		BnaCnng20370D	BnaCnng47390D			BnaA04g03540D		BnaA03g29810D
BnaCnng15310D				BnaA10g19630D	BnaC03g08580D	BnaA09g52820D		BnaC05g06190D	BnaCnng47430D			BnaA03g21820D		BnaA03g23290D
BnaC04g24790D				BnaA10g19640D	BnaC03g09370D	BnaA09g52930D		BnaC06g33250D	BnaCnng48100D			21588		4553
BnaA07g22760D				BnaA10g19970D	BnaC03g10290D	BnaA09g53000D		BnaC07g43340D	BnaCnng48120D			BnaA05g13220D		BnaC04g10610D
BnaA01g07050D				BnaA10g20000D	BnaC03g10350D	BnaA09g53040D		BnaC04g22290D	BnaCnng48490D			BnaC05g26650D		BnaA09g05660D
BnaC06g35380D				BnaA10g20250D	BnaC03g10370D	BnaA09g54250D		BnaC04g05260D	BnaCnng48630D			BnaA10g29990D		BnaCnng75800D
BnaC09g01600D				BnaA10g20290D	BnaC03g11830D	BnaA09g54310D		BnaC03g22140D	BnaCnng49380D			BnaA03g13730D		BnaC04g21940D
BnaA03g25560D				BnaA10g20310D	BnaC03g12040D	BnaA09g54510D		BnaC04g10380D	BnaCnng49440D			BnaCnng15660D		BnaC04g54480D
BnaC05g01140D				BnaA10g20660D	BnaC03g12400D	BnaA09g54940D		BnaA07g03730D	BnaCnng50310D			BnaA08g14720D		BnaC09g30620D
BnaAnng23310D				BnaA10g20670D	BnaC03g13250D	BnaA09g54960D		BnaC02g35410D	BnaCnng50360D			BnaC02g03570D		BnaA03g08810D
BnaA05g23500D				BnaA10g21460D	BnaC03g13370D	BnaA09g54970D		BnaA03g49490D	BnaCnng51770D			28927		BnaC05g50940D
BnaC08g16680D				BnaA10g21470D	BnaC03g13410D	BnaA09g55020D		BnaC02g12780D	BnaCnng53120D			BnaC06g39620D		BnaC02g47680D
BnaA03g51330D				BnaA10g21770D	BnaC03g13910D	BnaA09g55310D		BnaA10g17280D	BnaCnng53280D			BnaC04g02100D		BnaC02g31900D
BnaC06g01240D				BnaA10g22380D	BnaC03g14120D	BnaA09g55340D		26580	BnaCnng54030D			4850		BnaC08g14750D
BnaA08g14200D				BnaA10g22850D	BnaC03g14250D	BnaA09g55490D		BnaA01g19260D	BnaCnng54340D			BnaA03g55690D		BnaC09g07580D
BnaC08g42080D				BnaA10g22940D	BnaC03g15410D	BnaA09g55500D		BnaC05g20540D	BnaCnng55020D			BnaA03g33960D		BnaA07g18590D
BnaC06g25470D				BnaA10g23290D	BnaC03g15430D	BnaA09g55530D		BnaC01g42420D	BnaCnng55190D			BnaA09g47080D		BnaC07g30560D
BnaA09g24290D				BnaA10g23370D	BnaC03g15580D	BnaA09g55560D		BnaAnng10220D	BnaCnng55510D			BnaCnng43560D		BnaC08g39060D
26357				BnaA10g23380D	BnaC03g15940D	BnaA09g55590D		BnaA01g09840D	BnaCnng55840D			BnaA06g29660D		BnaA09g03840D
BnaC07g20920D				BnaA10g23660D	BnaC03g17530D	BnaA09g55830D		BnaA07g04040D	BnaCnng55970D			BnaAnng12370D		BnaCnng49600D
8877				BnaA10g23860D	BnaC03g17860D	BnaA09g55990D		BnaC04g45370D	BnaCnng57120D			BnaC07g23470D		BnaA04g25290D
BnaA07g01100D				BnaA10g23910D	BnaC03g18090D	BnaA09g56100D		BnaC04g30430D	BnaCnng57190D			29531		BnaA10g01420D
29653				BnaA10g24150D	BnaC03g18410D	BnaA09g56310D		BnaA04g05920D	BnaCnng57350D			BnaA01g05060D		BnaC03g43290D
BnaA09g00260D				BnaA10g24480D	BnaC03g18470D	BnaA09g56660D		BnaA07g12540D	BnaCnng57960D			BnaC06g22200D		BnaC04g28070D
BnaC02g12590D				BnaA10g24590D	BnaC03g18830D	BnaA09g56710D		BnaC08g46620D	BnaCnng58090D			2426		BnaA06g15410D
BnaCnng12080D				BnaA10g24820D	BnaC03g19050D	BnaA09g57080D		BnaA09g00150D	BnaCnng58160D			7135		BnaA05g02970D
BnaCnng39680D				BnaA10g25240D	BnaC03g19060D	BnaA10g00170D		BnaCnng17870D	BnaCnng58280D			7132		BnaCnng05970D
BnaC09g31760D				BnaA10g25440D	BnaC03g19970D	BnaA10g00410D		BnaA05g33890D	BnaCnng58420D			6426		BnaA02g20410D
BnaA07g32400D				BnaA10g25560D	BnaC03g20650D	BnaA10g00590D		BnaA01g22670D	BnaCnng58850D			BnaA05g16530D		28654
28446				BnaA10g25700D	BnaC03g20950D	BnaA10g00670D		BnaA10g10310D	BnaCnng59660D			BnaA07g07270D		BnaC08g26680D
BnaC08g41590D				BnaA10g25710D	BnaC03g21070D	BnaA10g00700D		BnaC03g19300D	BnaCnng61390D			BnaC01g14560D		BnaA02g28970D
BnaA09g12120D				BnaA10g25800D	BnaC03g22030D	BnaA10g00770D		BnaC09g35130D	BnaCnng61410D			BnaA07g11540D		BnaC05g44940D
BnaC01g12970D				BnaA10g25850D	BnaC03g22200D	BnaA10g00780D		BnaA03g25260D	BnaCnng61830D			BnaA01g18960D		BnaA07g00010D
17249				BnaA10g26400D	BnaC03g22280D	BnaA10g00970D		BnaC07g43330D	BnaCnng62860D			6228		BnaA07g38970D
BnaA02g03190D				BnaA10g26450D	BnaC03g22460D	BnaA10g01090D		BnaA06g00200D	BnaCnng63240D			BnaC04g11880D		BnaA10g09420D
BnaA05g37040D				BnaA10g26620D	BnaC03g22710D	BnaA10g01150D		BnaC06g12500D	BnaCnng63830D			BnaA03g32640D		BnaC05g36520D
BnaC04g46850D				BnaA10g26650D	BnaC03g22990D	BnaA10g01170D		BnaA01g08300D	BnaCnng64440D			BnaC08g27590D		6397
BnaCnng70420D				BnaA10g26880D	BnaC03g23410D	BnaA10g01190D		BnaC03g56180D	BnaCnng65050D			BnaAnng17340D		4536
BnaA10g27720D				BnaA10g27270D	BnaC03g23610D	BnaA10g01280D		BnaA09g35390D	BnaCnng66500D			2075		4539
BnaA06g35540D				BnaA10g28020D	BnaC03g23750D	BnaA10g01930D		BnaCnng39920D	BnaCnng66570D			BnaA07g14830D		BnaC05g37710D
BnaA05g24450D				BnaA10g28420D	BnaC03g23770D	BnaA10g02140D		BnaC09g21700D	BnaCnng68080D			BnaC03g13280D		17648
BnaA02g19410D				BnaA10g29100D	BnaC03g23890D	BnaA10g02290D		BnaC08g36380D	BnaCnng68480D			BnaC09g14800D		BnaAnng39650D
BnaA03g26050D				BnaA10g29300D	BnaC03g24040D	BnaA10g02390D		BnaC08g27270D	BnaCnng69860D			BnaC05g08040D		BnaA04g09080D
BnaC04g49960D				BnaA10g29520D	BnaC03g24230D	BnaA10g02710D		BnaA05g07660D	BnaCnng71130D			BnaCnng05110D		BnaC02g20750D
BnaA03g10920D				BnaA10g29530D	BnaC03g24270D	BnaA10g02720D		BnaA03g31040D	BnaCnng72110D			BnaA01g36580D		BnaC09g25510D
BnaC02g48410D				BnaA10g30110D	BnaC03g24290D	BnaA10g02760D		BnaC04g27320D	BnaCnng72490D			BnaC03g10990D		BnaC08g42500D
BnaCnng17780D				BnaA10g30360D	BnaC03g24480D	BnaA10g02880D		BnaC09g49840D	BnaCnng75630D			366		BnaA03g32190D
BnaC08g42950D				BnaA10g30530D	BnaC03g25150D	BnaA10g03150D		BnaCnng42070D	BnaCnng78360D			BnaA05g19600D		BnaA09g00750D
BnaA03g28700D				BnaAnng00010D	BnaC03g25880D	BnaA10g03540D		BnaA01g16110D	BnaCnng78620D			BnaC02g08360D		BnaA03g25220D
BnaA10g29840D				BnaAnng00500D	BnaC03g26110D	BnaA10g03670D		BnaC09g15050D	BnaUnng00010D			BnaA09g31510D		BnaCnng45280D
BnaA03g56450D				BnaAnng00510D	BnaC03g26460D	BnaA10g03720D		BnaC09g41050D	BnaUnng00180D			BnaC06g04690D		BnaA10g03210D
BnaCnng17030D				BnaAnng00560D	BnaC03g26530D	BnaA10g03730D		BnaC08g38540D	BnaUnng00190D			BnaC06g38320D		BnaA08g12210D
15025				BnaAnng00730D	BnaC03g26780D	BnaA10g03900D		BnaC07g28550D	BnaUnng00730D			BnaUnng02880D		BnaC07g16980D
BnaAnng20490D				BnaAnng01000D	BnaC03g26820D	BnaA10g04030D		BnaA02g07350D				BnaA10g30070D		BnaC05g47770D
BnaA10g02730D				BnaAnng01110D	BnaC03g26910D	BnaA10g04190D		6313				BnaA10g10320D		BnaCnng03370D
12342				BnaAnng01160D	BnaC03g27140D	BnaA10g04470D		19214				BnaA09g29750D		22536
BnaC04g40080D				BnaAnng01400D	BnaC03g28280D	BnaA10g04680D		BnaA02g36930D				BnaA06g11510D		BnaC02g24950D
BnaA02g02260D				BnaAnng01420D	BnaC03g28300D	BnaA10g04800D		BnaA01g09510D				BnaA09g11930D		BnaA03g11770D
BnaC01g35410D				BnaAnng01870D	BnaC03g28380D	BnaA10g04840D		BnaA09g05260D				BnaC01g04170D		BnaC07g00550D
BnaA08g03250D				BnaAnng01950D	BnaC03g28670D	BnaA10g05100D		BnaC07g51190D				BnaC09g52480D		BnaC07g31580D
BnaA10g01650D				BnaAnng02530D	BnaC03g28810D	BnaA10g05120D		BnaC06g41770D				BnaC03g22000D		BnaAnng37490D
BnaA02g18940D				BnaAnng02570D	BnaC03g31360D	BnaA10g05890D		BnaC01g17270D				BnaA01g05040D		661
BnaC09g44800D				BnaAnng02850D	BnaC03g31650D	BnaA10g06100D		BnaA10g17450D				BnaC09g02040D		BnaA02g05220D
BnaC08g44190D				BnaAnng03790D	BnaC03g32010D	BnaA10g06180D		BnaC05g32870D				BnaC04g07620D		BnaA01g10720D
BnaAnng27240D				BnaAnng04110D	BnaC03g32140D	BnaA10g06240D		BnaA08g23470D				BnaA10g27070D		BnaAnng23590D
BnaC05g05690D				BnaAnng04200D	BnaC03g32150D	BnaA10g06290D		BnaC03g07020D				BnaC06g16770D		BnaC04g31980D
BnaC05g22340D				BnaAnng04210D	BnaC03g32370D	BnaA10g06480D		BnaC05g44390D				BnaC01g01670D		BnaC03g66900D
BnaA01g09220D				BnaAnng04730D	BnaC03g32420D	BnaA10g06700D		BnaA08g17700D				26227		BnaA04g26570D
BnaC03g00660D				BnaAnng04870D	BnaC03g33450D	BnaA10g06710D		BnaCnng41650D				17735		BnaCnng26450D
BnaA01g30360D				BnaAnng04910D	BnaC03g33530D	BnaA10g06750D		BnaA03g57020D				BnaCnng05540D		BnaC04g35630D
BnaC03g25670D				BnaAnng05310D	BnaC03g34090D	BnaA10g07250D		BnaCnng08770D				BnaC04g04220D		BnaC03g65160D
BnaC07g09660D				BnaAnng05540D	BnaC03g34380D	BnaA10g07650D		BnaA10g03220D				BnaA03g26320D		BnaA04g01490D
BnaC08g31490D				BnaAnng05620D	BnaC03g34550D	BnaA10g07670D		BnaC09g41620D				BnaA05g32990D		16724
BnaA08g15030D				BnaAnng05630D	BnaC03g34660D	BnaA10g07970D		BnaA09g39560D				BnaC04g06720D		18732
BnaC09g45710D				BnaAnng05770D	BnaC03g34720D	BnaA10g08450D		BnaC05g09400D				BnaC07g35530D		13602
BnaC08g27280D				BnaAnng05850D	BnaC03g34950D	BnaA10g08530D		BnaC08g17540D				BnaC04g51210D		BnaC09g29950D
BnaC03g20580D				BnaAnng05980D	BnaC03g34970D	BnaA10g08600D		BnaC07g16240D				BnaC04g16160D		BnaC08g16820D
BnaA01g04590D				BnaAnng06110D	BnaC03g34980D	BnaA10g08630D		BnaA07g08280D				BnaC08g15940D		BnaC03g73000D
BnaA07g23380D				BnaAnng06180D	BnaC03g37370D	BnaA10g08650D		BnaCnng16050D				BnaC03g69010D		2295
BnaC04g35030D				BnaAnng06410D	BnaC03g37600D	BnaA10g09190D		BnaC09g25070D				BnaC09g42130D		BnaC08g16690D
BnaA01g36550D				BnaAnng06690D	BnaC03g38230D	BnaA10g09260D		BnaA06g32370D				BnaA01g26000D		BnaA03g31930D
BnaC02g11860D				BnaAnng06900D	BnaC03g38520D	BnaA10g09730D		19280				BnaA04g29340D		BnaC07g03810D
BnaA06g25600D				BnaAnng07040D	BnaC03g38760D	BnaA10g09800D		BnaA07g02500D				BnaC07g16320D		BnaC07g02510D
BnaCnng34760D				BnaAnng07770D	BnaC03g38910D	BnaA10g10030D		BnaA08g05430D				BnaA07g25480D		BnaC02g00040D
BnaA05g26470D				BnaAnng07880D	BnaC03g40040D	BnaA10g10130D		BnaA07g25180D				BnaA03g20690D		BnaCnng31160D
BnaC03g65940D				BnaAnng08000D	BnaC03g40860D	BnaA10g10270D		BnaA03g53500D				BnaA01g00920D		BnaAnng17040D
3595				BnaAnng08010D	BnaC03g41590D	BnaA10g10380D		BnaC09g54390D				BnaC05g46860D		BnaC02g37610D
BnaC05g37610D				BnaAnng08150D	BnaC03g41600D	BnaA10g11080D		BnaCnng41400D				BnaCnng03410D		BnaC03g75540D
BnaAnng00190D				BnaAnng08180D	BnaC03g41620D	BnaA10g11100D		BnaA02g14460D				BnaC02g17250D		BnaC03g34230D
BnaCnng47820D				BnaAnng08310D	BnaC03g41860D	BnaA10g11680D		BnaA10g30050D				BnaCnng19020D		BnaA01g15740D
BnaC08g40470D				BnaAnng08320D	BnaC03g42250D	BnaA10g11850D		BnaA08g08850D				1595		BnaAnng14640D
10609				BnaAnng08350D	BnaC03g43340D	BnaA10g11970D		BnaA08g13500D				BnaA07g08110D		BnaC07g03440D
BnaC06g22530D				BnaAnng08520D	BnaC03g43790D	BnaA10g12250D		BnaC07g13460D				28598		BnaA09g13220D
BnaC01g03710D				BnaAnng08710D	BnaC03g43960D	BnaA10g12840D		22076				BnaC08g07430D		BnaA04g10500D
BnaA04g16910D				BnaAnng09190D	BnaC03g44430D	BnaA10g13100D		BnaC09g43520D				BnaA02g26140D		BnaC01g39230D
28855				BnaAnng10100D	BnaC03g45430D	BnaA10g13210D		BnaCnng07740D				BnaC07g01110D		BnaC09g47860D
BnaA03g07340D				BnaAnng10120D	BnaC03g45470D	BnaA10g13820D		BnaA10g10910D				547		BnaC04g00440D
BnaC03g76820D				BnaAnng10160D	BnaC03g45610D	BnaA10g13850D		BnaCnng20150D				BnaA10g27500D		BnaCnng24070D
BnaA10g19340D				BnaAnng11020D	BnaC03g45780D	BnaA10g14140D		20006				BnaC03g20160D		BnaC07g41120D
BnaC03g44250D				BnaAnng11030D	BnaC03g45960D	BnaA10g14480D		BnaC05g34130D				BnaA01g14060D		BnaA07g18920D
BnaC04g05780D				BnaAnng11700D	BnaC03g45990D	BnaA10g14600D		BnaC09g38320D				BnaC03g61980D		BnaC07g29070D
22580				BnaAnng12130D	BnaC03g46660D	BnaA10g14870D		BnaC05g34730D				1860		BnaC02g29240D
BnaC01g06190D				BnaAnng12210D	BnaC03g46720D	BnaA10g15410D		BnaC06g17550D				BnaA09g39880D		BnaA06g15060D
BnaC06g20990D				BnaAnng12570D	BnaC03g47850D	BnaA10g15440D		BnaC08g18750D				BnaA05g21420D		BnaA01g06430D
BnaA05g22510D				BnaAnng12730D	BnaC03g47900D	BnaA10g16260D		BnaA02g06020D				BnaCnng53600D		BnaC08g28090D
BnaA01g23000D				BnaAnng13050D	BnaC03g48060D	BnaA10g16290D		BnaC03g56310D				BnaAnng00690D		BnaC01g07670D
9581				BnaAnng13190D	BnaC03g48270D	BnaA10g16330D		BnaA10g00370D				BnaC03g33620D		BnaA09g03510D
BnaA08g08140D				BnaAnng13400D	BnaC03g49410D	BnaA10g16690D		BnaC09g48050D				BnaC09g33870D		BnaC09g03810D
BnaC08g17000D				BnaAnng13490D	BnaC03g49770D	BnaA10g16940D		BnaCnng42400D				BnaC04g44570D		BnaA04g14550D
BnaC05g21190D				BnaAnng13660D	BnaC03g50290D	BnaA10g17050D		BnaC01g00820D				10913		26519
BnaC01g11740D				BnaAnng13820D	BnaC03g50550D	BnaA10g17270D		BnaA01g02650D				BnaC03g50620D		BnaC07g22640D
23396				BnaAnng14510D	BnaC03g51650D	BnaA10g17340D		BnaA03g01820D				BnaA09g50870D		BnaUnng00420D
BnaC01g20560D				BnaAnng15200D	BnaC03g52480D	BnaA10g17380D		BnaAnng18410D				BnaA05g12670D		BnaA02g08420D
BnaC01g06000D				BnaAnng15290D	BnaC03g52730D	BnaA10g17440D		BnaA01g02810D				BnaA10g05310D		BnaA09g32030D
BnaA02g17360D				BnaAnng15340D	BnaC03g53560D	BnaA10g17590D		BnaC01g09420D				BnaC05g48970D		BnaA04g01520D
BnaCnng31050D				BnaAnng15480D	BnaC03g54910D	BnaA10g17640D		BnaA03g54860D				BnaAnng28960D		BnaA09g29310D
BnaA06g40050D				BnaAnng15530D	BnaC03g55280D	BnaA10g18080D		BnaC04g03030D				BnaC02g09350D		BnaC07g46640D
BnaA02g33060D				BnaAnng16250D	BnaC03g55440D	BnaA10g18090D		BnaC01g22050D				BnaA02g13780D		BnaCnng09980D
BnaA07g37090D				BnaAnng16970D	BnaC03g55940D	BnaA10g18250D		BnaA04g10550D				BnaA05g26070D		BnaA08g02850D
5322				BnaAnng17300D	BnaC03g56490D	BnaA10g18650D		BnaA09g12240D				BnaC08g29390D		BnaA10g27080D
BnaC02g44250D				BnaAnng17350D	BnaC03g56530D	BnaA10g18870D		BnaA02g02060D				BnaC09g30930D		BnaC04g42250D
BnaC02g45590D				BnaAnng17490D	BnaC03g56890D	BnaA10g19090D		BnaA09g27340D				BnaA02g12870D		BnaA10g19470D
BnaC07g24470D				BnaAnng17740D	BnaC03g57040D	BnaA10g19510D		BnaA10g27980D				BnaCnng35300D		BnaAnng03670D
BnaC08g38420D				BnaAnng17950D	BnaC03g57210D	BnaA10g19670D		BnaA07g18520D				BnaC08g31560D		BnaA09g28820D
BnaA09g36350D				BnaAnng17960D	BnaC03g58800D	BnaA10g20110D		BnaA06g13020D				BnaAnng07380D		BnaAnng36800D
BnaA02g10490D				BnaAnng18060D	BnaC03g59240D	BnaA10g20560D		BnaC06g22720D				BnaA06g22620D		27730
5281				BnaAnng18150D	BnaC03g60030D	BnaA10g20610D		BnaA08g26430D				BnaC08g28490D		BnaCnng57250D
BnaA06g32960D				BnaAnng18390D	BnaC03g60110D	BnaA10g21530D		BnaCnng03540D				BnaA10g24950D		12534
BnaC05g11940D				BnaAnng18460D	BnaC03g60270D	BnaA10g21870D		BnaA04g10650D				2018		BnaC09g50170D
BnaC08g38900D				BnaAnng18540D	BnaC03g60710D	BnaA10g21900D		BnaA07g24820D				BnaC03g60150D		BnaC07g08020D
BnaA09g44100D				BnaAnng19050D	BnaC03g61870D	BnaA10g22050D		BnaC06g32360D				BnaA09g28940D		BnaC09g39080D
9266				BnaAnng19170D	BnaC03g62040D	BnaA10g22420D		BnaC04g53250D				BnaCnng31950D		BnaC05g12320D
BnaA03g23790D				BnaAnng19630D	BnaC03g62880D	BnaA10g22470D		BnaC08g45660D				BnaA09g04790D		BnaA04g04490D
BnaA09g48860D				BnaAnng19720D	BnaC03g64120D	BnaA10g22740D		BnaA02g19180D				BnaA01g21170D		BnaA10g00180D
BnaC08g28970D				BnaAnng19880D	BnaC03g64870D	BnaA10g22800D		BnaA05g20280D				BnaC03g08230D		BnaC04g14420D
BnaA07g38350D				BnaAnng20110D	BnaC03g65320D	BnaA10g22920D		BnaC07g35050D				BnaCnng53390D		25530
BnaC08g40340D				BnaAnng20920D	BnaC03g65330D	BnaA10g22980D		BnaA01g10200D				BnaC04g49640D		BnaA06g05460D
15328				BnaAnng20970D	BnaC03g65410D	BnaA10g23320D		BnaC01g18550D				BnaA07g00600D		BnaA09g45090D
BnaAnng21220D				BnaAnng20990D	BnaC03g65880D	BnaA10g23500D		BnaA10g00990D				BnaC06g22960D		BnaA10g05850D
BnaCnng13700D				BnaAnng21000D	BnaC03g67120D	BnaA10g24060D		BnaCnng60730D				BnaCnng27850D		BnaC08g49220D
BnaA05g24100D				BnaAnng21550D	BnaC03g68960D	BnaA10g24080D		BnaA01g26810D				BnaA03g04470D		BnaC02g42960D
BnaC08g27910D				BnaAnng21800D	BnaC03g69330D	BnaA10g24440D		BnaA04g03460D				BnaC04g10740D		BnaC02g31880D
BnaA07g15170D				BnaAnng21880D	BnaC03g69650D	BnaA10g24450D		BnaC01g25920D				BnaC07g06920D		BnaA10g29430D
BnaC07g05990D				BnaAnng21960D	BnaC03g71890D	BnaA10g25010D		BnaC03g49040D				BnaC01g00120D		BnaC07g41000D
BnaA01g10360D				BnaAnng22140D	BnaC03g71930D	BnaA10g25120D		BnaC07g40410D				BnaA01g29240D		BnaA03g43620D
BnaA07g01810D				BnaAnng22170D	BnaC03g72710D	BnaA10g25140D		BnaA03g02320D				BnaA07g24330D		BnaA01g31440D
BnaA02g25930D				BnaAnng22780D	BnaC03g72930D	BnaA10g25480D		BnaC02g06080D				BnaC04g21550D		27932
BnaA08g28690D				BnaAnng22850D	BnaC03g73370D	BnaA10g25790D		BnaA06g07320D				BnaC04g31460D		BnaC07g09760D
BnaCnng32810D				BnaAnng23330D	BnaC03g73810D	BnaA10g26870D		BnaC09g27720D				11468		BnaC09g07010D
BnaC09g43810D				BnaAnng24210D	BnaC03g73840D	BnaA10g28060D		BnaCnng23440D				BnaA07g32010D		9278
BnaCnng39580D				BnaAnng24350D	BnaC03g74390D	BnaA10g28210D		BnaCnng13680D				BnaA07g39000D		BnaC09g49190D
BnaAnng41710D				BnaAnng24420D	BnaC03g74580D	BnaA10g28720D		BnaA03g55200D				BnaA06g36020D		BnaA09g34090D
BnaC08g29180D				BnaAnng24450D	BnaC03g74760D	BnaA10g29130D		21620				BnaC02g14990D		BnaC06g38110D
BnaC02g02400D				BnaAnng24490D	BnaC03g75370D	BnaA10g29290D		BnaA07g11840D				774		BnaA04g11190D
BnaC08g49070D				BnaAnng24500D	BnaC03g76520D	BnaA10g29560D		BnaA02g18970D				BnaC02g15720D		BnaC08g33380D
BnaA05g04350D				BnaAnng24550D	BnaC03g76920D	BnaA10g29580D		BnaCnng45730D				9215		BnaA02g08510D
BnaA06g02800D				BnaAnng25160D	BnaC03g76940D	BnaA10g29780D		BnaC06g05010D				BnaC06g21150D		BnaCnng02690D
BnaC08g29260D				BnaAnng25240D	BnaC03g77150D	BnaA10g29790D		BnaC01g15710D				BnaA04g04590D		BnaC08g02000D
BnaA03g02560D				BnaAnng25990D	BnaC03g77160D	BnaA10g30170D		BnaA02g08890D				BnaA04g19880D		BnaA03g49540D
BnaC08g26660D				BnaAnng26170D	BnaC03g77200D	BnaA10g30200D		BnaAnng23660D				BnaA03g53400D		BnaA02g13590D
BnaC08g19060D				BnaAnng26220D	BnaC03g77460D	BnaA10g30310D		BnaC03g18600D				BnaC05g31380D		BnaC08g37930D
BnaA08g01660D				BnaAnng26280D	BnaC03g77680D	BnaA10g30480D		BnaC06g34330D				BnaC05g48160D		BnaA10g15010D
BnaC08g36460D				BnaAnng26480D	BnaC04g00110D	BnaAnng00100D		BnaC03g49690D				BnaC04g51320D		BnaA07g14030D
BnaC04g07160D				BnaAnng26580D	BnaC04g00160D	BnaAnng00630D		BnaA10g16080D				BnaC09g06330D		BnaA05g23590D
BnaC03g68400D				BnaAnng26590D	BnaC04g00300D	BnaAnng00720D		BnaA04g22910D				BnaA04g03340D		BnaC07g46300D
BnaC08g25860D				BnaAnng27580D	BnaC04g00740D	BnaAnng00970D		BnaCnng19430D				BnaC09g39300D		12892
BnaC03g25420D				BnaAnng27900D	BnaC04g00750D	BnaAnng01300D		BnaC08g10470D				BnaA03g35000D		BnaC03g41990D
BnaC08g36610D				BnaAnng28440D	BnaC04g00800D	BnaAnng02350D		BnaA02g36490D				482		BnaC08g30760D
12062				BnaAnng28710D	BnaC04g01400D	BnaAnng02750D		BnaC01g34490D				BnaC05g25500D		BnaC04g31110D
BnaA09g36340D				BnaAnng28720D	BnaC04g01430D	BnaAnng03060D		21390				BnaC09g21840D		BnaA04g24630D
BnaAnng01260D				BnaAnng28870D	BnaC04g01500D	BnaAnng03520D		21399				BnaC01g10830D		BnaA10g18850D
BnaAnng23300D				BnaAnng29080D	BnaC04g01670D	BnaAnng03730D		BnaC06g14660D				4814		BnaC04g07870D
BnaC03g77210D				BnaAnng29300D	BnaC04g01910D	BnaAnng04390D		BnaA07g29260D				BnaA03g37220D		BnaA06g30520D
BnaA02g20120D				BnaAnng29400D	BnaC04g02660D	BnaAnng04600D		BnaC03g70460D				BnaA03g08820D		BnaAnng10590D
BnaA10g25050D				BnaAnng29520D	BnaC04g02730D	BnaAnng04960D		BnaCnng01930D				BnaA07g29000D		BnaC03g75240D
BnaA04g22870D				BnaAnng29920D	BnaC04g02980D	BnaAnng05190D		BnaC02g05810D				BnaC01g27980D		BnaC03g65130D
BnaC08g25810D				BnaAnng30360D	BnaC04g03590D	BnaAnng05210D		24852				BnaC09g42080D
BnaC02g05710D				BnaAnng30710D	BnaC04g03690D	BnaAnng05530D		BnaA07g38770D				BnaC07g25580D
BnaC08g32850D				BnaAnng30910D	BnaC04g03810D	BnaAnng06130D		BnaAnng20260D				BnaC01g26820D
BnaA01g28360D				BnaAnng31550D	BnaC04g03940D	BnaAnng06500D		BnaC07g40720D				BnaC04g34600D
BnaA09g38980D				BnaAnng31650D	BnaC04g04350D	BnaAnng07150D		BnaA06g07560D				BnaA01g11740D
BnaA01g16490D				BnaAnng32210D	BnaC04g04780D	BnaAnng07330D		BnaA09g38630D				BnaA01g35900D
BnaC04g10580D				BnaAnng32670D	BnaC04g05030D	BnaAnng07360D		BnaC07g19250D				BnaC05g00340D
BnaA07g03410D				BnaAnng32760D	BnaC04g05720D	BnaAnng07590D		BnaC06g05080D				BnaC09g48950D
BnaC08g16470D				BnaAnng33290D	BnaC04g05740D	BnaAnng07940D		BnaC04g53140D				BnaA06g34470D
BnaAnng00110D				BnaAnng33820D	BnaC04g05980D	BnaAnng08480D		BnaA07g38410D				BnaA06g22540D
BnaA06g14460D				BnaAnng34110D	BnaC04g06280D	BnaAnng08490D		BnaA08g23260D				BnaA05g32050D
BnaA07g16930D				BnaAnng34470D	BnaC04g06540D	BnaAnng08670D		BnaC08g36980D				BnaA08g00410D
BnaC08g24760D				BnaAnng34750D	BnaC04g07210D	BnaAnng08680D		BnaCnng48180D				BnaC08g42700D
BnaC08g17690D				BnaAnng34810D	BnaC04g07660D	BnaAnng08930D		BnaC06g08410D				BnaC09g16360D
BnaC03g69320D				BnaAnng34920D	BnaC04g07690D	BnaAnng09020D		BnaC06g39890D				BnaA08g09550D
BnaC03g56950D				BnaAnng35170D	BnaC04g07720D	BnaAnng09060D		BnaA01g20040D				13367
BnaCnng44840D				BnaAnng35310D	BnaC04g08190D	BnaAnng09250D		BnaC01g22570D				BnaC05g37980D
BnaA10g15840D				BnaAnng35450D	BnaC04g08440D	BnaAnng09660D		BnaC02g29270D				BnaCnng03650D
BnaC08g23350D				BnaAnng35620D	BnaC04g08690D	BnaAnng10230D		BnaC04g01110D				BnaC09g13250D
BnaA01g36300D				BnaAnng35710D	BnaC04g09330D	BnaAnng10310D		BnaA06g26730D				BnaA01g27360D
BnaC08g17420D				BnaAnng35990D	BnaC04g09380D	BnaAnng10330D		BnaA01g27320D				BnaC07g47900D
BnaC03g00670D				BnaAnng36070D	BnaC04g09830D	BnaAnng11470D		BnaC06g31570D				BnaC05g47490D
25631				BnaAnng36340D	BnaC04g10200D	BnaAnng11490D		BnaAnng36580D				BnaAnng17780D
BnaC03g34000D				BnaAnng36490D	BnaC04g10440D	BnaAnng11500D		BnaC06g06600D				BnaC08g20460D
BnaC09g02310D				BnaAnng37030D	BnaC04g10780D	BnaAnng11660D		BnaC04g44400D				BnaA02g16010D
BnaA08g24740D				BnaAnng37440D	BnaC04g10980D	BnaAnng11680D		BnaC07g16700D				15484
BnaC06g07040D				BnaAnng37500D	BnaC04g11040D	BnaAnng12460D		BnaA03g48400D				BnaA01g10420D
BnaA03g47600D				BnaAnng38020D	BnaC04g11470D	BnaAnng12820D		23668				BnaC07g11960D
BnaC02g03750D				BnaAnng38310D	BnaC04g12360D	BnaAnng12860D		BnaC03g68970D				BnaC04g22170D
BnaC05g28370D				BnaAnng38640D	BnaC04g12610D	BnaAnng13240D		BnaA03g51590D				BnaA06g29170D
BnaC09g10490D				BnaAnng38690D	BnaC04g12710D	BnaAnng13250D		BnaA02g09170D				BnaC08g12000D
BnaA01g11120D				BnaAnng39130D	BnaC04g14110D	BnaAnng13600D		BnaAnng13010D				BnaA06g32800D
BnaC08g22730D				BnaAnng39330D	BnaC04g14330D	BnaAnng13640D		BnaA01g33360D				BnaC08g11940D
BnaC02g27320D				BnaAnng39720D	BnaC04g14410D	BnaAnng13860D		BnaA02g22310D				BnaAnng31570D
BnaC08g26130D				BnaAnng39810D	BnaC04g14510D	BnaAnng14430D		BnaA07g27060D				BnaA07g00550D
BnaA05g18730D				BnaAnng40400D	BnaC04g14770D	BnaAnng14440D		BnaA10g26220D				BnaA03g57970D
BnaA02g06490D				BnaAnng40990D	BnaC04g14940D	BnaAnng14540D		BnaCnng63810D				2104
27061				BnaAnng41940D	BnaC04g15330D	BnaAnng14710D		BnaC07g46020D				BnaA10g27240D
BnaC03g34280D				BnaAnng42000D	BnaC04g16410D	BnaAnng15070D		BnaC05g35960D				BnaA04g08720D
BnaAnng31620D				BnaC01g00060D	BnaC04g16470D	BnaAnng15300D		BnaC05g40600D				BnaA06g24290D
BnaC04g00990D				BnaC01g00150D	BnaC04g17540D	BnaAnng15520D		BnaA02g00610D				BnaA06g28280D
BnaA10g26900D				BnaC01g00330D	BnaC04g17710D	BnaAnng15630D		BnaA01g10460D				BnaA02g09040D
BnaA04g27370D				BnaC01g00730D	BnaC04g19590D	BnaAnng15760D		14408				14784
BnaCnng59160D				BnaC01g00770D	BnaC04g20510D	BnaAnng15970D		BnaC05g03440D				BnaCnng67570D
BnaC03g07210D				BnaC01g01030D	BnaC04g20610D	BnaAnng16310D		BnaA04g15140D				BnaC07g13900D
BnaC08g30210D				BnaC01g01370D	BnaC04g20750D	BnaAnng16500D		BnaA05g05660D				BnaC03g26620D
[truncated: 5,134 more rows]
