# Supplementary material for: Time-series transcriptomic analysis of flower tissue during heat stress in heat-resilient and heat-sensitive Brassica napus L
Source: Front Genet. 2026 Jan 12;16:1736538. doi: 10.3389/fgene.2025.1736538 (PMC12832114; doi:10.3389/fgene.2025.1736538)
Supplement: Supplementary file 8 [file Table8.xlsx]

## Sheet: Sheet1
Supplementary Table S8. List of the top 15 up- and down-regulated differentially expressed genes (with the highest |log₂(fold change)| values) specifically identified in heat-resilient Brassica napus cultivar AV-Ruby across four time points: day zero of heat treatment (DAT0), DAT1, DAT3, and DAT6.
			log₂(fold change)
Time point	Gene ID	Gene function	AV-Ruby	Alku	YM11	ZY821
DAT0	BnaCnng12500D	hypothetical protein	4.34967	-3.7062	-1.8228	1.9074
DAT0	BnaC09g16540D	Unknown	4.0055	-2.9016	-1.8267	0.9662
DAT0	BnaC03g21340D	Unknown protein	3.79072	-1.7549	0.8175	-1.3268
DAT0	BnaC03g26310D	NAD(P)-binding Rossmann-fold superfamily protein	3.02067	-0.5292	-0.3273	0.0244
DAT0	BnaC03g60950D	PsaB	2.33083	-2.2386	0.183	0.4576
DAT0	BnaC09g16510D	Unknown	2.32216	-1.9545	0.0127	0.5565
DAT0	BnaA03g03760D	Unknown protein	2.19898	-0.9007	-0.606	-0.0693
DAT0	BnaA04g05090D	cytochrome P450, family 76, subfamily G, polypeptide 1 (CYP76G1)	2.20049	0	0.8473	0.1344
DAT0	BnaCnng50030D	Unknown	2.09508	0	0.4874	0.5383
DAT0	BnaAnng36730D	Unknown	1.99322	-1.7406	-0.0882	1.0577
DAT0	BnaA05g09400D	light-harvesting chlorophyll-protein complex II subunit B1 (LHB1B1)	1.93918	-0.0746	-0.7756	-0.0903
DAT0	BnaA07g20520D	Chaperone DnaJ-domain superfamily protein	1.71952	0.2531	0.7634	4.067
DAT0	BnaCnng39160D	HAPLESS 8 (HAP8)	1.64979	0.3976	0.5707	0.2951
DAT0	BnaC05g47600D	evolutionarily conserved C-terminal region 1 (ECT1)	1.61425	0.0512	-0.101	0.2841
DAT0	BnaC03g24580D	Unknown protein	1.59973	0.1973	0.0045	-0.0812
DAT0	BnaC09g13230D	Glycosyl hydrolases family 32 protein	-2.48133	0.2151	-0.3219	-1.0876
DAT0	BnaC01g02990D	zinc finger (C2H2 type) family protein	-2.63416	2.0836	1.3461	-0.3552
DAT0	BnaA07g19220D	VANGUARD 1 homolog 2 (VGDH2)	-2.62989	8.2373	3.9798	1.6602
DAT0	BnaA09g28160D	beta-ketoacyl reductase 2 (KCR2)	-2.67936	1.5989	0.5285	-1.0077
DAT0	BnaC09g41710D	Unknown protein	-2.83534	1.5165	1.0989	-0.6086
DAT0	BnaC02g23360D	Unknown protein	-2.89027	1.4613	0.3426	-1.2836
DAT0	BnaAnng10510D	Alba DNA/RNA-binding protein	-2.9145	3.1349	1.0011	-0.2277
DAT0	BnaC09g04290D	cryptochrome 3 (CRY3)	-2.90517	-2.2692	-3.6447	-0.5379
DAT0	BnaA09g02350D	Protein of Unknown function (DUF1216)	-2.88282	3.845	3.0459	1.9451
DAT0	BnaCnng38000D	RING/FYVE/PHD zinc finger superfamily protein	-2.98154	0.5219	0	-0.635
DAT0	BnaA02g17570D	Unknown protein	-3.08183	1.0586	1.5047	-0.9978
DAT0	BnaA07g10160D	BEST Arabidopsis thaliana protein match is: TPX2 (targeting protein for Xklp2) protein family (TAIR:AT1G70950.1)	-3.07947	2.6581	1.8468	-0.0975
DAT0	BnaA06g40700D	Galactose oxidase/kelch repeat superfamily protein	-3.08905	1.5236	1.0652	-0.4765
DAT0	BnaA05g29810D	Pectin lyase-like superfamily protein	-3.16768	10.3797	2.5308	2.093
DAT0	BnaC03g42730D	Unknown protein	-4.7011	0	0	-1.8067
DAT1	BnaA02g36510D	senescence-associated gene 21 (SAG21)	6.78115	0.0360366	0.632115	-0.100134
DAT1	BnaC08g36460D	Ribosomal protein L4/L1 family	5.11072	0.522113	0.474459	0.47952
DAT1	BnaAnng39070D	PLANT CADMIUM RESISTANCE 2 (PCR2)	3.92945	-0.855177	-0.78374	0.460608
DAT1	BnaA03g49050D	Integrase-type DNA-binding superfamily protein	3.59703	1.03511	1.93908	0.54767
DAT1	BnaA06g04390D	LOB domain-containing protein 1 (LBD1)	3.57648	1.25249	2.3114	2.0748
DAT1	340	Unknown	2.96341	-0.335278	0.056415	0.986931
DAT1	BnaC08g45820D	ENTH/ANTH/VHS superfamily protein	2.94975	0.011371	0.955191	0.582699
DAT1	18710	Unknown	2.14787	0.069867	1.61632	0.943202
DAT1	BnaA08g16460D	cytochrome P450, family 96, subfamily A, polypeptide 8 (CYP96A8)	2.72112	3.55274	0	1.80511
DAT1	BnaA06g31960D	cytochrome P450, family 96, subfamily A, polypeptide 12 (CYP96A12)	2.70649	1.02822	0	-0.451884
DAT1	BnaA04g05090D	cytochrome P450, family 76, subfamily G, polypeptide 1 (CYP76G1)	2.69151	4.00076	2.28806	0.167547
DAT1	BnaA09g34940D	Protein of Unknown function (DUF626)	2.62718	-0.171622	0.025815	0.0937354
DAT1	BnaC08g40340D	Unknown	2.64272	0.318099	0.833651	-0.560891
DAT1	BnaA08g01660D	2-oxoglutarate (2OG) and Fe(II)-dependent oxygenase superfamily protein	2.42197	-0.382659	-0.178036	-0.398527
DAT1	BnaC08g40470D	methionine aminopeptidase 1B (MAP1C)	2.4439	0.58452	0.208196	-0.28346
DAT1	BnaA09g17910D	potassium channel in Arabidopsis thaliana 1 (KAT1)	-2.38785	0.172625	-1.06903	0.659329
DAT1	6025	Unknown	-2.43278	0	0	0
DAT1	BnaC06g12380D	Leucine-rich repeat transmembrane protein kinase	-2.44702	-1.77226	-0.651803	-1.64586
DAT1	BnaC06g12370D	Unknown	-2.43365	-1.23269	-0.741866	-0.955487
DAT1	BnaC04g56080D	FAD/NAD(P)-binding oxidoreductase family protein	-2.61307	0.788593	-0.6272	0.222785
DAT1	BnaC03g00660D	non-intrinsic ABC protein 9 (NAP9)	-2.60054	-2.63389	0	0
DAT1	BnaC04g29200D	HXXXD-type acyl-transferase family protein	-2.69005	-1.39366	-2.27786	-2.23005
DAT1	BnaA06g34770D	Plant invertase/pectin methylesterase inhibitor superfamily protein	-2.77111	0.23096	-0.460181	-0.360591
DAT1	27299	Unknown	-2.61881	0	0	0
DAT1	BnaC04g19890D	Bifunctional inhibitor/lipid-transfer protein/seed storage 2S albumin superfamily protein	-2.88782	1.56505	-0.795683	0
DAT1	BnaA09g27550D	Unknown protein	-2.98261	-1.28636	-1.74969	-2.64498
DAT1	BnaC08g12180D	GAMT1	-3.37665	-0.337259	-0.724882	-0.560779
DAT1	16319	Unknown	-3.25708	-1.76237	-1.31448	-1.29394
DAT1	BnaAnng27880D	IQ-domain 26 (IQD26)	-3.55865	0.158973	-1.15472	-1.28887
DAT1	9743	Unknown	-6.48754	-3.95535	0	0
DAT3	BnaC04g22890D	SUPPRESSOR OF GENE SILENCING 3 (SGS3)	6.51945	2.07835	0	-1.75431
DAT3	BnaC07g13270D	Defensin-like (DEFL) family protein	5.93559	4.97988	1.4799	0
DAT3	BnaC06g20950D	O-methyltransferase family protein	5.66103	2.41278	0	1.45282
DAT3	BnaCnng50060D	Gamma-thionin family protein	5.60432	4.90142	1.45954	3.37432
DAT3	BnaC04g48760D	Unknown	5.66394	4.08269	2.00575	2.45518
DAT3	BnaA05g32690D	Unknown	5.36436	3.78404	1.21905	0
DAT3	BnaC07g05270D	Unknown	5.20309	2.05999	0.169398	1.88146
DAT3	BnaUnng00820D	Unknown	5.0568	2.79441	-0.764694	1.26512
DAT3	BnaAnng38550D	low-molecular-weight cysteine-rich 6 (LCR6)	4.58881	2.62192	0.744358	0
DAT3	BnaA04g23540D	Unknown	4.63966	0.695787	0.701613	0
DAT3	BnaCnng18470D	homeodomain GLABROUS 8 (HDG8)	4.39324	1.15637	2.17784	3.01532
DAT3	BnaUnng00830D	Unknown	4.11197	2.03443	-0.142429	1.33751
DAT3	BnaC03g66360D	Glycosyl hydrolase family 10 protein	3.88771	1.25902	-0.620667	0.836553
DAT3	BnaA09g03500D	low-molecular-weight cysteine-rich 83 (LCR83)	3.89864	3.03256	1.41963	1.30208
DAT3	BnaC08g09990D	GH3.17	3.86219	2.29911	1.45381	1.05272
DAT3	BnaA02g02520D	Peroxidase superfamily protein	-3.97549	-1.50794	-2.3553	0
DAT3	BnaA08g14200D	fatty acid desaturase A (FADA)	-4.31542	-0.0513171	0	-0.101659
DAT3	BnaC05g48790D	vacuolar membrane ATPase 10 (VMA10)	-4.40535	0.880464	0.615753	0.44831
DAT3	BnaC05g48760D	Family of Unknown function (DUF716)	-4.42846	-0.184005	-0.240934	0.0560412
DAT3	BnaA03g21150D	Unknown	-4.39002	-1.62512	-2.82452	-0.459249
DAT3	BnaA06g27350D	cytochrome P450, family 714, subfamily A, polypeptide 1 (CYP714A1)	-4.44408	-1.90832	3.36062	1.21151
DAT3	BnaA07g16030D	ATPase, AAA-type, CDC48 protein	-4.49276	0	-1.54251	0.582543
DAT3	BnaC05g48330D	Regulator of chromosome condensation (RCC1) family protein	-4.59405	-0.497917	-0.0656206	0.130515
DAT3	BnaA06g09200D	protein kinase 2A (APK2A)	-4.89351	-2.71798	-4.40347	-0.0490948
DAT3	BnaC04g55340D	cytochrome P450, family 76, subfamily C, polypeptide 2 (CYP76C2)	-5.19501	-2.66598	0	-2.71145
DAT3	BnaC05g48840D	homeobox 1 (HB-1)	-6.03181	-1.62957	0	-1.02071
DAT3	BnaC05g48670D	starch synthase 2 (SS2)	-6.50676	-0.481645	0.349989	0.434369
DAT3	BnaC05g48600D	SNF1 kinase homolog 10 (KIN10)	-7.31864	0.00307013	0.0317323	0.169813
DAT3	BnaC05g48320D	SEPALLATA 2 (SEP2)	-7.39333	1.17849	0.205259	0.374288
DAT3	BnaCnng52100D	voltage dependent anion channel 1 (VDAC1)	-9.10911	0	0.141587	0.242979
DAT6	BnaCnng56070D	Protein of Unknown Function (DUF239)	5.26667	3.17526	0	5.77917
DAT6	BnaC07g50770D	Cytidine/deoxycytidylate deaminase family protein	4.83203	2.41911	0	1.00193
DAT6	BnaC04g22890D	SUPPRESSOR OF GENE SILENCING 3 (SGS3)	4.15641	0.880917	2.26343	1.96593
DAT6	BnaCnng04550D	Major facilitator superfamily protein	3.41511	5.77121	2.98086	0
DAT6	BnaC09g36780D	ARGONAUTE 9 (AGO9)	3.24704	3.94945	0.929361	1.86041
DAT6	BnaC05g47750D	acetyl CoA:(Z)-3-hexen-1-ol acetyltransferase (CHAT)	2.98885	-0.780739	0.559414	0.274441
DAT6	BnaC01g38080D	alpha 1,4-glycosyltransferase family protein	2.88493	0.988039	0.63188	0.132885
DAT6	BnaA06g08680D	Unknown protein	2.92537	2.0402	-0.18845	0.508358
DAT6	BnaA06g06270D	Cysteine-rich protein	2.77146	0.341564	1.04709	0.692996
DAT6	BnaA07g11910D	cytochrome P450, family 81, subfamily G, polypeptide 1 (CYP81G1)	2.71037	0.455042	0.335464	0.559252
DAT6	BnaA05g11910D	Thioredoxin superfamily protein	2.66088	1.72865	1.98422	1.03202
DAT6	BnaC08g40620D	Bifunctional inhibitor/lipid-transfer protein/seed storage 2S albumin superfamily protein	2.61818	2.69244	1.65561	0.776897
DAT6	BnaA06g20370D	acyl activating enzyme 12 (AAE12)	2.55044	-1.95916	-0.443635	1.34879
DAT6	BnaC02g28940D	Unknown protein	2.45154	2.3888	0.492336	-0.187085
DAT6	BnaAnng41220D	Unknown protein	2.48676	-2.03955	1.53243	2.52327
DAT6	BnaC03g31130D	RESISTANCE TO PSEUDOMONAS SYRINGAE 3 (RPS3)	-2.87667	-1.28707	1.22814	0.907348
DAT6	BnaA06g02440D	UDP-Glycosyltransferase superfamily protein	-2.88987	-1.16714	-0.607332	0.232479
DAT6	BnaC02g06710D	GENERAL CONTROL NON-REPRESSIBLE 1 (GCN1)	-3.07424	-0.318552	-0.302618	-0.213135
DAT6	BnaC02g24260D	HSP20-like chaperones superfamily protein	-3.00051	-0.318487	0.172213	-0.256227
DAT6	BnaC02g05110D	translocon-associated protein beta (TRAPB) family protein	-3.20801	0.0176704	0	-0.174589
DAT6	BnaCnng12690D	hypothetical protein	-3.2334	0.218363	1.5185	0.0543762
DAT6	BnaC03g15520D	F-box and associated interaction domains-containing protein	-3.29182	-0.153701	-0.458736	-0.132534
DAT6	BnaC03g60950D	PsaB	-3.34979	-0.0636685	1.07421	0.396689
DAT6	BnaA09g00290D	Transcription factor jumonji (jmjC) domain-containing protein	-3.54103	-0.310868	-0.240175	-0.553286
DAT6	BnaUnng00820D	Unknown	-4.23212	-0.853685	2.76882	-0.0404308
DAT6	BnaC09g17270D	cold regulated gene 27	-4.11792	-2.33158	-2.95417	-2.22804
DAT6	BnaCnng03230D	pseudo-response regulator 7 (PRR7)	-4.43906	0.84916	0.0119551	-0.0177082
DAT6	BnaA07g06050D	nine-cis-epoxycarotenoid dioxygenase 6 (NCED6)	-4.26879	1.12441	-4.17755	-2.06979
DAT6	BnaA01g34270D	NDHA	-4.836	1.22685	1.07269	2.11424
DAT6	BnaCnng12670D	RNA polymerase subunit beta (RPOB)	-5.919	-0.0209557	3.11917	0.673606
